# Supplementary material for: Comparison of tumour and serum specific microRNA changes dissecting their role in pancreatic ductal adenocarcinoma: a meta-analysis
Source: BMC Cancer. 2019 Dec 3;19:1175. doi: 10.1186/s12885-019-6380-z (PMC6891989; doi:10.1186/s12885-019-6380-z)
Supplement: Supplementary file 2 — Additional file 2: Table S1. a: Information on miRNAs found to be upregulated in serum. This result is obtained after rank product calculation. b: Information on miRNAs found to be downregulated in serum. This result is obtained after rank product calculation. [file 12885_2019_6380_MOESM2_ESM.zip]

Archive with 2 entries (2 files):
- Supplementary Table 1aR5.xls
- Supplementary Table 1bR5.xls
