# Supplementary material for: Comparison of tumour and serum specific microRNA changes dissecting their role in pancreatic ductal adenocarcinoma: a meta-analysis
Source: BMC Cancer. 2019 Dec 3;19:1175. doi: 10.1186/s12885-019-6380-z (PMC6891989; doi:10.1186/s12885-019-6380-z)
Supplement: Supplementary file 2 — Additional file 2: Table S1. a: Information on miRNAs found to be upregulated in serum. This result is obtained after rank product calculation. b: Information on miRNAs found to be downregulated in serum. This result is obtained after rank product calculation. [file 12885_2019_6380_MOESM2_ESM.zip › Supplementary Table 1aR5.xls]

## Sheet: Recovered_Sheet1
	gene.index	RP/Rsum	FC:(class1/class2)	pfp	P.value
hsa-miR-4792	1420	87.2952	0.8014	0	0
hsa-miR-6075	1847	87.9594	0.6443	0	0
hsa-miR-5096	1534	104.404	0.7254	0	0
hsa-miR-1246	94	104.877	2.5682	0	0
hsa-miR-1290	170	114.466	1.4181	0	0
hsa-miR-5585-3p	1732	121.977	0.8296	0	0
hsa-miR-6836-5p	2243	130.018	0.7397	0	0
hsa-miR-4732-5p	1324	138.648	0.8428	0	0
hsa-miR-1285-3p	162	143.897	0.8061	0	0
hsa-miR-122-5p	68	150.215	1.1655	0	0
hsa-miR-619-5p	1889	155.327	0.414	0	0
hsa-miR-1273a	138	163.292	0.8222	0	0
hsa-miR-6857-5p	2283	192.157	0.8361	0	0
hsa-miR-1273f	142	195.603	0.9353	0	0
hsa-miR-3185	611	195.894	0.7219	0	0
hsa-miR-8073	2475	209.218	0.8748	0	0
hsa-miR-6836-3p	2242	212.23	0.915	0	0
hsa-miR-4648	1184	213.098	0.903	0	0
hsa-miR-665	1993	215.686	0.9803	0	0
hsa-miR-5095	1532	217.281	0.892	0	0
hsa-miR-25-3p	448	220.093	1.8655	0	0
hsa-miR-4269	930	220.695	0.8908	0	0
hsa-miR-4448	1039	227.077	0.9172	0	0
hsa-miR-30b-3p	502	237.141	0.8916	0	0
hsa-miR-1231	77	238.624	0.8195	0	0
hsa-miR-4467	1058	240.706	0.8865	0	0
hsa-miR-1972	345	254.386	0.9256	0	0
hsa-miR-191-5p	330	256.18	NA	0	0
hsa-miR-1469	242	266.637	0.4956	0	0
hsa-miR-22-3p	426	271.791	0.5962	0	0
hsa-miR-663a	1987	272.804	0.9022	0	0
hsa-miR-6778-5p	2125	282.084	0.8305	0	0
hsa-miR-139-3p	226	282.178	0.8932	0	0
hsa-miR-92b-3p	2525	286.131	NA	0	0
hsa-miR-4486	1081	286.8	0.7304	0	0
hsa-miR-3188	616	290.202	0.9274	0	0
hsa-miR-1238-5p	86	299.786	0.9214	0	0
hsa-miR-23a-3p	438	302.574	2.5076	0	0
hsa-miR-103a-3p	25	303.958	2.2058	0	0
hsa-miR-658	1980	305.37	0.8467	0	0
hsa-miR-92a-3p	2524	305.611	1.0257	0	0
hsa-miR-548h-3p	2588	307.043	NA	0.0001	0
hsa-miR-548z	2592	307.043	NA	0.0001	0
hsa-miR-4479	1072	307.24	0.9451	0	0
hsa-miR-1908-3p	312	316.279	0.9122	0	0
hsa-miR-3187-3p	614	317.68	0.8085	0	0
hsa-miR-107	33	318.239	1.9234	0	0
hsa-miR-15a-5p	276	318.324	1.9288	0	0
hsa-miR-4433-3p	1017	322.985	0.9286	0	0
hsa-miR-602	1833	323.66	0.9065	0	0
hsa-miR-4746-3p	1345	328.041	0.963	0	0
hsa-miR-1273g-3p	143	328.096	1.0027	0	0
hsa-miR-23b-3p	440	332.857	2.635	0	0
hsa-miR-1292-3p	174	335.622	0.823	0	0
hsa-miR-1273h-5p	146	349.336	0.873	0	0
hsa-miR-4736	1330	349.632	0.9397	0	0
hsa-miR-6825-5p	2221	363.32	1.032	0	0
hsa-miR-6845-5p	2259	372.877	0.9129	0	0
hsa-miR-6789-5p	2149	376.622	0.8919	0	0
hsa-miR-6875-5p	2317	376.904	NA	0	0
hsa-miR-6834-5p	2239	377.578	0.9371	0	0
hsa-miR-7110-5p	2370	379.363	1.7346	0	0
hsa-miR-3616-3p	706	380.467	0.9038	0	0
hsa-miR-320d	640	388.221	0.7072	0	0
hsa-miR-519d-5p	1590	389.205	0.8921	0	0
hsa-miR-6805-3p	2180	390.694	0.8298	0	0
hsa-miR-1303	191	392.108	0.926	0	0
hsa-miR-5008-5p	1493	393.229	0.8905	0	0
hsa-miR-205-5p	376	394.5	0.9388	0	0
hsa-miR-3184-5p	610	400.211	0.9114	0	0
hsa-miR-6780b-5p	2131	402.157	NA	0	0
hsa-miR-3177-5p	600	402.984	0.9289	0	0
hsa-miR-6746-3p	2054	403.271	0.9217	0	0
hsa-miR-320c	639	404.927	0.6115	0	0
hsa-miR-6742-5p	2048	405.49	0.9751	0	0
hsa-miR-939-5p	2537	407.145	0.9496	0	0
hsa-miR-654-5p	1974	407.304	0.9474	0	0
hsa-miR-4741	1337	409.934	0.8168	0	0
hsa-miR-4433b-3p	1019	417.721	1.1269	0	0
hsa-miR-128-1-5p	156	419.526	0.9784	0	0
hsa-miR-6749-3p	2060	419.967	0.8195	0	0
hsa-miR-15b-5p	278	420.418	2.6754	0	0
hsa-miR-1307-3p	197	421.807	0.8134	0	0
hsa-miR-320b	638	422.32	0.5873	0	0
hsa-miR-6796-5p	2163	422.624	0.8372	0	0
hsa-miR-6125	1869	423.614	0.5341	0	0
hsa-miR-4484	1079	424.339	1.3827	0	0
hsa-miR-4708-5p	1282	425.295	0.8679	0	0
hsa-miR-4317	981	425.314	0.9503	0	0
hsa-miR-4632-3p	1161	427.43	0.8919	0	0
hsa-miR-4487	1082	427.546	0.4668	0	0
hsa-miR-6729-5p	2022	428.717	0.5061	0	0
hsa-miR-520f-5p	1601	429.812	NA	0	0
hsa-miR-1233-3p	78	430.751	0.8679	0	0
hsa-miR-4449	1040	433.214	0.9183	0	0
hsa-miR-6724-5p	2014	434.748	0.6739	0	0
hsa-miR-1910-5p	320	435.75	0.9124	0	0
hsa-miR-550a-5p	1702	436.904	0.9611	0	0
hsa-miR-4734	1327	438.668	0.8828	0	0
hsa-miR-346	678	441.856	1.0136	0	0
hsa-miR-4634	1165	443.491	0.9788	0	0
hsa-miR-557	1715	446.392	0.963	0	0
hsa-miR-1470	247	455.55	0.9111	0	0
hsa-miR-6131	1876	455.656	NA	0	0
hsa-miR-6758-5p	2081	456.488	0.9715	0	0
hsa-miR-4722-3p	1305	460.533	0.9706	0	0
hsa-miR-4446-3p	1036	466.117	0.9443	0	0
hsa-miR-6893-3p	2352	467.329	0.9838	0	0
hsa-miR-1915-3p	328	472.047	0.5953	0	0
hsa-miR-532-3p	1616	473.31	0.8985	0	0
hsa-miR-1228-3p	73	475.183	0.8225	0	0
hsa-miR-939-3p	2536	475.804	0.9983	0	0
hsa-miR-4483	1078	477.749	1.0011	0	0
hsa-miR-6789-3p	2148	477.766	0.9201	0	0
hsa-miR-7113-3p	2375	478.497	0.8804	0	0
hsa-miR-4478	1071	478.655	0.9855	0	0
hsa-miR-6759-5p	2083	479.085	0.9671	0	0
hsa-miR-6797-3p	2164	479.78	0.8276	0	0
hsa-miR-7112-5p	2374	480.292	0.9231	0	0
hsa-miR-548ab	1632	481.81	1.0608	0	0
hsa-miR-4258	919	481.967	0.8286	0	0
hsa-miR-6786-3p	2142	482.834	1.0291	0	0
hsa-miR-1908-5p	313	482.94	0.579	0	0
hsa-miR-4673	1229	484.53	0.9788	0	0
hsa-miR-6850-3p	2268	485.44	0.8356	0	0
hsa-miR-583	1808	487.188	0.8844	0	0
hsa-miR-6890-3p	2346	487.476	0.9028	0	0
hsa-miR-4708-3p	1281	487.603	0.9107	0	0
hsa-miR-4656	1197	487.68	0.9432	0	0
hsa-miR-1254	106	488.044	0.9795	0	0
hsa-miR-6748-3p	2058	491.137	0.9354	0	0
hsa-miR-4526	1140	491.282	0.9097	0	0
hsa-miR-4747-3p	1347	492.188	0.9252	0	0
hsa-miR-6813-3p	2196	493.488	0.8972	0	0
hsa-miR-486-5p	1448	494.081	0.7941	0	0
hsa-miR-6816-5p	2203	494.452	NA	0	0
hsa-miR-3156-5p	573	496.481	0.977	0	0
hsa-miR-6770-3p	2108	497.868	0.9673	0	0
hsa-miR-2467-3p	446	498.608	0.9338	0	0
hsa-miR-1273e	141	499.067	0.9144	0	0
hsa-miR-4767	1381	499.599	0.8676	0	0
hsa-miR-8072	2474	501.094	0.5705	0	0
hsa-miR-1225-5p	67	501.467	0.9014	0	0
hsa-miR-486-3p	1447	501.774	1.0578	0	0
hsa-miR-6781-5p	2133	502.514	0.8816	0	0
hsa-miR-3679-3p	766	503.849	0.96	0	0
hsa-miR-4265	926	503.971	0.9315	0	0
hsa-miR-1914-5p	327	505.437	0.9293	0	0
hsa-miR-92b-5p	2526	508.252	0.9627	0	0
hsa-miR-6772-5p	2113	508.903	0.9623	0	0
hsa-miR-1233-5p	79	509.658	0.8611	0	0
hsa-miR-3180-5p	605	510.214	1.0308	0	0
hsa-miR-4306	968	510.583	1.1785	0	0
hsa-miR-6877-3p	2320	511.06	0.8495	0	0
hsa-miR-5705	1785	511.829	0.9828	0	0
hsa-miR-5572	1718	512.163	0.8793	0	0
hsa-miR-320e	641	512.429	0.8748	0	0
hsa-miR-718	2405	514.514	0.9736	0	0
hsa-miR-6721-5p	2010	515.558	0.8393	0	0
hsa-miR-6829-3p	2228	516.222	0.942	0	0
hsa-miR-1288-3p	167	516.451	1.0029	0	0
hsa-miR-320a	637	521.309	0.5701	0	0
hsa-miR-6892-3p	2350	522.143	0.9466	0	0
hsa-miR-8069	2471	522.204	0.5637	0	0
hsa-miR-6073	1845	522.25	0.942	0	0
hsa-miR-668-3p	1994	522.375	0.9291	0	0
hsa-miR-4787-3p	1412	524.248	0.9421	0	0
hsa-miR-130a-3p	199	524.337	NA	0	0
hsa-miR-1225-3p	66	524.968	1.0295	0	0
hsa-miR-744-5p	2408	525.003	1.2957	0	0
hsa-miR-193b-3p	335	527.208	0.8812	0	0
hsa-miR-4665-3p	1214	527.886	0.9085	0	0
hsa-miR-548aa	2582	529.232	NA	0	0
hsa-miR-548t-3p	2590	529.232	NA	0	0
hsa-miR-1237-3p	83	529.667	1.0054	0	0
hsa-miR-4674	1230	529.721	0.8848	0	0
hsa-miR-6850-5p	2269	529.827	0.553	0	0
hsa-miR-1913	324	529.925	NA	0	0
hsa-miR-6754-3p	2071	530.298	0.968	0	0
hsa-miR-4800-3p	1434	533.023	0.9513	0	0
hsa-miR-4707-5p	1280	534.133	0.65	0	0
hsa-miR-211-3p	390	534.623	0.9057	0	0
hsa-miR-4433-5p	1018	534.764	0.7994	0	0
hsa-miR-1181	43	535.36	0.9421	0	0
hsa-miR-6756-3p	2076	536.522	NA	0	0
hsa-miR-6812-3p	2194	536.992	0.9007	0	0
hsa-miR-6837-5p	2245	537.85	0.9746	0	0
hsa-miR-4655-3p	1195	538.58	0.9935	0	0
hsa-miR-4417	999	541.371	0.8709	0	0
hsa-miR-3679-5p	767	543.96	1.0307	0	0
hsa-miR-5699-5p	1778	544.343	0.9289	0	0
hsa-miR-491-5p	1460	544.463	0.9869	0	0
hsa-miR-612	1867	545.391	0.9149	0	0
hsa-miR-138-1-3p	223	546.316	0.855	0	0
hsa-miR-7108-5p	2365	547.163	0.6709	0	0
hsa-miR-449b-3p	1096	547.257	0.9668	0	0
hsa-miR-675-3p	2070	548.306	0.9445	0	0
hsa-miR-185-5p	301	550.099	1.2326	0	0
hsa-miR-3158-5p	577	551.022	0.9525	0	0
hsa-miR-7109-3p	2366	553.333	0.9691	0	0
hsa-miR-7151-3p	2381	553.982	0.9718	0	0
hsa-miR-4726-3p	1313	554.871	0.9657	0	0
hsa-miR-1247-5p	96	555.575	0.9182	0	0
hsa-miR-6886-5p	2339	555.988	0.9524	0	0
hsa-miR-6791-5p	2153	557.498	1.0441	0	0
hsa-miR-2278	434	557.807	1.0549	0	0
hsa-miR-6825-3p	2220	561.35	NA	0	0
hsa-miR-4749-3p	1350	563.4	0.8846	0	0
hsa-miR-2277-3p	432	563.699	0.9492	0	0
hsa-miR-6861-3p	2289	563.774	0.8164	0	0
hsa-miR-6858-3p	2284	563.826	0.8685	0	0
hsa-miR-4763-5p	1375	565.759	NA	0	0
hsa-miR-365a-5p	738	567.182	0.9039	0	0
hsa-miR-3619-3p	711	569.023	1.0164	0	0
hsa-miR-4313	975	571.587	0.8522	0	0
hsa-miR-6787-3p	2144	573.576	0.9136	0	0
hsa-miR-193a-5p	334	573.945	0.9816	0	0
hsa-miR-6806-5p	2183	575.41	0.8178	0	0
hsa-miR-99a-5p	2553	576.759	0.9265	0	0
hsa-miR-331-3p	658	578.894	NA	0	0
hsa-miR-1276	150	578.989	0.8725	0	0
hsa-miR-6723-5p	2013	579.304	0.8767	0	0
hsa-miR-6805-5p	2181	579.434	1.1113	0	0
hsa-miR-3937	876	580.224	0.9374	0	0
hsa-miR-6741-3p	2045	581.716	0.9577	0	0
hsa-miR-4299	961	584.376	0.9985	0	0
hsa-miR-6860	2288	585.009	NA	0	0
hsa-miR-6884-3p	2334	586.471	0.9984	0	0
hsa-miR-8087	2489	586.739	0.9655	0	0
hsa-miR-4436b-5p	1025	587.346	0.9267	0	0
hsa-miR-27b-3p	461	587.68	2.1851	0	0
hsa-miR-4707-3p	1279	588.182	0.9536	0	0
hsa-miR-1185-2-3p	48	588.349	1.0456	0	0
hsa-miR-6820-3p	2210	589.586	0.9347	0	0
hsa-miR-4728-3p	1317	590.27	0.9141	0	0
hsa-miR-6885-3p	2336	590.319	0.9448	0	0
hsa-miR-6842-5p	2255	590.535	0.9072	0	0
hsa-miR-6127	1871	591.236	1.0718	0	0
hsa-miR-6716-5p	2004	591.333	1.0241	0	0
hsa-miR-4750-3p	1352	592.905	0.9617	0	0
hsa-miR-6788-3p	2146	592.949	0.9242	0	0
hsa-miR-1234-3p	80	593.499	0.6834	0	0
hsa-miR-874-3p	2494	594.416	0.9828	0	0
hsa-miR-4695-5p	1262	594.691	0.9711	0	0
hsa-miR-1976	349	596.365	0.9027	0	0
hsa-miR-423-3p	906	597.779	1.1457	0	0
hsa-miR-615-3p	1881	597.788	1.0704	0	0
hsa-miR-3944-3p	885	599.621	0.9406	0	0
hsa-miR-425-3p	913	600.314	1.0608	0	0
hsa-miR-6894-5p	2355	600.604	1.0242	0	0
hsa-miR-1296-3p	182	601.242	1.0149	0	0
hsa-miR-7106-3p	2360	602.022	0.9817	0	0
hsa-miR-6840-5p	2251	602.344	0.7945	0	0
hsa-miR-636	1911	602.718	0.9733	0	0
hsa-miR-25-5p	449	604.986	1.0018	0	0
hsa-miR-6793-3p	2156	605.309	0.978	0	0
hsa-miR-6790-5p	2151	606.488	0.8693	0	0
hsa-miR-3178	601	606.618	0.8575	0	0
hsa-miR-6777-3p	2122	606.753	0.928	0	0
hsa-miR-4435	1022	607.439	NA	0	0
hsa-miR-935	2530	608.125	0.986	0	0
hsa-miR-3194-3p	626	608.257	1.0207	0	0
hsa-miR-5587-5p	1737	608.262	0.9146	0	0
hsa-miR-4664-3p	1212	609.202	0.977	0	0
hsa-miR-1910-3p	319	609.293	0.9724	0	0
hsa-miR-135a-3p	216	609.822	1.0547	0	0
hsa-miR-4716-5p	1297	610.555	1.0226	0	0
hsa-miR-663b	1988	611.959	0.9485	0	0
hsa-miR-7111-3p	2371	612.011	0.939	0	0
hsa-miR-197-5p	348	612.037	0.9445	0	0
hsa-miR-1266-3p	127	612.203	0.9612	0	0
hsa-miR-6848-3p	2264	612.615	0.9502	0	0
hsa-miR-6081	1854	612.869	0.9588	0	0
hsa-miR-6808-5p	2187	613.019	0.8155	0	0
hsa-miR-6845-3p	2258	613.433	0.902	0	0
hsa-miR-6732-3p	2027	615.313	NA	0	0
hsa-miR-943	2543	615.836	0.9209	0	0
hsa-miR-6802-3p	2174	615.92	0.999	0	0
hsa-miR-365a-3p|hsa-miR-365b-3p	737	617.367	NA	0	0
hsa-miR-1281	155	617.375	0.392	0	0
hsa-miR-1296-5p	183	617.456	0.9837	0	0
hsa-miR-766-3p	2420	617.97	0.9716	0	0
hsa-miR-3675-3p	759	617.999	0.9828	0	0
hsa-miR-361-3p	701	618.106	0.9743	0	0
hsa-miR-4640-3p	1173	618.418	0.9011	0	0
hsa-miR-2276-3p	430	622.183	0.9538	0.0001	0
hsa-miR-4292	954	623.745	0.9623	0.0001	0
hsa-miR-3646	724	623.905	0.9554	0.0001	0
hsa-miR-3689d	784	625.142	0.9672	0.0001	0
hsa-miR-1825	294	626.07	0.4423	0.0001	0
hsa-miR-6810-3p	2190	627.6	1.0076	0.0001	0
hsa-miR-6722-3p	2011	629.183	1.1478	0.0002	0
hsa-miR-4279	940	629.457	0.9582	0.0002	0
hsa-miR-4725-3p	1311	629.548	1.0371	0.0002	0
hsa-miR-6776-5p	2121	629.713	0.9492	0.0002	0
hsa-miR-6784-3p	2138	630.105	0.9411	0.0002	0
hsa-miR-2682-3p	452	630.563	0.9802	0.0002	0
hsa-miR-6826-3p	2222	631.117	0.915	0.0003	0
hsa-miR-3620-5p	714	631.475	0.4944	0.0003	0
hsa-miR-6784-5p	2139	633.046	0.95	0.0003	0
hsa-miR-365b-5p	739	633.302	0.9565	0.0003	0
hsa-miR-6879-3p	2324	633.333	0.9853	0.0003	0
hsa-miR-4697-3p	1264	633.84	0.9756	0.0003	0
hsa-miR-3945	887	634.254	1.0042	0.0003	0
hsa-miR-6737-5p	2038	634.371	1.0453	0.0003	0
hsa-miR-614	1880	634.615	0.9726	0.0003	0
hsa-miR-3173-3p	594	634.938	0.9137	0.0003	0
hsa-miR-6774-5p	2117	638.904	0.9531	0.0004	0
hsa-miR-4440	1029	639.15	0.5421	0.0004	0
hsa-miR-6769b-3p	2106	639.357	0.9242	0.0004	0
hsa-miR-3147	557	639.457	1.0342	0.0004	0
hsa-miR-1227-5p	72	639.602	0.9964	0.0004	0.0001
hsa-miR-1229-5p	76	640.062	1.0208	0.0004	0.0001
hsa-miR-6796-3p	2162	640.344	0.8855	0.0004	0.0001
hsa-miR-1915-5p	329	641.09	1.0762	0.0004	0.0001
hsa-miR-4740-5p	1336	642.571	1.0058	0.0005	0.0001
hsa-miR-1268b	131	643.015	1.0358	0.0005	0.0001
hsa-miR-6747-3p	2056	643.346	0.9339	0.0005	0.0001
hsa-miR-422a	905	644.13	0.9476	0.0006	0.0001
hsa-miR-6754-5p	2072	644.363	0.9447	0.0006	0.0001
hsa-miR-4253	912	644.773	0.833	0.0006	0.0001
hsa-miR-4539	1155	644.834	0.9192	0.0006	0.0001
hsa-miR-6757-5p	2079	645.075	0.9915	0.0006	0.0001
hsa-miR-4323	987	645.176	NA	0.0006	0.0001
hsa-miR-3150b-5p	563	645.237	0.9557	0.0007	0.0001
hsa-miR-7160-5p	2400	646.917	0.8493	0.0008	0.0001
hsa-miR-6772-3p	2112	646.943	0.9282	0.0008	0.0001
hsa-miR-3656	733	647.296	0.9359	0.0008	0.0001
hsa-miR-6090	1864	649.318	0.6184	0.0009	0.0001
hsa-miR-642b-3p	1919	650.067	1.1348	0.0009	0.0001
hsa-miR-6858-5p	2285	650.135	0.8803	0.0009	0.0001
hsa-miR-3151-3p	564	651.804	1.071	0.0009	0.0001
hsa-miR-6717-5p	2005	651.942	0.9777	0.001	0.0001
hsa-miR-185-3p	300	652.284	0.9131	0.001	0.0001
hsa-miR-3187-5p	615	652.526	1.0177	0.001	0.0001
hsa-miR-6760-3p	2084	652.664	1.0278	0.001	0.0001
hsa-miR-4261	922	652.696	0.9689	0.001	0.0001
hsa-miR-4481	1075	652.791	1.0136	0.001	0.0001
hsa-miR-3173-5p	595	654.058	NA	0.001	0.0001
hsa-miR-210-3p	386	654.101	0.9697	0.001	0.0001
hsa-miR-326	651	654.474	1.0176	0.001	0.0001
hsa-miR-3195	628	655.648	0.9807	0.001	0.0001
hsa-miR-4506	1106	655.745	1.0129	0.001	0.0001
hsa-miR-3943	884	658.535	NA	0.0011	0.0001
hsa-miR-4274	935	658.884	0.9106	0.0011	0.0001
hsa-miR-6800-5p	2171	659.026	1.184	0.0011	0.0001
hsa-miR-4461	1052	659.393	0.9404	0.0011	0.0001
hsa-miR-6889-3p	2344	661.489	0.9604	0.0012	0.0002
hsa-miR-6515-3p	1964	662.232	0.9938	0.0012	0.0002
hsa-miR-4276	937	662.685	1.0016	0.0013	0.0002
hsa-miR-1275	148	663.988	1.1149	0.0014	0.0002
hsa-miR-6804-3p	2178	664.735	0.9445	0.0014	0.0002
hsa-miR-4730	1320	666.377	0.9499	0.0016	0.0002
hsa-miR-6870-5p	2307	666.734	1.0702	0.0016	0.0002
hsa-miR-6743-3p	2049	666.938	1.073	0.0015	0.0002
hsa-miR-3127-3p	528	667.043	0.9045	0.0016	0.0002
hsa-miR-342-5p	675	667.152	1.2376	0.0016	0.0002
hsa-miR-7110-3p	2369	667.16	1.0628	0.0016	0.0002
hsa-miR-210-5p	387	669.005	1.0021	0.0018	0.0002
hsa-miR-4685-3p	1245	669.299	0.9325	0.0018	0.0003
hsa-miR-6819-3p	2208	669.915	0.9002	0.0018	0.0003
hsa-miR-1307-5p	198	670.214	1.0063	0.0018	0.0003
hsa-miR-6880-3p	2326	670.943	0.9463	0.0018	0.0003
hsa-miR-6766-5p	2099	673.27	0.9881	0.0022	0.0003
hsa-miR-6511b-3p	1955	673.31	0.8516	0.0022	0.0003
hsa-miR-7152-3p	2383	673.663	0.9189	0.0022	0.0003
hsa-miR-1538	268	674.772	0.9524	0.0024	0.0003
hsa-miR-1236-3p	81	675.357	0.9947	0.0024	0.0003
hsa-miR-6794-3p	2158	675.631	0.9543	0.0024	0.0003
hsa-miR-3614-5p	703	676.131	0.9827	0.0025	0.0004
hsa-miR-3613-3p	699	676.81	0.1416	0.0025	0.0004
hsa-miR-550a-3-5p	1700	677.167	0.9853	0.0026	0.0004
hsa-miR-371b-3p	799	677.229	0.9788	0.0026	0.0004
hsa-miR-6727-3p	2017	677.55	1.0582	0.0026	0.0004
hsa-miR-6769a-3p	2104	677.619	0.9895	0.0026	0.0004
hsa-miR-6752-3p	2066	677.957	0.9841	0.0026	0.0004
hsa-miR-6795-3p	2160	678.978	0.9922	0.0027	0.0004
hsa-miR-1249	98	679.118	NA	0.0026	0.0004
hsa-miR-4723-3p	1307	679.235	0.9151	0.0027	0.0004
hsa-miR-4748	1349	679.462	1.0084	0.0027	0.0004
hsa-miR-3620-3p	713	680.177	1.0365	0.0028	0.0004
hsa-miR-652-3p	1969	680.644	2.1722	0.0029	0.0004
hsa-miR-7155-5p	2390	681.364	0.9987	0.0031	0.0005
hsa-miR-7851-3p	2441	682.911	0.9789	0.0033	0.0005
hsa-miR-3197	630	683.903	1.0045	0.0034	0.0005
hsa-miR-4419b	1002	684.349	0.9461	0.0034	0.0005
hsa-miR-3692-5p	790	684.354	0.944	0.0034	0.0005
hsa-miR-4284	945	685.173	1.1367	0.0036	0.0005
hsa-miR-6851-3p	2270	686.3	0.9467	0.0039	0.0006
hsa-miR-2116-3p	396	687.116	1.0764	0.0039	0.0006
hsa-miR-8063	2465	688.406	0.9357	0.0042	0.0006
hsa-miR-4727-3p	1315	689.096	1.0269	0.0044	0.0007
hsa-miR-328-3p	652	689.231	0.9846	0.0044	0.0007
hsa-miR-6785-3p	2140	689.391	0.9666	0.0043	0.0007
hsa-miR-296-3p	467	690.346	1.0218	0.0046	0.0007
hsa-miR-1247-3p	95	690.99	0.8692	0.0047	0.0007
hsa-miR-4731-3p	1321	691.47	0.9226	0.0048	0.0007
hsa-miR-3940-5p	880	691.59	1.3569	0.0048	0.0007
hsa-miR-887-3p	2504	694.4	1.0115	0.0052	0.0008
hsa-miR-6775-3p	2118	695.092	1.0523	0.0053	0.0008
hsa-miR-4646-3p	1181	696.739	0.9095	0.0057	0.0009
hsa-miR-4785	1409	696.948	0.8998	0.0057	0.0009
hsa-miR-1185-1-3p	47	697.061	0.9478	0.0058	0.0009
hsa-miR-625-3p	1896	697.594	1.0436	0.0058	0.0009
hsa-miR-1304-3p	192	699.369	0.9443	0.0063	0.001
hsa-miR-4632-5p	1162	699.43	1.1269	0.0063	0.001
hsa-miR-4472	1063	699.902	1.1614	0.0064	0.001
hsa-miR-6814-5p	2199	703.402	0.9596	0.0077	0.0012
hsa-miR-1238-3p	85	708.207	0.9316	0.0092	0.0015
hsa-miR-6726-3p	2015	708.898	1.0134	0.0097	0.0015
hsa-miR-6875-3p	2316	710.064	NA	0.0103	0.0016
hsa-miR-4433b-5p	1020	711.717	1.0316	0.0109	0.0017
hsa-miR-7155-3p	2389	712.784	0.9471	0.0114	0.0018
hsa-miR-7108-3p	2364	713.017	0.987	0.0115	0.0018
hsa-miR-3190-3p	619	713.98	1.0004	0.0119	0.0019
hsa-miR-8085	2487	716.023	0.973	0.0129	0.0021
hsa-miR-6821-3p	2212	717.258	1.0154	0.0135	0.0022
hsa-miR-6763-3p	2090	717.71	0.9912	0.0137	0.0022
hsa-miR-514b-5p	1551	718.013	0.9672	0.0137	0.0022
hsa-miR-134-5p	215	718.616	1.0323	0.014	0.0023
hsa-miR-21-5p	406	719.309	1.8685	0.0144	0.0023
hsa-miR-4769-5p	1385	719.408	1.1282	0.0144	0.0023
hsa-miR-219b-5p	419	720.436	1.1055	0.015	0.0025
hsa-miR-4533	1148	720.581	0.9136	0.015	0.0025
hsa-miR-1199-5p	53	721.222	0.9983	0.0155	0.0025
hsa-miR-6499-5p	1929	721.223	1.0097	0.0155	0.0025
hsa-miR-5192	1576	722.216	1.0026	0.0163	0.0027
hsa-miR-5010-5p	1501	722.582	0.9496	0.0164	0.0027
hsa-miR-6511a-3p	1953	722.827	1.0334	0.0165	0.0027
hsa-miR-6882-3p	2330	723.933	NA	0.0173	0.0029
hsa-miR-18b-3p	310	724.11	0.9967	0.0175	0.0029
hsa-miR-4300	962	724.412	0.9576	0.0177	0.0029
hsa-miR-4783-3p	1406	724.772	0.9999	0.018	0.003
hsa-miR-503-3p	1508	726.212	0.9621	0.019	0.0032
hsa-miR-5193	1577	727.593	1.0159	0.0199	0.0033
hsa-miR-298	470	727.596	0.9799	0.0199	0.0033
hsa-miR-4508	1108	727.646	0.7073	0.0198	0.0033
hsa-miR-6068	1839	728.153	0.9014	0.0203	0.0034
hsa-miR-6895-5p	2357	728.287	1.0133	0.0204	0.0034
hsa-miR-3175	597	728.451	0.9625	0.0204	0.0035
hsa-miR-4515	1120	729.471	0.9357	0.0212	0.0036
hsa-miR-4668-5p	1222	730.38	0.1334	0.022	0.0038
hsa-miR-3936	875	731.353	1.0253	0.0232	0.004
hsa-miR-4722-5p	1306	732.392	0.9207	0.0243	0.0042
hsa-miR-6862-3p	2291	734.633	0.9734	0.0261	0.0045
hsa-miR-4514	1119	735.43	0.9582	0.0271	0.0047
hsa-miR-3184-3p	609	735.794	1.0069	0.0274	0.0047
hsa-miR-4649-3p	1185	736.036	1.0025	0.0276	0.0048
hsa-miR-6728-3p	2019	736.28	0.9862	0.0277	0.0048
hsa-miR-4304	966	739.023	0.9461	0.0304	0.0053
hsa-miR-6800-3p	2170	739.244	0.8746	0.0306	0.0053
hsa-miR-2355-5p	436	739.503	0.9171	0.0307	0.0053
hsa-miR-5088-3p	1521	739.876	0.9423	0.0309	0.0054
hsa-miR-3162-3p	583	740.783	0.911	0.0319	0.0056
hsa-miR-4725-5p	1312	741.218	0.9138	0.0322	0.0056
hsa-miR-3689b-3p	2561	741.287	NA	0.0321	0.0057
hsa-miR-3689c	2563	741.287	NA	0.0321	0.0057
hsa-miR-483-3p	1442	742.505	0.9402	0.0333	0.0059
hsa-miR-188-5p	307	742.54	0.9045	0.0332	0.0059
hsa-miR-1268a	130	742.674	1.1643	0.0333	0.0059
hsa-miR-6801-3p	2172	743.389	1.0349	0.0341	0.0061
hsa-miR-4316	980	744.047	1.0111	0.0348	0.0062
hsa-miR-6785-5p	2141	744.087	0.9626	0.0347	0.0062
hsa-miR-151b	261	744.239	2.0026	0.0349	0.0062
hsa-miR-6779-3p	2126	745.248	1.0055	0.0363	0.0065
hsa-miR-6830-5p	2231	745.523	1.0224	0.0365	0.0066
hsa-let-7d-3p	8	745.924	1.13	0.037	0.0067
hsa-miR-4687-5p	1249	747.652	0.882	0.0396	0.0071
hsa-miR-4429	1013	748.144	0.851	0.0403	0.0073
hsa-miR-6515-5p	1965	748.394	1.0456	0.0406	0.0074
hsa-miR-6885-5p	2337	748.563	1.0422	0.0406	0.0074
hsa-miR-6848-5p	2265	748.803	1.0596	0.0409	0.0074
hsa-miR-548q	1690	748.903	1.0107	0.0409	0.0075
hsa-miR-504-3p	1510	749.103	1.0358	0.0411	0.0075
hsa-miR-3972	889	750.087	0.9699	0.0421	0.0077
hsa-miR-4321	985	750.127	0.9898	0.0421	0.0077
hsa-miR-5088-5p	1522	751.786	0.9982	0.0444	0.0082
hsa-miR-3944-5p	886	752.583	0.9458	0.0453	0.0083
hsa-miR-27a-3p	459	753.553	2.7629	0.0466	0.0086
hsa-miR-3192-3p	623	753.589	1.0285	0.0465	0.0086
