# Supplementary material for: Comparison of tumour and serum specific microRNA changes dissecting their role in pancreatic ductal adenocarcinoma: a meta-analysis
Source: BMC Cancer. 2019 Dec 3;19:1175. doi: 10.1186/s12885-019-6380-z (PMC6891989; doi:10.1186/s12885-019-6380-z)
Supplement: Supplementary file 2 — Additional file 2: Table S1. a: Information on miRNAs found to be upregulated in serum. This result is obtained after rank product calculation. b: Information on miRNAs found to be downregulated in serum. This result is obtained after rank product calculation. [file 12885_2019_6380_MOESM2_ESM.zip › Supplementary Table 1bR5.xls]

## Sheet: Recovered_Sheet1
	gene.index	RP/Rsum	FC:(class1/class2)	pfp	P.value
hsa-miR-125a-3p	113	14.558	1.7296	0	0
hsa-miR-125b-1-3p	115	46.4436	1.4835	0	0
hsa-miR-204-3p	370	50.0486	1.4041	0	0
hsa-miR-4476	1068	57.918	1.3991	0	0
hsa-miR-575	1795	66.8761	1.3763	0	0
hsa-miR-4450	1041	68.3346	1.4797	0	0
hsa-miR-6893-5p	2353	71.4627	1.283	0	0
hsa-miR-7641	2418	71.9182	2.3023	0	0
hsa-miR-6765-3p	2095	92.4418	1.2967	0	0
hsa-miR-106a-5p	30	98.5696	2.6256	0	0
hsa-miR-223-3p	424	101.628	2.7742	0	0
hsa-miR-17-5p	283	103.976	2.5353	0	0
hsa-miR-564	1751	113.312	1.324	0	0
hsa-miR-93-5p	2531	114.032	1.7979	0	0
hsa-miR-4294	956	118.712	1.3369	0	0
hsa-miR-1236-5p	82	123.058	1.2922	0	0
hsa-miR-451a	1125	131.729	1.7568	0	0
hsa-miR-4419a	1001	131.9	1.3599	0	0
hsa-miR-16-5p	281	135.214	2.308	0	0
hsa-miR-26a-5p	456	139.065	4.9414	0	0
hsa-miR-150-3p	257	140.179	1.1081	0	0
hsa-miR-4470	1061	141.391	1.2143	0	0
hsa-miR-542-5p	1623	146.39	1.3107	0	0
hsa-miR-3907	843	155	1.1784	0	0
hsa-miR-4733-3p	1325	157.486	1.1974	0	0
hsa-miR-3918	856	160.973	NA	0	0
hsa-miR-4635	1166	171.978	1.1978	0	0
hsa-miR-4454	1045	174.483	NA	0	0
hsa-miR-20a-5p	383	177.613	2.4896	0	0
hsa-miR-494-3p	1464	181.099	1.4163	0	0
hsa-miR-423-5p	907	181.949	1.9373	0	0
hsa-miR-4664-5p	1213	182.108	NA	0	0
hsa-miR-6880-5p	2327	187.91	1.2401	0	0
hsa-miR-6820-5p	2211	188.533	1.2203	0	0
hsa-miR-615-5p	1882	193.144	1.2634	0	0
hsa-miR-20b-5p	385	193.485	2.3601	0	0
hsa-miR-887-5p	2505	200.625	1.2553	0	0
hsa-miR-7975	2449	204.737	1.1186	0	0
hsa-miR-4698	1266	208.644	1.1415	0	0
hsa-miR-4530	1145	210.239	1.3319	0	0
hsa-let-7b-5p	5	215.532	4.0403	0	0
hsa-miR-7977	2451	216.063	1.1615	0	0
hsa-let-7a-5p	3	216.782	5.1123	0	0
hsa-miR-126-3p	123	220.161	2.6796	0	0
hsa-miR-3682-3p	772	231.436	1.0733	0	0
hsa-miR-221-3p	420	237.511	2.6827	0	0
hsa-miR-4638-5p	1170	254.353	1.1208	0	0
hsa-let-7d-5p	9	260.852	3.0784	0	0
hsa-miR-4497	1092	263.817	NA	0	0
hsa-miR-23a-5p	439	274.687	1.2432	0	0
hsa-let-7c-5p	7	276.886	3.7267	0	0
hsa-miR-4535	1150	283.555	1.1896	0	0
hsa-miR-6871-5p	2309	284.686	1.1502	0	0
hsa-miR-6760-5p	2085	286.56	1.0757	0	0
hsa-miR-513a-5p	1543	286.925	1.1427	0	0
hsa-miR-124-3p	88	289.425	1.1549	0	0
hsa-miR-8060	2462	290.412	1.1234	0	0
hsa-miR-19b-3p	358	293.09	1.7271	0	0
hsa-miR-6750-5p	2063	295.114	0.6705	0	0
hsa-miR-6872-3p	2310	303.894	1.1111	0	0
hsa-miR-193b-5p	336	304.049	1.1684	0	0
hsa-miR-1260a	118	306.816	1.1711	0	0
hsa-miR-6799-5p	2169	311.793	1.2066	0	0
hsa-miR-24-3p	445	312.56	2.787	0	0
hsa-let-7f-5p	14	320.845	2.8728	0	0
hsa-miR-4776-5p	1395	324.479	1.1409	0	0
hsa-miR-3622a-5p	717	324.7	1.1054	0	0
hsa-miR-92a-2-5p	2523	326.219	1.1275	0	0
hsa-miR-134-3p	214	326.859	NA	0	0
hsa-miR-6726-5p	2016	327.301	1.097	0	0
hsa-miR-187-5p	305	328.697	1.0761	0	0
hsa-miR-8089	2491	331.482	1.0916	0	0
hsa-miR-6877-5p	2321	332.606	1.2041	0	0
hsa-miR-4723-5p	1308	335.412	1.1547	0	0
hsa-miR-6831-5p	2233	336.483	1.0843	0	0
hsa-miR-4738-3p	1332	341.752	1.0842	0	0
hsa-miR-8064	2466	343.991	1.0397	0	0
hsa-miR-873-3p	2492	347.684	1.0777	0	0
hsa-miR-668-5p	1995	349.716	0.8615	0	0
hsa-miR-642a-3p	1917	353.898	1.3062	0	0
hsa-miR-4721	1304	354.128	0.9875	0	0
hsa-miR-7109-5p	2367	354.539	1.1213	0	0
hsa-miR-4638-3p	1169	357.911	1.1053	0	0
hsa-miR-6741-5p	2046	362.045	1.1912	0	0
hsa-miR-1260b	119	368.894	1.049	0	0
hsa-miR-5100	1535	375.357	0.9014	0	0
hsa-miR-8078	2480	377.538	1.1589	0	0
hsa-miR-4651	1189	378.509	1.2735	0	0
hsa-miR-7106-5p	2361	379.309	1.1244	0	0
hsa-miR-551b-5p	1707	380.207	1.0304	0	0
hsa-miR-6849-5p	2267	380.826	1.3251	0	0
hsa-miR-3135b	540	381.254	1.259	0	0
hsa-miR-4665-5p	1215	385.965	1.0033	0	0
hsa-miR-4534	1149	388.394	1.0736	0	0
hsa-miR-4710	1285	390.576	1.1559	0	0
hsa-miR-3162-5p	584	393.818	1.1675	0	0
hsa-let-7i-5p	18	395.795	2.715	0	0
hsa-miR-6810-5p	2191	398.858	1.0632	0	0
hsa-miR-7114-5p	2378	401.104	1.0516	0	0
hsa-miR-1471	248	403.704	1.0051	0	0
hsa-miR-6790-3p	2150	407.384	1.0889	0	0
hsa-miR-4800-5p	1435	413.106	1.0997	0	0
hsa-miR-3192-5p	624	413.82	1.0464	0	0
hsa-miR-5195-3p	1579	414.44	NA	0	0
hsa-miR-518c-5p	1569	416.954	0.9586	0	0
hsa-miR-3714	796	417.166	1.0131	0	0
hsa-miR-3150a-3p	560	417.506	1.1548	0	0
hsa-miR-6815-5p	2201	417.842	1.0904	0	0
hsa-miR-5189-5p	1565	417.947	1.0448	0	0
hsa-miR-3622b-5p	719	423.337	1.0994	0	0
hsa-miR-6731-5p	2026	423.652	1.0796	0	0
hsa-miR-3911	847	428.914	1.0346	0	0
hsa-miR-4756-5p	1362	430.427	1.0474	0	0
hsa-miR-6085	1858	431.58	1.0065	0	0
hsa-miR-4654	1194	432.68	0.9943	0	0
hsa-miR-6068	1839	434.939	0.9014	0	0
hsa-miR-4783-5p	1407	436.436	0.9747	0	0
hsa-miR-6821-5p	2213	437.277	1.065	0	0
hsa-miR-760	2414	439.861	1.1089	0	0
hsa-miR-6889-5p	2345	444.243	1.1118	0	0
hsa-miR-1202	55	447.659	1.0973	0	0
hsa-miR-4436b-3p	1024	449.302	1.1357	0	0
hsa-miR-4286	947	450.324	1.0694	0	0
hsa-miR-4496	1091	450.992	1.0899	0	0
hsa-miR-6507-5p	1946	451.458	1.082	0	0
hsa-miR-370-3p	793	452.961	1.0673	0	0
hsa-miR-122-5p	68	454.005	1.1655	0	0
hsa-miR-6793-5p	2157	454.602	1.0194	0	0
hsa-miR-6132	1877	462.851	0.984	0	0
hsa-miR-1343-3p	212	465.718	NA	0	0
hsa-miR-1203	56	467.813	1.0779	0	0
hsa-miR-572	1790	471.476	0.8989	0	0
hsa-miR-7107-5p	2363	472.377	1.1023	0	0
hsa-miR-3144-5p	553	473.41	1.1597	0	0
hsa-miR-6511b-5p	1956	473.802	0.7693	0	0
hsa-miR-6881-5p	2329	474.923	1.0802	0	0
hsa-miR-4489	1084	475.002	1.004	0	0
hsa-miR-1915-5p	329	476.406	1.0762	0	0
hsa-miR-371a-5p	798	476.595	1.0415	0	0
hsa-miR-7854-3p	2444	477.039	1.0656	0	0
hsa-miR-3122	521	479.246	1.1549	0	0
hsa-miR-6736-5p	2036	480.418	1.1094	0	0
hsa-miR-885-3p	2502	480.464	0.9858	0	0
hsa-miR-4513	1118	483.584	1.0142	0	0
hsa-miR-328-5p	653	484.14	1.2038	0	0
hsa-miR-146a-5p	244	487.846	3.3919	0	0
hsa-miR-920	2518	490.202	1.0991	0	0
hsa-miR-650	1930	490.779	1.0183	0	0
hsa-miR-3619-5p	712	491.96	0.8802	0	0
hsa-miR-6777-5p	2123	492.034	0.794	0	0
hsa-miR-4743-5p	1341	493.154	0.9662	0	0
hsa-miR-6855-5p	2279	493.28	1.0241	0	0
hsa-miR-1587	274	494.404	0.9841	0	0
hsa-miR-21-5p	406	498.723	1.8685	0	0
hsa-miR-4257	918	499.464	1.088	0	0
hsa-miR-6779-5p	2127	499.724	1.1707	0	0
hsa-miR-484	1444	500.322	1.0724	0	0
hsa-miR-4538	1154	501.43	1.0004	0	0
hsa-miR-219b-5p	419	502.974	1.1055	0	0
hsa-miR-5006-5p	1489	506.757	0.9945	0	0
hsa-miR-4769-5p	1385	507.11	1.1282	0	0
hsa-miR-4259	920	507.135	1.0864	0	0
hsa-miR-1224-5p	65	509.204	1.0456	0	0
hsa-miR-323a-5p	643	510.017	0.9868	0	0
hsa-miR-6744-5p	2052	511.594	1.0976	0	0
hsa-miR-4758-3p	1365	512.414	0.9825	0	0
hsa-miR-6086	1859	512.712	1.0561	0	0
hsa-miR-486-5p	1448	512.998	0.7941	0	0
hsa-miR-30d-5p	508	513.226	1.7922	0	0
hsa-miR-4284	945	516.129	1.1367	0	0
hsa-miR-4684-3p	1243	516.809	NA	0	0
hsa-miR-4689	1251	518.144	1.0237	0	0
hsa-miR-4745-5p	1344	519.711	1.0062	0	0
hsa-miR-4462	1053	521.237	0.9332	0	0
hsa-miR-30a-5p	501	522.141	1.3381	0	0
hsa-miR-6768-5p	2103	522.948	1.039	0	0
hsa-miR-6076	1848	525.195	1.0265	0	0
hsa-miR-6859-5p	2287	525.628	1.0612	0	0
hsa-miR-6750-3p	2062	525.986	1.101	0	0
hsa-miR-371b-5p	800	527.319	0.9577	0	0
hsa-miR-526a|hsa-miR-520c-5p|hsa-miR-518d-5p	1612	529.093	NA	0	0
hsa-miR-3137	543	531.187	1.0785	0	0
hsa-miR-324-3p	647	531.598	1.1288	0	0
hsa-miR-769-3p	2424	532.915	NA	0	0
hsa-miR-4740-3p	1335	535.815	0.965	0	0
hsa-miR-4314	977	537.185	1.0945	0	0
hsa-miR-3124-5p	524	540.229	0.9857	0	0
hsa-miR-6827-5p	2225	541.273	0.9654	0	0
hsa-miR-7846-3p	2436	541.907	1.0534	0	0
hsa-miR-4713-3p	1290	541.93	1.0258	0	0
hsa-miR-675-5p	2075	541.97	1.0397	0	0
hsa-miR-6838-5p	2247	546.722	1.0194	0	0
hsa-miR-6769b-5p	2107	546.798	1.1795	0	0
hsa-miR-6830-5p	2231	548.149	1.0224	0	0
hsa-miR-6828-5p	2227	548.612	1.0532	0	0
hsa-miR-106b-5p	32	548.904	1.3695	0	0
hsa-miR-4747-5p	1348	549.528	1.1035	0	0
hsa-miR-3610	696	549.925	1.0299	0	0
hsa-miR-4281	942	552.658	1.2169	0	0
hsa-miR-4271	932	553.623	1.0974	0	0
hsa-miR-505-5p	1514	553.981	1.2403	0	0
hsa-miR-7847-3p	2437	555.422	0.9876	0	0
hsa-miR-5587-3p	1736	555.701	1.028	0	0
hsa-miR-6501-3p	1933	558.841	1.0475	0	0
hsa-miR-208a-5p	379	559.222	1.0929	0	0
hsa-miR-5196-5p	1582	559.314	1.0136	0	0
hsa-miR-877-5p	2501	561.381	1.1298	0	0
hsa-miR-574-3p	1793	561.86	1.3661	0	0
hsa-miR-6124	1868	562.019	1.1143	0	0
hsa-miR-4700-5p	1270	562.329	1.1199	0	0
hsa-miR-1909-5p	315	562.697	0.948	0	0
hsa-miR-6769a-5p	2105	565.78	1.143	0	0
hsa-miR-27a-3p	459	566.689	2.7629	0	0
hsa-miR-3934-5p	873	567.029	0.9745	0	0
hsa-miR-181d-3p	291	567.065	1.0077	0	0
hsa-miR-197-3p	347	567.116	0.9498	0	0
hsa-miR-30c-1-3p	504	567.216	1.0696	0	0
hsa-miR-6780a-5p	2129	567.545	1.0269	0	0
hsa-miR-3190-3p	619	568.421	1.0004	0	0
hsa-miR-3925-5p	865	568.746	0.9787	0	0
hsa-miR-6763-5p	2091	569.497	1.1773	0	0
hsa-miR-6892-5p	2351	569.692	1.0147	0	0
hsa-miR-3663-5p	744	569.816	1.0447	0	0
hsa-miR-6798-5p	2167	570.884	1.2821	0	0
hsa-miR-3177-3p	599	570.933	0.9952	0	0
hsa-miR-5703	1782	571.192	1.0345	0	0
hsa-miR-6088	1861	571.252	0.7528	0	0
hsa-miR-3652	729	571.753	1.0063	0	0
hsa-miR-145-5p	239	572.015	1.4582	0	0
hsa-miR-3176	598	574.578	0.9692	0	0
hsa-miR-8071	2473	576.066	0.9449	0	0
hsa-miR-4514	1119	576.447	0.9582	0	0
hsa-miR-4442	1031	578.569	1.0479	0	0
hsa-let-7g-5p	16	578.822	2.7307	0	0
hsa-miR-6751-5p	2065	580.328	1.0745	0	0
hsa-miR-3153	568	582.741	1.0583	0	0
hsa-miR-483-5p	1443	583.606	1.0159	0	0
hsa-miR-659-3p	1981	584.187	0.9009	0	0
hsa-miR-6890-5p	2347	584.571	1.01	0	0
hsa-miR-4667-3p	1219	584.831	1.059	0	0
hsa-miR-4260	921	585.223	0.9577	0	0
hsa-miR-2110	388	586.176	1.2828	0	0
hsa-miR-6813-5p	2197	586.22	1.1009	0	0
hsa-miR-4278	939	586.436	NA	0	0
hsa-miR-184	299	586.603	1.0616	0	0
hsa-miR-3151-5p	565	587.144	0.9778	0	0
hsa-miR-185-5p	301	587.575	1.2326	0	0
hsa-miR-342-5p	675	591.306	1.2376	0	0
hsa-miR-3131	535	592.267	0.9788	0	0
hsa-miR-4716-3p	1296	592.294	0.9893	0	0
hsa-miR-6746-5p	2055	592.68	0.9485	0	0
hsa-miR-6743-5p	2050	592.762	1.2496	0	0
hsa-miR-150-5p	258	593.473	1.2535	0	0
hsa-miR-6895-5p	2357	594.678	1.0133	0	0
hsa-miR-181a-5p	286	594.7	2.1871	0	0
hsa-miR-3922-5p	861	595.318	0.9343	0	0
hsa-miR-4482-3p	1076	598.342	1.0901	0	0
hsa-miR-4687-3p	1248	598.764	NA	0	0
hsa-miR-652-5p	1970	598.781	1.0353	0	0
hsa-miR-6812-5p	2195	600.287	1.0415	0	0
hsa-miR-4727-3p	1315	602.543	1.0269	0	0
hsa-miR-5698	1776	602.739	1.048	0	0
hsa-miR-4713-5p	1291	603.327	1.1653	0	0
hsa-miR-6510-5p	1952	603.38	1.0612	0	0
hsa-miR-1539	269	604.74	0.9587	0	0
hsa-miR-6826-5p	2223	605.763	0.9474	0	0
hsa-miR-302c-5p	489	605.83	0.9837	0	0
hsa-miR-4717-3p	1298	606.83	0.9781	0	0
hsa-miR-1288-3p	167	607.482	1.0029	0	0
hsa-miR-4505	1105	608.459	1.1238	0	0
hsa-miR-6759-3p	2082	609.113	1.0068	0	0
hsa-miR-520d-5p	1598	609.701	1.1252	0	0
hsa-miR-3191-3p	621	610.049	NA	0	0
hsa-miR-1343-5p	213	610.07	NA	0	0
hsa-miR-3194-3p	626	612.181	1.0207	0	0
hsa-miR-185-3p	300	614.078	0.9131	0	0
hsa-miR-6807-5p	2185	614.232	1.0231	0	0
hsa-miR-940	2539	614.738	0.8441	0	0
hsa-miR-519c-5p|hsa-miR-523-5p|hsa-miR-518e-5p|hsa-miR-522-5p|hsa-miR-519a-5p|hsa-miR-519b-5p	1588	615.095	NA	0	0
hsa-miR-15b-5p	278	615.89	2.6754	0	0
hsa-miR-6165	1884	615.892	1.0413	0	0
hsa-miR-6823-3p	2216	616.842	0.9503	0	0
hsa-miR-4788	1414	617.749	1.0443	0	0
hsa-miR-7111-5p	2372	618.65	1.022	0	0
hsa-miR-4316	980	618.818	1.0111	0	0
hsa-miR-7843-5p	2433	619.509	1.0712	0	0
hsa-miR-4463	1054	619.827	1.2947	0	0
hsa-miR-6886-3p	2338	621.377	0.9729	0	0
hsa-let-7e-5p	11	621.47	3.0207	0	0
hsa-miR-6792-5p	2155	621.802	1.0646	0	0
hsa-miR-6891-5p	2349	622.33	1.1555	0	0
hsa-miR-3162-3p	583	622.568	0.911	0	0
hsa-miR-637	1912	623.301	1.0833	0	0
hsa-miR-6887-3p	2340	625.218	1.1044	0	0
hsa-miR-1199-3p	52	626.022	1.015	0	0
hsa-miR-4429	1013	626.109	0.851	0	0
hsa-miR-1306-5p	196	627.968	1.0678	0	0
hsa-miR-550b-2-5p	1703	628.592	1.0157	0	0
hsa-miR-6870-3p	2306	629.381	1.0432	0	0
hsa-miR-4430	1014	629.576	1.0619	0	0
hsa-miR-296-3p	467	630.346	1.0218	0	0
hsa-miR-614	1880	631.779	0.9726	0	0
hsa-miR-6856-5p	2281	632.907	1.0318	0	0
hsa-miR-6753-5p	2069	634.725	0.9494	0	0
hsa-miR-3945	887	635.302	1.0042	0	0
hsa-miR-4708-3p	1281	636.626	0.9107	0	0
hsa-miR-4739	1334	637.094	1.0202	0	0
hsa-miR-2861	465	637.19	0.5884	0	0
hsa-miR-5192	1576	638.522	1.0026	0	0
hsa-miR-6511a-5p	1954	638.869	1.0152	0	0
hsa-miR-422a	905	639.462	0.9476	0	0
hsa-miR-4440	1029	639.503	0.5421	0	0
hsa-miR-4300	962	639.665	0.9576	0	0
hsa-miR-3936	875	640.306	1.0253	0	0
hsa-miR-4290	952	640.975	0.9951	0	0
hsa-miR-5195-5p	1580	642.453	1.026	0	0
hsa-miR-887-3p	2504	642.671	1.0115	0	0
hsa-miR-345-3p	676	643.825	1.0369	0	0
hsa-miR-671-5p	2002	644.422	1.0169	0	0
hsa-miR-5787	1800	644.869	0.4794	0	0
hsa-miR-598-5p	1829	646.937	1.0605	0	0
hsa-miR-5739	1792	647.465	1.1362	0	0
hsa-miR-6835-5p	2241	649.112	1.0505	0.0001	0
hsa-miR-1182	44	651.158	1.0896	0.0001	0
hsa-miR-483-3p	1442	652.244	0.9402	0.0001	0
hsa-miR-6894-3p	2354	652.383	1.035	0.0001	0
hsa-miR-4523	1132	652.753	1.068	0.0001	0
hsa-miR-5189-3p	1564	653.001	1.0424	0.0001	0
hsa-miR-4327	993	656.054	1.072	0.0001	0
hsa-miR-8085	2487	656.596	0.973	0.0001	0
hsa-miR-1185-1-3p	47	656.657	0.9478	0.0001	0
hsa-miR-5088-5p	1522	658.827	0.9982	0.0001	0
hsa-miR-6727-5p	2018	661.091	0.564	0.0001	0
hsa-miR-4695-3p	1261	661.351	1.0578	0.0001	0
hsa-miR-6865-3p	2296	662.66	0.9009	0.0001	0
hsa-miR-149-5p	256	662.965	1.077	0.0001	0
hsa-miR-634	1909	663.19	1.0357	0.0001	0
hsa-miR-26b-5p	458	663.666	1.2528	0.0002	0
hsa-miR-4706	1278	663.667	0.7424	0.0002	0
hsa-miR-4498	1093	663.778	0.9335	0.0002	0
hsa-miR-193a-5p	334	665.051	0.9816	0.0002	0
hsa-miR-6730-5p	2024	665.743	1.0638	0.0002	0
hsa-miR-4726-5p	1314	666.649	0.9909	0.0002	0
hsa-miR-7855-5p	2445	666.705	1.1873	0.0002	0
hsa-miR-4675	1231	667.131	0.9857	0.0002	0
hsa-miR-936	2532	667.937	1.0622	0.0003	0
hsa-miR-6747-5p	2057	669.211	1.005	0.0003	0
hsa-miR-6776-3p	2120	669.527	0.9778	0.0003	0
hsa-miR-2355-5p	436	670.256	0.9171	0.0003	0
hsa-miR-4312	974	670.872	1.0728	0.0003	0
hsa-miR-188-5p	307	673.627	0.9045	0.0004	0.0001
hsa-miR-425-5p	916	674.888	1.7614	0.0004	0.0001
hsa-miR-1292-5p	175	676.354	1.0317	0.0004	0.0001
hsa-miR-6873-5p	2313	676.868	1.0377	0.0004	0.0001
hsa-miR-4688	1250	676.994	1.0352	0.0004	0.0001
hsa-miR-4751	1354	678.027	1.0059	0.0004	0.0001
hsa-miR-3622a-3p	716	678.12	1.0073	0.0004	0.0001
hsa-miR-4771	1387	679.751	1.0578	0.0005	0.0001
hsa-miR-593-5p	1823	680.71	0.9904	0.0005	0.0001
hsa-miR-4646-5p	1182	682.254	1.0361	0.0006	0.0001
hsa-miR-6802-5p	2175	682.692	1.0037	0.0006	0.0001
hsa-miR-6734-3p	2031	683.817	1.0901	0.0007	0.0001
hsa-miR-214-3p	402	683.834	1.0555	0.0007	0.0001
hsa-miR-6851-5p	2271	684.368	0.9792	0.0007	0.0001
hsa-miR-6748-5p	2059	684.884	1.004	0.0007	0.0001
hsa-miR-6731-3p	2025	685.688	1.0382	0.0007	0.0001
hsa-miR-4769-3p	1384	686.029	0.9249	0.0008	0.0001
hsa-miR-6872-5p	2311	686.253	1.0216	0.0008	0.0001
hsa-miR-4646-3p	1181	687.137	0.9095	0.0008	0.0001
hsa-miR-877-3p	2500	687.152	0.9267	0.0008	0.0001
hsa-miR-4754	1358	687.337	1.0412	0.0008	0.0001
hsa-miR-1273c	139	687.829	1.04	0.0008	0.0001
hsa-miR-3150a-5p	561	688.293	1.0041	0.0008	0.0001
hsa-miR-3648	725	688.829	NA	0.0009	0.0001
hsa-miR-524-5p	1609	691.355	1.0309	0.0011	0.0002
hsa-miR-5196-3p	1581	691.965	1.0293	0.0011	0.0002
hsa-miR-514b-5p	1551	692.308	0.9672	0.0011	0.0002
hsa-miR-642b-3p	1919	692.618	1.1348	0.0011	0.0002
hsa-miR-4700-3p	1269	693.686	0.9308	0.0012	0.0002
hsa-miR-6855-3p	2278	695.21	1.0426	0.0014	0.0002
hsa-miR-6738-5p	2040	695.357	1.0315	0.0014	0.0002
hsa-miR-4786-5p	1411	695.783	0.9398	0.0014	0.0002
hsa-miR-4701-5p	1272	696.36	1.0555	0.0014	0.0002
hsa-miR-6875-3p	2316	697.906	NA	0.0016	0.0002
hsa-miR-198	350	699.635	1.0612	0.0017	0.0003
hsa-miR-3184-3p	609	702.075	1.0069	0.002	0.0003
hsa-miR-6887-5p	2341	702.239	0.9286	0.002	0.0003
hsa-miR-6891-3p	2348	702.363	1.0438	0.002	0.0003
hsa-miR-4649-5p	1186	702.545	1.0363	0.002	0.0003
hsa-miR-4299	961	702.798	0.9985	0.0021	0.0003
hsa-miR-2278	434	704.072	1.0549	0.0022	0.0003
hsa-miR-7845-5p	2435	705.466	1.0558	0.0022	0.0003
hsa-miR-6797-5p	2165	707.984	1.0397	0.0025	0.0004
hsa-miR-6775-5p	2119	708.09	1.1144	0.0025	0.0004
hsa-miR-1538	268	709.973	0.9524	0.0027	0.0004
hsa-miR-874-5p	2495	710.011	0.9646	0.0027	0.0004
hsa-miR-1914-3p	326	710.31	1.0013	0.0028	0.0004
hsa-miR-4731-5p	1322	712.691	1.0117	0.0032	0.0005
hsa-miR-6782-5p	2135	715.909	0.9901	0.0036	0.0006
hsa-miR-7704	2428	716.806	0.6452	0.0038	0.0006
hsa-miR-6822-5p	2215	717.07	1.0461	0.0039	0.0006
hsa-miR-1275	148	717.245	1.1149	0.0039	0.0006
hsa-miR-6730-3p	2023	717.791	1.0304	0.0041	0.0006
hsa-miR-4515	1120	717.957	0.9357	0.0041	0.0006
hsa-miR-4443	1032	719.159	1.0353	0.0044	0.0007
hsa-miR-6794-5p	2159	720.219	0.9418	0.0046	0.0007
hsa-miR-4750-5p	1353	720.724	1.0359	0.0047	0.0007
hsa-miR-3175	597	722.38	0.9625	0.0051	0.0008
hsa-miR-937-5p	2534	723.806	1.0421	0.0057	0.0009
hsa-miR-498	1471	724.904	0.9651	0.0061	0.001
hsa-miR-6069	1840	725.87	0.8686	0.0063	0.001
hsa-miR-7150	2380	732.925	1.0052	0.0089	0.0014
hsa-miR-4685-5p	1246	733.621	1.0037	0.0091	0.0014
hsa-miR-6861-5p	2290	733.735	0.9692	0.0091	0.0015
hsa-miR-6769a-3p	2104	734.405	0.9895	0.0094	0.0015
hsa-miR-6867-3p	2300	734.816	0.9845	0.0096	0.0015
hsa-miR-373-5p	804	736.386	0.9994	0.0106	0.0017
hsa-miR-3130-5p	534	736.587	1.0024	0.0106	0.0017
hsa-miR-6754-5p	2072	736.894	0.9447	0.0108	0.0017
hsa-miR-1185-2-3p	48	737.487	1.0456	0.0111	0.0018
hsa-miR-144-3p	236	737.944	1.1545	0.0114	0.0018
hsa-miR-107	33	738.432	1.9234	0.0117	0.0019
hsa-miR-3194-5p	627	739.567	0.9817	0.0123	0.002
hsa-miR-3141	549	739.996	1.0959	0.0123	0.002
hsa-miR-6795-5p	2161	740.759	1.0197	0.0127	0.0021
hsa-miR-320e	641	741.357	0.8748	0.0129	0.0021
hsa-miR-4481	1075	741.887	1.0136	0.0131	0.0022
hsa-miR-1207-5p	61	742.261	1.0153	0.0132	0.0022
hsa-miR-6792-3p	2154	743.35	0.968	0.0139	0.0023
hsa-miR-6831-3p	2232	743.355	1.0384	0.0139	0.0023
hsa-miR-3928-3p	869	743.583	1.051	0.014	0.0023
hsa-miR-6761-3p	2086	744.843	0.972	0.0149	0.0025
hsa-miR-128-2-5p	158	745.153	0.9445	0.0152	0.0025
hsa-miR-6511a-3p	1953	745.332	1.0334	0.0154	0.0026
hsa-miR-4322	986	746.172	0.9327	0.0157	0.0026
hsa-miR-4472	1063	747.36	1.1614	0.0163	0.0027
hsa-miR-6722-5p	2012	747.537	0.9558	0.0164	0.0028
hsa-miR-1193	50	748.533	0.941	0.0171	0.0029
hsa-miR-4525	1138	748.901	1.0539	0.0174	0.0029
hsa-miR-30e-5p	510	749.461	1.484	0.0178	0.003
hsa-miR-3620-3p	713	752.182	1.0365	0.0206	0.0035
hsa-miR-6865-5p	2297	752.478	1.0458	0.0209	0.0036
hsa-miR-550a-3-5p	1700	752.787	0.9853	0.0211	0.0036
hsa-miR-527|hsa-miR-518a-5p	1615	753.231	NA	0.0216	0.0037
hsa-miR-365b-5p	739	753.233	0.9565	0.0216	0.0037
hsa-miR-6515-5p	1965	754.688	1.0456	0.0232	0.004
hsa-miR-2392	437	755.188	0.9479	0.0237	0.0041
hsa-miR-6824-5p	2219	755.812	1.1265	0.0243	0.0042
hsa-miR-4428	1012	758.264	1.0367	0.0274	0.0047
hsa-miR-6728-3p	2019	758.411	0.9862	0.0274	0.0048
hsa-miR-4697-5p	1265	758.48	0.9635	0.0275	0.0048
hsa-miR-548am-5p	2585	759.398	NA	0.0287	0.005
hsa-miR-548c-5p	2586	759.398	NA	0.0287	0.005
hsa-miR-548o-5p	2589	759.398	NA	0.0287	0.005
hsa-miR-2276-3p	430	759.567	0.9538	0.0287	0.005
hsa-miR-135a-3p	216	759.579	1.0547	0.0286	0.005
hsa-miR-30b-5p	503	761.594	1.2836	0.0311	0.0055
hsa-miR-1228-5p	74	762.048	NA	0.0316	0.0056
hsa-miR-6849-3p	2266	762.156	NA	0.0317	0.0056
hsa-miR-4532	1147	762.79	NA	0.0325	0.0058
hsa-miR-6752-5p	2067	762.87	1.0757	0.0325	0.0058
hsa-miR-23b-3p	440	763.349	2.635	0.0333	0.0059
hsa-miR-4507	1107	763.505	0.5157	0.0335	0.006
hsa-miR-6779-3p	2126	763.619	1.0055	0.0337	0.006
hsa-miR-1973	346	763.705	0.9831	0.0337	0.006
hsa-miR-222-3p	422	764.613	1.4914	0.035	0.0063
hsa-miR-526b-5p	1614	764.833	1.0316	0.0352	0.0063
hsa-miR-4448	1039	765.624	0.9172	0.036	0.0065
hsa-miR-2277-5p	433	765.87	0.8118	0.0363	0.0066
hsa-miR-27b-3p	461	767.836	2.1851	0.0389	0.007
hsa-miR-4763-3p	1374	768.897	0.6792	0.041	0.0074
hsa-miR-4276	937	769.105	1.0016	0.0412	0.0075
hsa-miR-3154	569	770.729	1.011	0.0437	0.008
hsa-miR-504-3p	1510	770.8	1.0358	0.0437	0.008
hsa-miR-6840-3p	2250	771.972	0.9802	0.0458	0.0084
hsa-miR-6785-5p	2141	772.595	0.9626	0.0467	0.0086
hsa-miR-4253	912	774.154	0.833	0.0497	0.0091
