# Supplementary material for: Comparison of tumour and serum specific microRNA changes dissecting their role in pancreatic ductal adenocarcinoma: a meta-analysis
Source: BMC Cancer. 2019 Dec 3;19:1175. doi: 10.1186/s12885-019-6380-z (PMC6891989; doi:10.1186/s12885-019-6380-z)
Supplement: Supplementary file 3 — Additional file 3: Table S2. a: Information on miRNAs found to be upregulated in pancreatic tumour tissue. This result is obtained after rank product calculation. b: Information on miRNAs found to be downregulated in pancreatic tumour tissue. This result is obtained after rank product calculation. [file 12885_2019_6380_MOESM3_ESM.zip › Supplementary Table 2aR5.xls]

## Sheet: Recovered_Sheet1
	gene.index	RP/Rsum	FC:(class1/class2)	pfp	P.value
MIMAT0000423	107	6.5212	0	0	0
MIMAT0000078	24	10.5764	0	0	0
MIMAT0000418	102	14.3182	0	0	0
MIMAT0000415	99	16.1124	0	0	0
MIMAT0000256	70	17.8786	0	0	0
MIMAT0000437	121	18.4109	0	0	0
MIMAT0004563	537	21.9789	NA	0	0
MIMAT0000271	86	23.2793	0	0	0
MIMAT0000279	94	26.1695	0	0	0
MIMAT0000232	56	27.1207	NA	0	0
MIMAT0000278	93	29.0125	0	0	0
MIMAT0000104	50	29.4591	0	0	0
MIMAT0000101	47	32.3834	0	0	0
MIMAT0000064	9	33.1291	0	0	0
hsa-miR-1975	3	33.4357	NA	0	0
MIMAT0000646	149	34.521	0	0	0
MIMAT0000451	135	34.7487	0	0	0
MIMAT0000232+MIMAT0004563	58	35.7795	NA	0	0
MIMAT0003946	477	37.159	NA	0	0
MIMAT0000443	127	42.1475	0	0	0
MIMAT0000258	73	42.398	0	0	0
MIMAT0000417	101	42.7735	0	0	0
MIMAT0000257	71	46.0653	NA	0	0
MIMAT0000093	39	47.8226	0	0	0
MIMAT0016872	1063	52.1383	NA	0	0
MIMAT0000080	26	52.2063	0	0	0
MIMAT0000098	44	53.3771	0	0	0
MIMAT0000063	8	54.4939	0	0	0
MIMAT0000092	38	55.4375	0	0	0
MIMAT0000089	35	58.4849	0	0	0
MIMAT0000066	11	61.4071	0	0	0
MIMAT0000065	10	61.7127	0	0	0
MIMAT0003947	478	68.5906	NA	0	0
MIMAT0000232/MIMAT0004563	57	69.4632	NA	0	0
MIMAT0000231	55	70.039	0	0	0
MIMAT0000440	124	70.5834	0	0	0
MIMAT0015072	1015	73.7041	NA	0	0
MIMAT0000449	133	74.2533	0	0	0
MIMAT0000062	7	76.3952	0	0	0
MIMAT0002821	263	82.4147	NA	0	0
MIMAT0000426	110	82.6956	0	0	0
MIMAT0000076	22	86.1147	4.1378e+07	0	0
MIMAT0000435	119	86.2646	0	0	0
MIMAT0000510	147	86.5834	0	0	0
MIMAT0000689	159	89.5553	0	0	0
MIMAT0005793	751	89.7401	0	0	0
MIMAT0005792	750	93.6272	0	0	0
MIMAT0001340	216	94.2842	0	0	0
MIMAT0000253	67	96.0523	0	0	0
MIMAT0004973	706	96.5518	NA	0	0
MIMAT0016852	1043	97.775	NA	0	0
MIMAT0016858	1049	98.9939	NA	0	0
MIMAT0000255	69	99.3068	0	0	0
MIMAT0006764	860	100.39	0	0	0
MIMAT0000446	130	100.784	0	0	0
MIMAT0000753	196	109.373	0	0	0
MIMAT0000267	82	110.114	0	0	0
MIMAT0000760	203	112.724	0	0	0
MIMAT0002816	258	113.187	3.33771e+19	0	0
MIMAT0000761	204	119.773	0	0	0
MIMAT0005898	801	120.693	0	0	0
MIMAT0009198	889	120.966	NA	0	0
MIMAT0016922	1113	123.887	NA	0	0
MIMAT0016889	1080	128.423	NA	0.0005	0
MIMAT0000097	43	128.824	0	0.0005	0
MIMAT0000414	98	129.422	4.1892	0.0005	0
MIMAT0003322	444	133.603	0	0.0018	0.0001
MIMAT0004597	559	133.816	0	0.0018	0.0001
MIMAT0003393	465	138.132	NA	0.0061	0.0003
MIMAT0016878	1069	140.633	NA	0.0097	0.0005
MIMAT0002809	251	140.976	0	0.01	0.0006
MIMAT0004761	616	141.173	0	0.0101	0.0006
MIMAT0004564	538	142.857	NA	0.0158	0.0009
MIMAT0018185	1213	144.734	NA	0.0214	0.0013
MIMAT0003218	343	144.864	0	0.0215	0.0013
hsa-miR-106a+hsa-miR-17	1	147.151	NA	0.0305	0.0019
MIMAT0004905	663	147.254	NA	0.0308	0.0019
MIMAT0018444	1249	148.53	NA	0.0341	0.0021
MIMAT0001631	232	148.997	0	0.0372	0.0023
