# Supplementary material for: Comparison of tumour and serum specific microRNA changes dissecting their role in pancreatic ductal adenocarcinoma: a meta-analysis
Source: BMC Cancer. 2019 Dec 3;19:1175. doi: 10.1186/s12885-019-6380-z (PMC6891989; doi:10.1186/s12885-019-6380-z)
Supplement: Supplementary file 3 — Additional file 3: Table S2. a: Information on miRNAs found to be upregulated in pancreatic tumour tissue. This result is obtained after rank product calculation. b: Information on miRNAs found to be downregulated in pancreatic tumour tissue. This result is obtained after rank product calculation. [file 12885_2019_6380_MOESM3_ESM.zip › Supplementary Table 2bR5.xls]

## Sheet: Recovered_Sheet1
	gene.index	RP/Rsum	FC:(class1/class2)	pfp	P.value
MIMAT0000617	148	4.0664	Inf	0	0
MIMAT0004959	701	5.3669	NA	0	0
MIMAT0000273	88	9.6958	5.47799e+301	0	0
MIMAT0000728	182	11.8431	Inf	0	0
MIMAT0016851	1042	12.4693	NA	0	0
MIMAT0000243	61	13.4317	4.60647e+203	0	0
MIMAT0000274	89	15.2604	5.82721e+175	0	0
MIMAT0016897	1088	16.0797	NA	0	0
MIMAT0000087	33	16.5272	2.42494e+195	0	0
MIMAT0014997	942	20.719	NA	0	0
MIMAT0000245	63	20.9859	7.83965e+177	0	0
MIMAT0000244	62	22.0778	1.59635e+118	0	0
MIMAT0000318	97	22.8402	3.14601e+159	0	0
MIMAT0000691	161	24.4134	2.17912e+81	0	0
MIMAT0000420	104	28.5643	5.68453e+82	0	0
MIMAT0000082	28	29.0724	1.06654e+270	0	0
MIMAT0000222	51	31.2823	5.52758e+75	0	0
hsa-miR-1979	6	36.3413	NA	0	0
MIMAT0000419	103	36.8087	1.4729e+78	0	0
MIMAT0015030	975	47.4546	NA	0	0
MIMAT0000425	109	50.4329	5.55083e+33	0	0
MIMAT0005457/MIMAT0002862	730	51.9631	NA	0	0
MIMAT0000272	87	52.4112	2.32764e+28	0.0004	0
MIMAT0000692	162	52.6756	3.19117e+32	0.0004	0
MIMAT0000681	151	53.2292	4.59685e+38	0.0004	0
MIMAT0015083	1025	54.22	NA	0.0004	0
MIMAT0000069	14	54.7896	4.33173e+67	0.0004	0
MIMAT0002845/MIMAT0005456/MIMAT0005455	288	54.9405	NA	0.0004	0
MIMAT0005449/MIMAT0005452/MIMAT0005451/MIMAT0005450/MIMAT0005454/MIMAT0002831	722	58.3601	NA	0.0003	0
MIMAT0015036	981	58.8023	NA	0.0003	0
MIMAT0015041	986	59.0083	NA	0.0003	0
MIMAT0004973	706	61.402	NA	0.0003	0
MIMAT0018073	1155	63.1961	NA	0.0009	0
MIMAT0000067	12	64.9591	1.22448e+78	0.0012	0
MIMAT0000460	144	65.481	1.21566e+29	0.0011	0
MIMAT0000445	129	66.7742	3.28161e+35	0.0011	0
MIMAT0000086	32	67.2454	5.61102e+55	0.0011	0
MIMAT0004609	571	67.4483	NA	0.0011	0
MIMAT0000259	74	68.3638	NA	0.0018	0.0001
MIMAT0000682	152	69.583	7.69252e+27	0.002	0.0001
MIMAT0002871+MIMAT0004773	317	72.6911	NA	0.002	0.0001
MIMAT0000083	29	73.0036	1.03688e+39	0.0019	0.0001
MIMAT0014988	934	74.476	NA	0.0026	0.0001
MIMAT0002816	258	78.0608	3.33771e+19	0.0048	0.0002
MIMAT0000084	30	78.0703	3.01186e+31	0.0047	0.0002
MIMAT0000461	145	81.9118	3.56297e+23	0.0072	0.0003
MIMAT0017996	1136	82.3143	NA	0.0072	0.0003
MIMAT0016915	1106	86.6892	NA	0.0121	0.0005
MIMAT0002845+MIMAT0005456+MIMAT0005455	289	88.9635	NA	0.0163	0.0006
MIMAT0006778/MIMAT0002860	865	90.6649	NA	0.0194	0.0008
MIMAT0007890	884	91.0425	NA	0.0196	0.0008
MIMAT0015005	950	93.6624	NA	0.0244	0.001
MIMAT0002855+MIMAT0002862+MIMAT0005457	300	95.527	NA	0.0285	0.0012
MIMAT0018072	1154	99.076	NA	0.0406	0.0017
MIMAT0015079	1021	100.192	NA	0.0425	0.0019
