# Supplementary material for: Comparison of tumour and serum specific microRNA changes dissecting their role in pancreatic ductal adenocarcinoma: a meta-analysis
Source: BMC Cancer. 2019 Dec 3;19:1175. doi: 10.1186/s12885-019-6380-z (PMC6891989; doi:10.1186/s12885-019-6380-z)
Supplement: Supplementary file 4 — Additional file 4: Table S3. a: Information on experimentally validated gene targets of upregulated miRNAs in Pancreatic Cancer. This information is obtained using miRNet. b: Information on experimentally validated gene targets of downregulated miRNAs in Pancreatic Cancer. This information is obtained using miRNet. [file 12885_2019_6380_MOESM4_ESM.zip]

Archive with 2 entries (2 files):
- Supplementary Table 3aR5.xls
- Supplementary Table 3bR5.xls
