# Supplementary material for: Comparison of tumour and serum specific microRNA changes dissecting their role in pancreatic ductal adenocarcinoma: a meta-analysis
Source: BMC Cancer. 2019 Dec 3;19:1175. doi: 10.1186/s12885-019-6380-z (PMC6891989; doi:10.1186/s12885-019-6380-z)
Supplement: Supplementary file 4 — Additional file 4: Table S3. a: Information on experimentally validated gene targets of upregulated miRNAs in Pancreatic Cancer. This information is obtained using miRNet. b: Information on experimentally validated gene targets of downregulated miRNAs in Pancreatic Cancer. This information is obtained using miRNet. [file 12885_2019_6380_MOESM4_ESM.zip › Supplementary Table 3aR5.xls]

## Sheet: Recovered_Sheet1
ID	Accession	Gene	Entrez	Experiment	Literature	Tissue
hsa-mir-23a-3p	MIMAT0000078	ACTN4	81	CLASH	23622248	Pancreas
hsa-mir-23a-3p	MIMAT0000078	ADD3	120	PAR-CLIP	20371350	Pancreas
hsa-mir-23a-3p	MIMAT0000078	GRK2	156	PAR-CLIP	26701625	Pancreas
hsa-mir-23a-3p	MIMAT0000078	ABCD1	215	CLASH	23622248	Pancreas
hsa-mir-23a-3p	MIMAT0000078	APAF1	317	Flow//Luciferase reporter assay//qRT-PCR//Western blot//Wetsern blot	24249161|24952592	Pancreas
hsa-mir-23a-3p	MIMAT0000078	XIAP	331	Microarray//qRT-PCR//Western blot	26439986	Pancreas
hsa-mir-23a-3p	MIMAT0000078	FAS	355	Flow//Luciferase reporter assay//Microarray//Western blot	23804233	Pancreas
hsa-mir-23a-3p	MIMAT0000078	STS	412	PAR-CLIP	23592263	Pancreas
hsa-mir-23a-3p	MIMAT0000078	ASNS	440	CLASH	23622248	Pancreas
hsa-mir-23a-3p	MIMAT0000078	ATP5A1	498	CLASH	23622248	Pancreas
hsa-mir-23a-3p	MIMAT0000078	CDH1	999	qRT-PCR//Western blot	22752005	Pancreas
hsa-mir-23a-3p	MIMAT0000078	CHUK	1147	Luciferase reporter assay	27537390	Pancreas
hsa-mir-23a-3p	MIMAT0000078	CNN2	1265	PAR-CLIP	23592263	Pancreas
hsa-mir-23a-3p	MIMAT0000078	HAPLN1	1404	HITS-CLIP	23824327	Pancreas
hsa-mir-23a-3p	MIMAT0000078	DDX5	1655	CLASH	23622248	Pancreas
hsa-mir-23a-3p	MIMAT0000078	LPAR1	1902	Luciferase reporter assay//qRT-PCR//Western blot	23711961	Pancreas
hsa-mir-23a-3p	MIMAT0000078	EN2	2020	HITS-CLIP	23824327|27418678	Pancreas
hsa-mir-23a-3p	MIMAT0000078	FANCG	2189	Immunoblot//Luciferase reporter assay//qRT-PCR//Western blot	21750350	Pancreas
hsa-mir-23a-3p	MIMAT0000078	FAU	2197	CLASH	23622248	Pancreas
hsa-mir-23a-3p	MIMAT0000078	FBN2	2201	HITS-CLIP	23824327	Pancreas
hsa-mir-23a-3p	MIMAT0000078	FKBP4	2288	CLASH	23622248	Pancreas
hsa-mir-23a-3p	MIMAT0000078	FOXM1	2305	qRT-PCR	25445205	Pancreas
hsa-mir-23a-3p	MIMAT0000078	FOXO3	2309	Immunoblot//Luciferase reporter assay//qRT-PCR	22084234|22095742	Pancreas
hsa-mir-23a-3p	MIMAT0000078	FLNA	2316	CLASH	23622248	Pancreas
hsa-mir-23a-3p	MIMAT0000078	FUT4	2526	PAR-CLIP	21572407	Pancreas
hsa-mir-23a-3p	MIMAT0000078	G6PC	2538	Luciferase reporter assay	22318941	Pancreas
hsa-mir-23a-3p	MIMAT0000078	GJA1	2697	IlluminaExpressionArrays//Luciferase reporter assay//Protein Immunoblot Analyses//qRT-PCR//Western blot	26191074|26283635	Pancreas
hsa-mir-23a-3p	MIMAT0000078	GLS	2744	Luciferase reporter assay//qRT-PCR//Western blot	27411920	Pancreas
hsa-mir-23a-3p	MIMAT0000078	GNAI3	2773	PAR-CLIP	26701625	Pancreas
hsa-mir-23a-3p	MIMAT0000078	GNB2	2783	CLASH	23622248	Pancreas
hsa-mir-23a-3p	MIMAT0000078	HCFC1	3054	CLASH	23622248	Pancreas
hsa-mir-23a-3p	MIMAT0000078	HIVEP1	3096	CLASH	23622248	Pancreas
hsa-mir-23a-3p	MIMAT0000078	HMGB2	3148	Luciferase reporter assay//PAR-CLIP//qRT-PCR//Western blot	23592263|20371350|23986579|26701625	Pancreas
hsa-mir-23a-3p	MIMAT0000078	HMGN2	3151	Luciferase reporter assay	23437179	Pancreas
hsa-mir-23a-3p	MIMAT0000078	HMGCS1	3157	PAR-CLIP	23592263	Pancreas
hsa-mir-23a-3p	MIMAT0000078	FOXA1	3169	Luciferase reporter assay//qRT-PCR//Western blot	27274280	Pancreas
hsa-mir-23a-3p	MIMAT0000078	HOXB4	3214	Luciferase reporter assay//Western blot	23630040	Pancreas
hsa-mir-23a-3p	MIMAT0000078	HRG	3273	qRT-PCR	25445205	Pancreas
hsa-mir-23a-3p	MIMAT0000078	HES1	3280	Immunofluorescence//Luciferase reporter assay//Northern blot//Western blot	12808467|15066185	Pancreas
hsa-mir-23a-3p	MIMAT0000078	HSP90AA1	3320	Immunocytochemistry//qRT-PCR//Western blot	25395240	Pancreas
hsa-mir-23a-3p	MIMAT0000078	IL6R	3570	GFP reporter assay//Microarray//qRT-PCR//Western blot	20698883	Pancreas
hsa-mir-23a-3p	MIMAT0000078	CXCL8	3576	Luciferase reporter assay//qRT-PCR//Western blot	24498188|26314966	Pancreas
hsa-mir-23a-3p	MIMAT0000078	IMPDH2	3615	CLASH	23622248	Pancreas
hsa-mir-23a-3p	MIMAT0000078	IRF1	3659	GFP reporter assay//Immunofluorescence//Luciferase reporter assay//qRT-PCR//Western blot	23785404|27279136	Pancreas
hsa-mir-23a-3p	MIMAT0000078	KIF22	3835	CLASH	23622248	Pancreas
hsa-mir-23a-3p	MIMAT0000078	TNPO1	3842	PAR-CLIP	23592263	Pancreas
hsa-mir-23a-3p	MIMAT0000078	LAMP1	3916	Luciferase reporter assay//qRT-PCR	25030422	Pancreas
hsa-mir-23a-3p	MIMAT0000078	LDHA	3939	CLASH//Luciferase reporter assay//qRT-PCR	23622248|23064179	Pancreas
hsa-mir-23a-3p	MIMAT0000078	LDHB	3945	Luciferase reporter assay//qRT-PCR	23064179	Pancreas
hsa-mir-23a-3p	MIMAT0000078	LMNB1	4001	PAR-CLIP	20371350	Pancreas
hsa-mir-23a-3p	MIMAT0000078	LRP5	4041	Luciferase reporter assay//qRT-PCR//Western blot	26774446	Pancreas
hsa-mir-23a-3p	MIMAT0000078	SMAD3	4088	Immunofluorescence//Luciferase reporter assay//qRT-PCR//Western blot	27318087|27601936	Pancreas
hsa-mir-23a-3p	MIMAT0000078	SMAD5	4090	Luciferase reporter assay//qRT-PCR//Western blot	26400397	Pancreas
hsa-mir-23a-3p	MIMAT0000078	MAP1B	4131	PAR-CLIP	22012620	Pancreas
hsa-mir-23a-3p	MIMAT0000078	MC2R	4158	PAR-CLIP	22012620	Pancreas
hsa-mir-23a-3p	MIMAT0000078	MEF2C	4208	Luciferase reporter assay	26897085	Pancreas
hsa-mir-23a-3p	MIMAT0000078	MGAT5	4249	PAR-CLIP	23592263|20371350|26701625	Pancreas
hsa-mir-23a-3p	MIMAT0000078	MT2A	4502	Immunofluorescence//Immunohistochemistry//In situ hybridization//Luciferase reporter assay//qRT-PCR//Western blot	23553990	Pancreas
hsa-mir-23a-3p	MIMAT0000078	MTAP	4507	PAR-CLIP	22012620	Pancreas
hsa-mir-23a-3p	MIMAT0000078	MYC	4609	TRAP	24510096	Pancreas
hsa-mir-23a-3p	MIMAT0000078	MYH1	4619	Luciferase reporter assay//qRT-PCR//Western blot	22771720	Pancreas
hsa-mir-23a-3p	MIMAT0000078	MYH2	4620	Luciferase reporter assay//qRT-PCR//Western blot	22771720	Pancreas
hsa-mir-23a-3p	MIMAT0000078	MYH4	4622	Luciferase reporter assay//qRT-PCR//Western blot	22771720	Pancreas
hsa-mir-23a-3p	MIMAT0000078	MYH10	4628	CLASH	23622248	Pancreas
hsa-mir-23a-3p	MIMAT0000078	NDUFV3	4731	HITS-CLIP	23824327	Pancreas
hsa-mir-23a-3p	MIMAT0000078	2-Sep	4735	CLASH	23622248	Pancreas
hsa-mir-23a-3p	MIMAT0000078	P2RY11	5032	HITS-CLIP	28735896	Pancreas
hsa-mir-23a-3p	MIMAT0000078	PAFAH1B3	5050	CLASH	23622248	Pancreas
hsa-mir-23a-3p	MIMAT0000078	PIK3R1	5295	PAR-CLIP	26701625	Pancreas
hsa-mir-23a-3p	MIMAT0000078	PKM	5315	CLASH	23622248	Pancreas
hsa-mir-23a-3p	MIMAT0000078	PLAG1	5324	HITS-CLIP	23824327	Pancreas
hsa-mir-23a-3p	MIMAT0000078	POU4F2	5458	Flow//GFP reporter assay//Luciferase reporter assay//Northern blot//qRT-PCR//Western blot	14697198|20609388	Pancreas
hsa-mir-23a-3p	MIMAT0000078	PPIC	5480	PAR-CLIP	22012620|20371350|27292025	Pancreas
hsa-mir-23a-3p	MIMAT0000078	PPP2R5E	5529	GFP reporter assay//qRT-PCR//Western blot	24997345	Pancreas
hsa-mir-23a-3p	MIMAT0000078	PSAP	5660	CLASH	23622248	Pancreas
hsa-mir-23a-3p	MIMAT0000078	PSMC3	5702	CLASH	23622248	Pancreas
hsa-mir-23a-3p	MIMAT0000078	PTEN	5728	Flow//Luciferase reporter assay//qRT-PCR//Western blot	23019365|24317043|24101522	Pancreas
hsa-mir-23a-3p	MIMAT0000078	PTGFRN	5738	HITS-CLIP	23313552	Pancreas
hsa-mir-23a-3p	MIMAT0000078	PTPN11	5781	Luciferase reporter assay	23420868	Pancreas
hsa-mir-23a-3p	MIMAT0000078	PTPN14	5784	PAR-CLIP	20371350	Pancreas
hsa-mir-23a-3p	MIMAT0000078	RPS4X	6191	CLASH	23622248	Pancreas
hsa-mir-23a-3p	MIMAT0000078	RPS5	6193	CLASH	23622248	Pancreas
hsa-mir-23a-3p	MIMAT0000078	CCL8	6355	CLASH	23622248	Pancreas
hsa-mir-23a-3p	MIMAT0000078	CXCL12	6387	Luciferase reporter assay//Reporter assay	14697198	Pancreas
hsa-mir-23a-3p	MIMAT0000078	SDHD	6392	PAR-CLIP	23592263	Pancreas
hsa-mir-23a-3p	MIMAT0000078	SLC6A6	6533	CLASH	23622248	Pancreas
hsa-mir-23a-3p	MIMAT0000078	SOD2	6648	HITS-CLIP	23824327	Pancreas
hsa-mir-23a-3p	MIMAT0000078	SSR1	6745	PAR-CLIP	23446348|22012620|20371350|26701625|27292025	Pancreas
hsa-mir-23a-3p	MIMAT0000078	SSRP1	6749	CLASH	23622248	Pancreas
hsa-mir-23a-3p	MIMAT0000078	STAT3	6774	Immunofluorescence//Luciferase reporter assay//Western blot	26314966	Pancreas
hsa-mir-23a-3p	MIMAT0000078	ADAM17	6868	HITS-CLIP	23313552	Pancreas
hsa-mir-23a-3p	MIMAT0000078	HNF1B	6928	Microarray//qRT-PCR//Western blot	25422915	Pancreas
hsa-mir-23a-3p	MIMAT0000078	TERF2	7014	Luciferase reporter assay	25753893	Pancreas
hsa-mir-23a-3p	MIMAT0000078	KLF10	7071	PAR-CLIP	23592263	Pancreas
hsa-mir-23a-3p	MIMAT0000078	TNFAIP3	7128	PAR-CLIP	21572407	Pancreas
hsa-mir-23a-3p	MIMAT0000078	TOP1	7150	Flow//Luciferase reporter assay//qRT-PCR//Western blot	23158364|24103454	Pancreas
hsa-mir-23a-3p	MIMAT0000078	TPM3	7170	PAR-CLIP	20371350	Pancreas
hsa-mir-23a-3p	MIMAT0000078	TSC1	7248	Luciferase reporter assay//Microarray//qRT-PCR//Western blot	25452577	Pancreas
hsa-mir-23a-3p	MIMAT0000078	TSNAX	7257	PAR-CLIP	21572407	Pancreas
hsa-mir-23a-3p	MIMAT0000078	UQCRFS1	7386	PAR-CLIP	24398324|20371350	Pancreas
hsa-mir-23a-3p	MIMAT0000078	VCAM1	7412	HITS-CLIP//PAR-CLIP	23446348|21572407|23824327|23313552	Pancreas
hsa-mir-23a-3p	MIMAT0000078	WEE1	7465	PAR-CLIP	20371350	Pancreas
hsa-mir-23a-3p	MIMAT0000078	ZNF138	7697	PAR-CLIP	22012620|20371350	Pancreas
hsa-mir-23a-3p	MIMAT0000078	ZNF208	7757	PAR-CLIP	23446348|21572407|20371350	Pancreas
hsa-mir-23a-3p	MIMAT0000078	CSDE1	7812	CLASH	23622248	Pancreas
hsa-mir-23a-3p	MIMAT0000078	FZD5	7855	Microarray//qRT-PCR//Western blot	25422915	Pancreas
hsa-mir-23a-3p	MIMAT0000078	USP5	8078	HITS-CLIP	23313552	Pancreas
hsa-mir-23a-3p	MIMAT0000078	TRRAP	8295	CLASH	23622248	Pancreas
hsa-mir-23a-3p	MIMAT0000078	HIST1H3B	8358	CLASH	23622248	Pancreas
hsa-mir-23a-3p	MIMAT0000078	RGS5	8490	Luciferase reporter assay	25810883	Pancreas
hsa-mir-23a-3p	MIMAT0000078	RNMT	8731	HITS-CLIP	23313552	Pancreas
hsa-mir-23a-3p	MIMAT0000078	ADAM9	8754	CLASH	23622248	Pancreas
hsa-mir-23a-3p	MIMAT0000078	GMPS	8833	CLASH	23622248	Pancreas
hsa-mir-23a-3p	MIMAT0000078	HIP1R	9026	Luciferase reporter assay	26898757	Pancreas
hsa-mir-23a-3p	MIMAT0000078	CNOT9	9125	CLASH	23622248	Pancreas
hsa-mir-23a-3p	MIMAT0000078	SOCS6	9306	Next Generation Sequencing (NGS)//qRT-PCR	27570566	Pancreas
hsa-mir-23a-3p	MIMAT0000078	GTF3C4	9329	PAR-CLIP	27292025	Pancreas
hsa-mir-23a-3p	MIMAT0000078	HS2ST1	9653	HITS-CLIP//PAR-CLIP	23446348|21572407|20371350	Pancreas
hsa-mir-23a-3p	MIMAT0000078	DOCK4	9732	HITS-CLIP//PAR-CLIP	23446348|21572407	Pancreas
hsa-mir-23a-3p	MIMAT0000078	USP34	9736	CLASH	23622248	Pancreas
hsa-mir-23a-3p	MIMAT0000078	CD302	9936	CLASH	23622248	Pancreas
hsa-mir-23a-3p	MIMAT0000078	NUP153	9972	CLASH	23622248	Pancreas
hsa-mir-23a-3p	MIMAT0000078	PDCD6IP	10015	CLASH	23622248	Pancreas
hsa-mir-23a-3p	MIMAT0000078	SCAMP2	10066	CLASH	23622248	Pancreas
hsa-mir-23a-3p	MIMAT0000078	KIF20A	10112	CLASH	23622248	Pancreas
hsa-mir-23a-3p	MIMAT0000078	PDIA6	10130	PAR-CLIP	23592263	Pancreas
hsa-mir-23a-3p	MIMAT0000078	SPRY2	10253	ChIP-seq//Luciferase reporter assay//qRT-PCR//Western blot	23649631	Pancreas
hsa-mir-23a-3p	MIMAT0000078	ZNF267	10308	HITS-CLIP	23313552	Pancreas
hsa-mir-23a-3p	MIMAT0000078	TLR6	10333	HITS-CLIP	23824327	Pancreas
hsa-mir-23a-3p	MIMAT0000078	VAV3	10451	HITS-CLIP//PAR-CLIP	23446348|21572407|20371350|24906430|23824327|23706177|26701625|27292025|27418678	Pancreas
hsa-mir-23a-3p	MIMAT0000078	TXNIP	10628	PAR-CLIP	27292025	Pancreas
hsa-mir-23a-3p	MIMAT0000078	CELF1	10658	HITS-CLIP	23824327	Pancreas
hsa-mir-23a-3p	MIMAT0000078	NEK6	10783	Luciferase reporter assay	24942805	Pancreas
hsa-mir-23a-3p	MIMAT0000078	ZNF273	10793	PAR-CLIP	21572407	Pancreas
hsa-mir-23a-3p	MIMAT0000078	ZNF268	10795	PAR-CLIP	23446348|20371350	Pancreas
hsa-mir-23a-3p	MIMAT0000078	ZNF275	10838	PAR-CLIP	23592263|21572407	Pancreas
hsa-mir-23a-3p	MIMAT0000078	ADAM28	10863	PAR-CLIP	22012620	Pancreas
hsa-mir-23a-3p	MIMAT0000078	PPARGC1A	10891	Luciferase reporter assay	22318941	Pancreas
hsa-mir-23a-3p	MIMAT0000078	TXNL4A	10907	CLASH	23622248	Pancreas
hsa-mir-23a-3p	MIMAT0000078	SERINC3	10955	HITS-CLIP//PAR-CLIP	23592263|24398324|23446348|21572407|20371350|23313552	Pancreas
hsa-mir-23a-3p	MIMAT0000078	LMAN2	10960	PAR-CLIP	20371350	Pancreas
hsa-mir-23a-3p	MIMAT0000078	SLC27A4	10999	CLASH	23622248	Pancreas
hsa-mir-23a-3p	MIMAT0000078	DSTN	11034	PAR-CLIP	23446348|21572407	Pancreas
hsa-mir-23a-3p	MIMAT0000078	TOPBP1	11073	HITS-CLIP	23313552	Pancreas
hsa-mir-23a-3p	MIMAT0000078	HNRNPUL1	11100	CLASH	23622248	Pancreas
hsa-mir-23a-3p	MIMAT0000078	RPP14	11102	PAR-CLIP	20371350	Pancreas
hsa-mir-23a-3p	MIMAT0000078	BAZ2A	11176	CLASH	23622248	Pancreas
hsa-mir-23a-3p	MIMAT0000078	KLF12	11278	CLASH	23622248	Pancreas
hsa-mir-23a-3p	MIMAT0000078	CCT5	22948	CLASH	23622248	Pancreas
hsa-mir-23a-3p	MIMAT0000078	TCF25	22980	CLASH	23622248	Pancreas
hsa-mir-23a-3p	MIMAT0000078	CNOT1	23019	CLASH	23622248	Pancreas
hsa-mir-23a-3p	MIMAT0000078	SWAP70	23075	PAR-CLIP	20371350	Pancreas
hsa-mir-23a-3p	MIMAT0000078	GGA3	23163	CLASH	23622248	Pancreas
hsa-mir-23a-3p	MIMAT0000078	ARL6IP1	23204	PAR-CLIP	20371350	Pancreas
hsa-mir-23a-3p	MIMAT0000078	RPRD2	23248	PAR-CLIP	24398324|23446348|21572407|20371350	Pancreas
hsa-mir-23a-3p	MIMAT0000078	ZNF281	23528	PAR-CLIP	24398324|23446348|21572407	Pancreas
hsa-mir-23a-3p	MIMAT0000078	TNFAIP8	25816	HITS-CLIP	23824327|19536157	Pancreas
hsa-mir-23a-3p	MIMAT0000078	THUMPD3	25917	HITS-CLIP	23824327	Pancreas
hsa-mir-23a-3p	MIMAT0000078	NOL11	25926	PAR-CLIP	22012620	Pancreas
hsa-mir-23a-3p	MIMAT0000078	TOR1AIP1	26092	PAR-CLIP	22012620	Pancreas
hsa-mir-23a-3p	MIMAT0000078	TBL2	26608	HITS-CLIP	23824327	Pancreas
hsa-mir-23a-3p	MIMAT0000078	TNRC6A	27327	CLASH//PAR-CLIP	23622248|24398324|23446348|21572407	Pancreas
hsa-mir-23a-3p	MIMAT0000078	TMED7	51014	PAR-CLIP	23592263	Pancreas
hsa-mir-23a-3p	MIMAT0000078	KLF3	51274	Luciferase reporter assay//Western blot	23918807	Pancreas
hsa-mir-23a-3p	MIMAT0000078	ZNF117	51351	PAR-CLIP	20371350	Pancreas
hsa-mir-23a-3p	MIMAT0000078	DYNC2LI1	51626	HITS-CLIP	21572407	Pancreas
hsa-mir-23a-3p	MIMAT0000078	MPP6	51678	HITS-CLIP	19536157	Pancreas
hsa-mir-23a-3p	MIMAT0000078	NLK	51701	CLASH	23622248	Pancreas
hsa-mir-23a-3p	MIMAT0000078	KDM3B	51780	CLASH	23622248	Pancreas
hsa-mir-23a-3p	MIMAT0000078	BRWD1	54014	PAR-CLIP	21572407	Pancreas
hsa-mir-23a-3p	MIMAT0000078	SNTG1	54212	HITS-CLIP	23824327	Pancreas
hsa-mir-23a-3p	MIMAT0000078	CRLS1	54675	HITS-CLIP	23824327	Pancreas
hsa-mir-23a-3p	MIMAT0000078	RNF111	54778	PAR-CLIP	22012620	Pancreas
hsa-mir-23a-3p	MIMAT0000078	ZCCHC2	54877	PAR-CLIP	21572407	Pancreas
hsa-mir-23a-3p	MIMAT0000078	ST7L	54879	Luciferase reporter assay	27537390	Pancreas
hsa-mir-23a-3p	MIMAT0000078	BSDC1	55108	HITS-CLIP	19536157	Pancreas
hsa-mir-23a-3p	MIMAT0000078	SLC6A15	55117	CLASH	23622248	Pancreas
hsa-mir-23a-3p	MIMAT0000078	KIAA1551	55196	CLASH	23622248	Pancreas
hsa-mir-23a-3p	MIMAT0000078	ETNK1	55500	PAR-CLIP	22012620	Pancreas
hsa-mir-23a-3p	MIMAT0000078	PNRC2	55629	PAR-CLIP	23446348	Pancreas
hsa-mir-23a-3p	MIMAT0000078	PEX26	55670	CLASH	23622248	Pancreas
hsa-mir-23a-3p	MIMAT0000078	FAM222B	55731	PAR-CLIP	21572407	Pancreas
hsa-mir-23a-3p	MIMAT0000078	ZNF701	55762	HITS-CLIP//PAR-CLIP	23446348|23313552	Pancreas
hsa-mir-23a-3p	MIMAT0000078	ERBIN	55914	PAR-CLIP	22012620	Pancreas
hsa-mir-23a-3p	MIMAT0000078	BCAP29	55973	CLASH	23622248	Pancreas
hsa-mir-23a-3p	MIMAT0000078	ZNF253	56242	HITS-CLIP	23313552	Pancreas
hsa-mir-23a-3p	MIMAT0000078	STARD7	56910	HITS-CLIP//PAR-CLIP	23592263|23313552	Pancreas
hsa-mir-23a-3p	MIMAT0000078	CNOT6	57472	PAR-CLIP	24398324	Pancreas
hsa-mir-23a-3p	MIMAT0000078	KIAA1210	57481	PAR-CLIP	22012620	Pancreas
hsa-mir-23a-3p	MIMAT0000078	NLGN4X	57502	PAR-CLIP	22012620	Pancreas
hsa-mir-23a-3p	MIMAT0000078	NUFIP2	57532	PAR-CLIP	23592263	Pancreas
hsa-mir-23a-3p	MIMAT0000078	STAMBPL1	57559	PAR-CLIP	22012620	Pancreas
hsa-mir-23a-3p	MIMAT0000078	ZNF319	57567	HITS-CLIP	23824327	Pancreas
hsa-mir-23a-3p	MIMAT0000078	FASTKD5	60493	CLASH	23622248	Pancreas
hsa-mir-23a-3p	MIMAT0000078	ZBTB10	65986	CLASH	23622248	Pancreas
hsa-mir-23a-3p	MIMAT0000078	MRPS34	65993	CLASH	23622248	Pancreas
hsa-mir-23a-3p	MIMAT0000078	CAMKV	79012	CLASH	23622248	Pancreas
hsa-mir-23a-3p	MIMAT0000078	CENPM	79019	HITS-CLIP	19536157	Pancreas
hsa-mir-23a-3p	MIMAT0000078	ZNF426	79088	PAR-CLIP	23592263	Pancreas
hsa-mir-23a-3p	MIMAT0000078	ACSS3	79611	PAR-CLIP	22012620	Pancreas
hsa-mir-23a-3p	MIMAT0000078	FASTKD1	79675	CLASH	23622248	Pancreas
hsa-mir-23a-3p	MIMAT0000078	GRTP1	79774	CLASH	23622248	Pancreas
hsa-mir-23a-3p	MIMAT0000078	QSER1	79832	PAR-CLIP	20371350	Pancreas
hsa-mir-23a-3p	MIMAT0000078	ZNF669	79862	PAR-CLIP	24398324|21572407|20371350	Pancreas
hsa-mir-23a-3p	MIMAT0000078	ATAT1	79969	Luciferase reporter assay//Reporter assay	15131085	Pancreas
hsa-mir-23a-3p	MIMAT0000078	SEMA6D	80031	PAR-CLIP	20371350	Pancreas
hsa-mir-23a-3p	MIMAT0000078	ITPKC	80271	CLASH	23622248	Pancreas
hsa-mir-23a-3p	MIMAT0000078	SESN2	83667	PAR-CLIP	21572407|20371350	Pancreas
hsa-mir-23a-3p	MIMAT0000078	FSD1L	83856	PAR-CLIP	27292025	Pancreas
hsa-mir-23a-3p	MIMAT0000078	TRIM63	84676	Immunoblot//qRT-PCR	28000445	Pancreas
hsa-mir-23a-3p	MIMAT0000078	MCFD2	90411	PAR-CLIP	23592263|26701625	Pancreas
hsa-mir-23a-3p	MIMAT0000078	MCU	90550	CLASH	23622248	Pancreas
hsa-mir-23a-3p	MIMAT0000078	ZNF682	91120	HITS-CLIP	23313552	Pancreas
hsa-mir-23a-3p	MIMAT0000078	PIGM	93183	PAR-CLIP	22012620	Pancreas
hsa-mir-23a-3p	MIMAT0000078	MMGT1	93380	HITS-CLIP	23313552	Pancreas
hsa-mir-23a-3p	MIMAT0000078	FNIP1	96459	HITS-CLIP	23824327	Pancreas
hsa-mir-23a-3p	MIMAT0000078	EGLN3	112399	CLASH	23622248	Pancreas
hsa-mir-23a-3p	MIMAT0000078	NACC1	112939	HITS-CLIP//PAR-CLIP	23592263|23313552	Pancreas
hsa-mir-23a-3p	MIMAT0000078	ZNF257	113835	PAR-CLIP	23446348|22012620|21572407|20371350	Pancreas
hsa-mir-23a-3p	MIMAT0000078	UBALD1	124402	CLASH	23622248	Pancreas
hsa-mir-23a-3p	MIMAT0000078	TMEM170A	124491	PAR-CLIP	23592263	Pancreas
hsa-mir-23a-3p	MIMAT0000078	DNAJC21	134218	PAR-CLIP	22012620	Pancreas
hsa-mir-23a-3p	MIMAT0000078	PTPDC1	138639	HITS-CLIP	23313552	Pancreas
hsa-mir-23a-3p	MIMAT0000078	FOXR2	139628	HITS-CLIP	23824327	Pancreas
hsa-mir-23a-3p	MIMAT0000078	DYNLL2	140735	PAR-CLIP	27292025	Pancreas
hsa-mir-23a-3p	MIMAT0000078	SPTY2D1	144108	PAR-CLIP	23592263	Pancreas
hsa-mir-23a-3p	MIMAT0000078	SLC35G3	146861	HITS-CLIP	23824327	Pancreas
hsa-mir-23a-3p	MIMAT0000078	ZNF578	147660	HITS-CLIP//PAR-CLIP	23446348|20371350|23313552	Pancreas
hsa-mir-23a-3p	MIMAT0000078	BTLA	151888	HITS-CLIP	23824327|27418678	Pancreas
hsa-mir-23a-3p	MIMAT0000078	RNF38	152006	HITS-CLIP	23313552	Pancreas
hsa-mir-23a-3p	MIMAT0000078	FAM91A1	157769	HITS-CLIP	19536157	Pancreas
hsa-mir-23a-3p	MIMAT0000078	ZNF550	162972	HITS-CLIP	23824327|19536157|28735896	Pancreas
hsa-mir-23a-3p	MIMAT0000078	DCP2	167227	PAR-CLIP	24398324	Pancreas
hsa-mir-23a-3p	MIMAT0000078	TMEM64	169200	Luciferase reporter assay//Western blot	27606130	Pancreas
hsa-mir-23a-3p	MIMAT0000078	STT3B	201595	CLASH	23622248	Pancreas
hsa-mir-23a-3p	MIMAT0000078	C2orf69	205327	CLASH//PAR-CLIP	23622248|21572407	Pancreas
hsa-mir-23a-3p	MIMAT0000078	ZNF485	220992	HITS-CLIP//PAR-CLIP	24398324|23446348|22012620|21572407|20371350	Pancreas
hsa-mir-23a-3p	MIMAT0000078	JMJD1C	221037	PAR-CLIP	22012620	Pancreas
hsa-mir-23a-3p	MIMAT0000078	LEMD2	221496	CLASH	23622248	Pancreas
hsa-mir-23a-3p	MIMAT0000078	ZIK1	284307	PAR-CLIP	21572407	Pancreas
hsa-mir-23a-3p	MIMAT0000078	CEP57L1	285753	PAR-CLIP	22012620	Pancreas
hsa-mir-23a-3p	MIMAT0000078	RPL7L1	285855	PAR-CLIP	21572407	Pancreas
hsa-mir-23a-3p	MIMAT0000078	TRIM59	286827	PAR-CLIP	21572407	Pancreas
hsa-mir-23a-3p	MIMAT0000078	S100A7A	338324	HITS-CLIP	23824327	Pancreas
hsa-mir-23a-3p	MIMAT0000078	RPSAP58	388524	HITS-CLIP	23824327|19536157|27418678	Pancreas
hsa-mir-23a-3p	MIMAT0000078	C8orf58	541565	PAR-CLIP	23592263	Pancreas
hsa-mir-23a-3p	MIMAT0000078	ATXN7L3B	552889	PAR-CLIP	23592263|24398324|21572407|20371350|26701625	Pancreas
hsa-mir-23a-3p	MIMAT0000078	ZNF704	619279	PAR-CLIP	22100165|23446348|22012620|20371350|26701625	Pancreas
hsa-mir-23a-3p	MIMAT0000078	POM121C	100101267	PAR-CLIP	24398324|21572407|20371350	Pancreas
hsa-mir-92a-3p	MIMAT0000092	ABCA3	21	CLASH	23622248	Pancreas
hsa-mir-92a-3p	MIMAT0000092	ABL2	27	CLASH	23622248	Pancreas
hsa-mir-92a-3p	MIMAT0000092	ACAA1	30	HITS-CLIP	22473208	Pancreas
hsa-mir-92a-3p	MIMAT0000092	ACACA	31	CLASH	23622248	Pancreas
hsa-mir-92a-3p	MIMAT0000092	ACADS	35	CLASH	23622248	Pancreas
hsa-mir-92a-3p	MIMAT0000092	ACAT2	39	CLASH	23622248	Pancreas
hsa-mir-92a-3p	MIMAT0000092	ACLY	47	CLASH	23622248	Pancreas
hsa-mir-92a-3p	MIMAT0000092	ACTB	60	CLASH	23622248	Pancreas
hsa-mir-92a-3p	MIMAT0000092	ACTC1	70	HITS-CLIP	27418678	Pancreas
hsa-mir-92a-3p	MIMAT0000092	ADAM10	102	HITS-CLIP	22473208	Pancreas
hsa-mir-92a-3p	MIMAT0000092	AP2B1	163	CLASH	23622248	Pancreas
hsa-mir-92a-3p	MIMAT0000092	AK2	204	CLASH	23622248	Pancreas
hsa-mir-92a-3p	MIMAT0000092	ALDH9A1	223	CLASH	23622248	Pancreas
hsa-mir-92a-3p	MIMAT0000092	AMD1	262	PAR-CLIP	26701625	Pancreas
hsa-mir-92a-3p	MIMAT0000092	ANXA11	311	CLASH	23622248	Pancreas
hsa-mir-92a-3p	MIMAT0000092	FASLG	356	HITS-CLIP	23824327	Pancreas
hsa-mir-92a-3p	MIMAT0000092	ARCN1	372	CLASH	23622248	Pancreas
hsa-mir-92a-3p	MIMAT0000092	ARF1	375	CLASH//PAR-CLIP	23622248|21572407	Pancreas
hsa-mir-92a-3p	MIMAT0000092	ARHGDIA	396	CLASH	23622248	Pancreas
hsa-mir-92a-3p	MIMAT0000092	ARL2	402	CLASH	23622248	Pancreas
hsa-mir-92a-3p	MIMAT0000092	ARRB1	408	CLASH	23622248	Pancreas
hsa-mir-92a-3p	MIMAT0000092	ASAH1	427	CLASH	23622248	Pancreas
hsa-mir-92a-3p	MIMAT0000092	ASGR2	433	PAR-CLIP	23446348|21572407|20371350	Pancreas
hsa-mir-92a-3p	MIMAT0000092	ASS1	445	CLASH	23622248	Pancreas
hsa-mir-92a-3p	MIMAT0000092	ATM	472	CLASH	23622248	Pancreas
hsa-mir-92a-3p	MIMAT0000092	ATOX1	475	PAR-CLIP	20371350	Pancreas
hsa-mir-92a-3p	MIMAT0000092	ATP1A1	476	CLASH	23622248	Pancreas
hsa-mir-92a-3p	MIMAT0000092	ATP2A2	488	HITS-CLIP	22473208	Pancreas
hsa-mir-92a-3p	MIMAT0000092	ATP2B4	493	HITS-CLIP	22473208	Pancreas
hsa-mir-92a-3p	MIMAT0000092	ATP5A1	498	CLASH	23622248	Pancreas
hsa-mir-92a-3p	MIMAT0000092	ATP5B	506	CLASH	23622248	Pancreas
hsa-mir-92a-3p	MIMAT0000092	ATP5J	522	CLASH	23622248	Pancreas
hsa-mir-92a-3p	MIMAT0000092	ATP7A	538	HITS-CLIP	22473208	Pancreas
hsa-mir-92a-3p	MIMAT0000092	KIF1A	547	CLASH	23622248	Pancreas
hsa-mir-92a-3p	MIMAT0000092	AUP1	550	CLASH	23622248	Pancreas
hsa-mir-92a-3p	MIMAT0000092	BAK1	578	CLASH//PAR-CLIP	23622248|20371350	Pancreas
hsa-mir-92a-3p	MIMAT0000092	BCAT1	586	PAR-CLIP	23446348|20371350	Pancreas
hsa-mir-92a-3p	MIMAT0000092	BCAT2	587	HITS-CLIP	22473208	Pancreas
hsa-mir-92a-3p	MIMAT0000092	CCND1	595	CLASH	23622248	Pancreas
hsa-mir-92a-3p	MIMAT0000092	BCL9	607	CLASH	23622248	Pancreas
hsa-mir-92a-3p	MIMAT0000092	BCS1L	617	CLASH	23622248	Pancreas
hsa-mir-92a-3p	MIMAT0000092	BID	637	CLASH	23622248	Pancreas
hsa-mir-92a-3p	MIMAT0000092	BLMH	642	CLASH	23622248	Pancreas
hsa-mir-92a-3p	MIMAT0000092	BMPR1A	657	PAR-CLIP	21572407|20371350	Pancreas
hsa-mir-92a-3p	MIMAT0000092	BMPR2	659	HITS-CLIP//Luciferase reporter assay//qRT-PCR//Western blot	19390056|22473208	Pancreas
hsa-mir-92a-3p	MIMAT0000092	BSG	682	CLASH	23622248	Pancreas
hsa-mir-92a-3p	MIMAT0000092	BTF3	689	CLASH	23622248	Pancreas
hsa-mir-92a-3p	MIMAT0000092	CAD	790	CLASH//PAR-CLIP	23622248|27292025	Pancreas
hsa-mir-92a-3p	MIMAT0000092	CAPZB	832	PAR-CLIP	26701625	Pancreas
hsa-mir-92a-3p	MIMAT0000092	CARS	833	CLASH	23622248	Pancreas
hsa-mir-92a-3p	MIMAT0000092	CBFB	865	CLASH	23622248	Pancreas
hsa-mir-92a-3p	MIMAT0000092	CBR1	873	CLASH	23622248	Pancreas
hsa-mir-92a-3p	MIMAT0000092	CBS	875	CLASH	23622248	Pancreas
hsa-mir-92a-3p	MIMAT0000092	CCNB1	891	CLASH//PAR-CLIP	23622248|26701625	Pancreas
hsa-mir-92a-3p	MIMAT0000092	CCNE1	898	CLASH	23622248	Pancreas
hsa-mir-92a-3p	MIMAT0000092	SCARB1	949	CLASH	23622248	Pancreas
hsa-mir-92a-3p	MIMAT0000092	SCARB2	950	CLASH	23622248	Pancreas
hsa-mir-92a-3p	MIMAT0000092	CD59	966	CLASH	23622248	Pancreas
hsa-mir-92a-3p	MIMAT0000092	CD69	969	Flow//HITS-CLIP//Immunoprecipitaion//Luciferase reporter assay//qRT-PCR//Western blot	22473208|26937033	Pancreas
hsa-mir-92a-3p	MIMAT0000092	CDK1	983	CLASH	23622248	Pancreas
hsa-mir-92a-3p	MIMAT0000092	CDC5L	988	PAR-CLIP	23592263	Pancreas
hsa-mir-92a-3p	MIMAT0000092	CDC6	990	HITS-CLIP	22473208	Pancreas
hsa-mir-92a-3p	MIMAT0000092	CDC20	991	CLASH	23622248	Pancreas
hsa-mir-92a-3p	MIMAT0000092	CDC25A	993	CLASH	23622248	Pancreas
hsa-mir-92a-3p	MIMAT0000092	CDC27	996	HITS-CLIP	22473208	Pancreas
hsa-mir-92a-3p	MIMAT0000092	CDH1	999	Luciferase reporter assay//Northern blot//qRT-PCR	21148309	Pancreas
hsa-mir-92a-3p	MIMAT0000092	CDK9	1025	CLASH	23622248	Pancreas
hsa-mir-92a-3p	MIMAT0000092	CDKN3	1033	CLASH	23622248	Pancreas
hsa-mir-92a-3p	MIMAT0000092	RCC1	1104	CLASH	23622248	Pancreas
hsa-mir-92a-3p	MIMAT0000092	CHEK1	1111	CLASH	23622248	Pancreas
hsa-mir-92a-3p	MIMAT0000092	CHN1	1123	CLASH	23622248	Pancreas
hsa-mir-92a-3p	MIMAT0000092	CKB	1152	CLASH	23622248	Pancreas
hsa-mir-92a-3p	MIMAT0000092	CKMT1B	1159	CLASH	23622248	Pancreas
hsa-mir-92a-3p	MIMAT0000092	CLIC1	1192	CLASH	23622248	Pancreas
hsa-mir-92a-3p	MIMAT0000092	CLNS1A	1207	CLASH	23622248	Pancreas
hsa-mir-92a-3p	MIMAT0000092	CLTA	1211	PAR-CLIP	21572407	Pancreas
hsa-mir-92a-3p	MIMAT0000092	CLTC	1213	CLASH	23622248	Pancreas
hsa-mir-92a-3p	MIMAT0000092	COL4A1	1282	CLASH	23622248	Pancreas
hsa-mir-92a-3p	MIMAT0000092	COL4A2	1284	CLASH	23622248	Pancreas
hsa-mir-92a-3p	MIMAT0000092	COX4I1	1327	CLASH	23622248	Pancreas
hsa-mir-92a-3p	MIMAT0000092	CTLA4	1493	CLASH	23622248	Pancreas
hsa-mir-92a-3p	MIMAT0000092	CTSB	1508	CLASH	23622248	Pancreas
hsa-mir-92a-3p	MIMAT0000092	CUX1	1523	CLASH//qRT-PCR	23622248	Pancreas
hsa-mir-92a-3p	MIMAT0000092	CYP2C19	1557	PAR-CLIP	23592263	Pancreas
hsa-mir-92a-3p	MIMAT0000092	CYP7A1	1581	CLASH	23622248	Pancreas
hsa-mir-92a-3p	MIMAT0000092	DBT	1629	HITS-CLIP	22473208	Pancreas
hsa-mir-92a-3p	MIMAT0000092	DCTD	1635	CLASH	23622248	Pancreas
hsa-mir-92a-3p	MIMAT0000092	DDX3X	1654	HITS-CLIP//PAR-CLIP	23446348|21572407	Pancreas
hsa-mir-92a-3p	MIMAT0000092	DDX5	1655	CLASH	23622248	Pancreas
hsa-mir-92a-3p	MIMAT0000092	DDX6	1656	CLASH	23622248	Pancreas
hsa-mir-92a-3p	MIMAT0000092	DMXL1	1657	CLASH	23622248	Pancreas
hsa-mir-92a-3p	MIMAT0000092	DHX8	1659	CLASH	23622248	Pancreas
hsa-mir-92a-3p	MIMAT0000092	DHCR24	1718	CLASH	23622248	Pancreas
hsa-mir-92a-3p	MIMAT0000092	CYB5R3	1727	CLASH	23622248	Pancreas
hsa-mir-92a-3p	MIMAT0000092	DIAPH1	1729	CLASH	23622248	Pancreas
hsa-mir-92a-3p	MIMAT0000092	DLX6	1750	CLASH	23622248	Pancreas
hsa-mir-92a-3p	MIMAT0000092	DYNC1H1	1778	CLASH	23622248	Pancreas
hsa-mir-92a-3p	MIMAT0000092	DYNC1LI2	1783	PAR-CLIP	27292025	Pancreas
hsa-mir-92a-3p	MIMAT0000092	DNM2	1785	CLASH	23622248	Pancreas
hsa-mir-92a-3p	MIMAT0000092	DNMT1	1786	Luciferase reporter assay	23306545	Pancreas
hsa-mir-92a-3p	MIMAT0000092	RCAN1	1827	CLASH	23622248	Pancreas
hsa-mir-92a-3p	MIMAT0000092	DUSP5	1847	HITS-CLIP//PAR-CLIP	22473208|23446348|22012620|21572407|20371350|26701625	Pancreas
hsa-mir-92a-3p	MIMAT0000092	DYRK1A	1859	CLASH	23622248	Pancreas
hsa-mir-92a-3p	MIMAT0000092	E2F3	1871	HITS-CLIP	22473208	Pancreas
hsa-mir-92a-3p	MIMAT0000092	E4F1	1877	CLASH	23622248	Pancreas
hsa-mir-92a-3p	MIMAT0000092	TYMP	1890	CLASH	23622248	Pancreas
hsa-mir-92a-3p	MIMAT0000092	EEF1A1	1915	CLASH	23622248	Pancreas
hsa-mir-92a-3p	MIMAT0000092	EEF2	1938	CLASH	23622248	Pancreas
hsa-mir-92a-3p	MIMAT0000092	EFNA5	1946	CLASH	23622248	Pancreas
hsa-mir-92a-3p	MIMAT0000092	EFNB1	1947	CLASH	23622248	Pancreas
hsa-mir-92a-3p	MIMAT0000092	EIF2S3	1968	CLASH	23622248	Pancreas
hsa-mir-92a-3p	MIMAT0000092	EIF4B	1975	CLASH	23622248	Pancreas
hsa-mir-92a-3p	MIMAT0000092	EIF4EBP1	1978	HITS-CLIP	23706177	Pancreas
hsa-mir-92a-3p	MIMAT0000092	EIF4EBP2	1979	PAR-CLIP	22012620	Pancreas
hsa-mir-92a-3p	MIMAT0000092	EIF4G2	1982	CLASH	23622248	Pancreas
hsa-mir-92a-3p	MIMAT0000092	ELF4	2000	CLASH	23622248	Pancreas
hsa-mir-92a-3p	MIMAT0000092	EMD	2010	CLASH	23622248	Pancreas
hsa-mir-92a-3p	MIMAT0000092	CTTN	2017	CLASH	23622248	Pancreas
hsa-mir-92a-3p	MIMAT0000092	ENO1	2023	CLASH	23622248	Pancreas
hsa-mir-92a-3p	MIMAT0000092	EP300	2033	CLASH	23622248	Pancreas
hsa-mir-92a-3p	MIMAT0000092	EPHA4	2043	CLASH	23622248	Pancreas
hsa-mir-92a-3p	MIMAT0000092	EPHA7	2045	CLASH	23622248	Pancreas
hsa-mir-92a-3p	MIMAT0000092	EPHB2	2048	CLASH	23622248	Pancreas
hsa-mir-92a-3p	MIMAT0000092	CLN8	2055	PAR-CLIP	21572407|20371350	Pancreas
hsa-mir-92a-3p	MIMAT0000092	ERH	2079	CLASH	23622248	Pancreas
hsa-mir-92a-3p	MIMAT0000092	ESD	2098	CLASH	23622248	Pancreas
hsa-mir-92a-3p	MIMAT0000092	ESR2	2100	GFP reporter assay	20484043	Pancreas
hsa-mir-92a-3p	MIMAT0000092	ETFA	2108	CLASH	23622248	Pancreas
hsa-mir-92a-3p	MIMAT0000092	ETV6	2120	CLASH	23622248	Pancreas
hsa-mir-92a-3p	MIMAT0000092	BPTF	2186	PAR-CLIP	26701625	Pancreas
hsa-mir-92a-3p	MIMAT0000092	FASN	2194	CLASH	23622248	Pancreas
hsa-mir-92a-3p	MIMAT0000092	FAU	2197	CLASH	23622248	Pancreas
hsa-mir-92a-3p	MIMAT0000092	FGF2	2247	CLASH//HITS-CLIP//PAR-CLIP	23622248|23592263|23446348|22012620|21572407|20371350	Pancreas
hsa-mir-92a-3p	MIMAT0000092	FKBP1A	2280	CLASH//PAR-CLIP	23622248|22100165|22291592	Pancreas
hsa-mir-92a-3p	MIMAT0000092	FKBP4	2288	CLASH	23622248	Pancreas
hsa-mir-92a-3p	MIMAT0000092	FLNA	2316	CLASH	23622248	Pancreas
hsa-mir-92a-3p	MIMAT0000092	FLNB	2317	CLASH	23622248	Pancreas
hsa-mir-92a-3p	MIMAT0000092	KDSR	2531	CLASH	23622248	Pancreas
hsa-mir-92a-3p	MIMAT0000092	GAA	2548	HITS-CLIP	22473208	Pancreas
hsa-mir-92a-3p	MIMAT0000092	GABPA	2551	CLASH	23622248	Pancreas
hsa-mir-92a-3p	MIMAT0000092	GAK	2580	CLASH	23622248	Pancreas
hsa-mir-92a-3p	MIMAT0000092	GAPDH	2597	CLASH	23622248	Pancreas
hsa-mir-92a-3p	MIMAT0000092	GATA3	2625	CLASH	23622248	Pancreas
hsa-mir-92a-3p	MIMAT0000092	GATA6	2627	PAR-CLIP	21572407	Pancreas
hsa-mir-92a-3p	MIMAT0000092	NIPSNAP2	2631	CLASH	23622248	Pancreas
hsa-mir-92a-3p	MIMAT0000092	GCHFR	2644	CLASH	23622248	Pancreas
hsa-mir-92a-3p	MIMAT0000092	KAT2A	2648	CLASH//qRT-PCR	23622248	Pancreas
hsa-mir-92a-3p	MIMAT0000092	GGCX	2677	PAR-CLIP	27292025	Pancreas
hsa-mir-92a-3p	MIMAT0000092	GLO1	2739	CLASH	23622248	Pancreas
hsa-mir-92a-3p	MIMAT0000092	GM2A	2760	PAR-CLIP	23592263	Pancreas
hsa-mir-92a-3p	MIMAT0000092	GNAQ	2776	PAR-CLIP	20371350	Pancreas
hsa-mir-92a-3p	MIMAT0000092	GNG7	2788	CLASH	23622248	Pancreas
hsa-mir-92a-3p	MIMAT0000092	GOLGA3	2802	CLASH//HITS-CLIP//PAR-CLIP	23622248|22473208|22012620|21572407	Pancreas
hsa-mir-92a-3p	MIMAT0000092	GOLGA4	2803	HITS-CLIP	22473208	Pancreas
hsa-mir-92a-3p	MIMAT0000092	GOT2	2806	CLASH	23622248	Pancreas
hsa-mir-92a-3p	MIMAT0000092	MKNK2	2872	CLASH//PAR-CLIP	23622248|23592263	Pancreas
hsa-mir-92a-3p	MIMAT0000092	GPX3	2878	CLASH	23622248	Pancreas
hsa-mir-92a-3p	MIMAT0000092	GSK3B	2932	CLASH	23622248	Pancreas
hsa-mir-92a-3p	MIMAT0000092	GSTP1	2950	CLASH	23622248	Pancreas
hsa-mir-92a-3p	MIMAT0000092	GTF2A1	2957	HITS-CLIP//PAR-CLIP	23446348|20371350|21572407	Pancreas
hsa-mir-92a-3p	MIMAT0000092	GTF2E1	2960	PAR-CLIP	21572407	Pancreas
hsa-mir-92a-3p	MIMAT0000092	BRF1	2972	CLASH	23622248	Pancreas
hsa-mir-92a-3p	MIMAT0000092	GTF3C1	2975	CLASH	23622248	Pancreas
hsa-mir-92a-3p	MIMAT0000092	GTF3C2	2976	CLASH	23622248	Pancreas
hsa-mir-92a-3p	MIMAT0000092	HIST1H1E	3008	CLASH	23622248	Pancreas
hsa-mir-92a-3p	MIMAT0000092	HIST1H2AE	3012	CLASH	23622248	Pancreas
hsa-mir-92a-3p	MIMAT0000092	H3F3B	3021	PAR-CLIP	23592263|23446348|21572407|20371350	Pancreas
hsa-mir-92a-3p	MIMAT0000092	HSD17B10	3028	CLASH	23622248	Pancreas
hsa-mir-92a-3p	MIMAT0000092	HADHA	3030	CLASH	23622248	Pancreas
hsa-mir-92a-3p	MIMAT0000092	HBB	3043	CLASH	23622248	Pancreas
hsa-mir-92a-3p	MIMAT0000092	HCFC1	3054	CLASH	23622248	Pancreas
hsa-mir-92a-3p	MIMAT0000092	HDAC1	3065	CLASH	23622248	Pancreas
hsa-mir-92a-3p	MIMAT0000092	HDAC2	3066	Luciferase reporter assay	27884646	Pancreas
hsa-mir-92a-3p	MIMAT0000092	HDGF	3068	CLASH	23622248	Pancreas
hsa-mir-92a-3p	MIMAT0000092	HIVEP1	3096	HITS-CLIP//PAR-CLIP	22473208|23592263|23446348|21572407|20371350	Pancreas
hsa-mir-92a-3p	MIMAT0000092	HLA-E	3133	CLASH	23622248	Pancreas
hsa-mir-92a-3p	MIMAT0000092	HMGB1	3146	CLASH	23622248	Pancreas
hsa-mir-92a-3p	MIMAT0000092	HMGCR	3156	CLASH//HITS-CLIP	23622248|22473208	Pancreas
hsa-mir-92a-3p	MIMAT0000092	HMGCS1	3157	CLASH	23622248	Pancreas
hsa-mir-92a-3p	MIMAT0000092	HNRNPA2B1	3181	CLASH	23622248	Pancreas
hsa-mir-92a-3p	MIMAT0000092	HNRNPF	3185	CLASH	23622248	Pancreas
hsa-mir-92a-3p	MIMAT0000092	HOXA5	3202	CLASH	23622248	Pancreas
hsa-mir-92a-3p	MIMAT0000092	HOXA13	3209	PAR-CLIP	20371350	Pancreas
hsa-mir-92a-3p	MIMAT0000092	HOXC8	3224	PAR-CLIP	21572407	Pancreas
hsa-mir-92a-3p	MIMAT0000092	HES1	3280	CLASH	23622248	Pancreas
hsa-mir-92a-3p	MIMAT0000092	HSPA1B	3304	CLASH	23622248	Pancreas
hsa-mir-92a-3p	MIMAT0000092	HSPA8	3312	CLASH	23622248	Pancreas
hsa-mir-92a-3p	MIMAT0000092	HSP90AB1	3326	CLASH	23622248	Pancreas
hsa-mir-92a-3p	MIMAT0000092	NDST1	3340	CLASH	23622248	Pancreas
hsa-mir-92a-3p	MIMAT0000092	FOXN2	3344	HITS-CLIP//PAR-CLIP	22473208|22100165|22291592|24398324|23446348|21572407|20371350	Pancreas
hsa-mir-92a-3p	MIMAT0000092	ICAM1	3383	HITS-CLIP	22473208	Pancreas
hsa-mir-92a-3p	MIMAT0000092	IGF1R	3480	CLASH	23622248	Pancreas
hsa-mir-92a-3p	MIMAT0000092	RBPJ	3516	PAR-CLIP	26701625	Pancreas
hsa-mir-92a-3p	MIMAT0000092	IGSF1	3547	CLASH	23622248	Pancreas
hsa-mir-92a-3p	MIMAT0000092	IK	3550	CLASH	23622248	Pancreas
hsa-mir-92a-3p	MIMAT0000092	IL6ST	3572	HITS-CLIP//PAR-CLIP	23592263|23446348|22012620|21572407|20371350	Pancreas
hsa-mir-92a-3p	MIMAT0000092	ILF2	3608	CLASH	23622248	Pancreas
hsa-mir-92a-3p	MIMAT0000092	INCENP	3619	PAR-CLIP	23446348|21572407	Pancreas
hsa-mir-92a-3p	MIMAT0000092	INSIG1	3638	CLASH//HITS-CLIP//PAR-CLIP	23622248|22473208|23592263	Pancreas
hsa-mir-92a-3p	MIMAT0000092	IPP	3652	PAR-CLIP	21572407	Pancreas
hsa-mir-92a-3p	MIMAT0000092	IRAK1	3654	CLASH	23622248	Pancreas
hsa-mir-92a-3p	MIMAT0000092	ITGA5	3678	Luciferase reporter assay//Microarray//Western blot	19460962	Pancreas
hsa-mir-92a-3p	MIMAT0000092	EIF6	3692	CLASH	23622248	Pancreas
hsa-mir-92a-3p	MIMAT0000092	ITGB8	3696	PAR-CLIP	26701625|27292025	Pancreas
hsa-mir-92a-3p	MIMAT0000092	ITPR1	3708	HITS-CLIP//PAR-CLIP	22473208|23592263|21572407|20371350	Pancreas
hsa-mir-92a-3p	MIMAT0000092	ITPR3	3710	CLASH	23622248	Pancreas
hsa-mir-92a-3p	MIMAT0000092	JAG2	3714	CLASH	23622248	Pancreas
hsa-mir-92a-3p	MIMAT0000092	KCNC1	3746	CLASH	23622248	Pancreas
hsa-mir-92a-3p	MIMAT0000092	KCNC4	3749	PAR-CLIP	26701625	Pancreas
hsa-mir-92a-3p	MIMAT0000092	KIF5B	3799	HITS-CLIP//PAR-CLIP	22473208|21572407	Pancreas
hsa-mir-92a-3p	MIMAT0000092	KIFC1	3833	CLASH	23622248	Pancreas
hsa-mir-92a-3p	MIMAT0000092	KPNB1	3837	CLASH	23622248	Pancreas
hsa-mir-92a-3p	MIMAT0000092	KPNA2	3838	CLASH	23622248	Pancreas
hsa-mir-92a-3p	MIMAT0000092	KPNA3	3839	CLASH	23622248	Pancreas
hsa-mir-92a-3p	MIMAT0000092	TNPO1	3842	CLASH//HITS-CLIP	23622248|22473208	Pancreas
hsa-mir-92a-3p	MIMAT0000092	IPO5	3843	CLASH	23622248	Pancreas
hsa-mir-92a-3p	MIMAT0000092	LAMC1	3915	CLASH	23622248	Pancreas
hsa-mir-92a-3p	MIMAT0000092	LAMP2	3920	HITS-CLIP	22473208	Pancreas
hsa-mir-92a-3p	MIMAT0000092	LASP1	3927	//Luciferase reporter assay//qRT-PCR//Western blot	27895492	Pancreas
hsa-mir-92a-3p	MIMAT0000092	LDLR	3949	CLASH	23622248	Pancreas
hsa-mir-92a-3p	MIMAT0000092	LETM1	3954	PAR-CLIP	21572407	Pancreas
hsa-mir-92a-3p	MIMAT0000092	LRP6	4040	CLASH	23622248	Pancreas
hsa-mir-92a-3p	MIMAT0000092	LTBP1	4052	CLASH	23622248	Pancreas
hsa-mir-92a-3p	MIMAT0000092	CD180	4064	PAR-CLIP	26701625	Pancreas
hsa-mir-92a-3p	MIMAT0000092	CAPRIN1	4076	CLASH//qRT-PCR	23622248	Pancreas
hsa-mir-92a-3p	MIMAT0000092	NBR1	4077	CLASH	23622248	Pancreas
hsa-mir-92a-3p	MIMAT0000092	SMAD4	4089	Microarray	20940405	Pancreas
hsa-mir-92a-3p	MIMAT0000092	SMAD6	4091	HITS-CLIP	22473208	Pancreas
hsa-mir-92a-3p	MIMAT0000092	SMAD7	4092	CLASH//HITS-CLIP	23622248|22473208	Pancreas
hsa-mir-92a-3p	MIMAT0000092	MAFG	4097	CLASH	23622248	Pancreas
hsa-mir-92a-3p	MIMAT0000092	MAN2A1	4124	HITS-CLIP	22473208	Pancreas
hsa-mir-92a-3p	MIMAT0000092	MAP1B	4131	CLASH//PAR-CLIP	23622248|23446348|20371350	Pancreas
hsa-mir-92a-3p	MIMAT0000092	MAP4	4134	CLASH	23622248	Pancreas
hsa-mir-92a-3p	MIMAT0000092	MARS	4141	CLASH	23622248	Pancreas
hsa-mir-92a-3p	MIMAT0000092	MBNL1	4154	CLASH	23622248	Pancreas
hsa-mir-92a-3p	MIMAT0000092	MCL1	4170	HITS-CLIP	22473208	Pancreas
hsa-mir-92a-3p	MIMAT0000092	MCM3	4172	CLASH	23622248	Pancreas
hsa-mir-92a-3p	MIMAT0000092	MCM7	4176	CLASH	23622248	Pancreas
hsa-mir-92a-3p	MIMAT0000092	DNAJB9	4189	HITS-CLIP//PAR-CLIP	22473208|23592263|23446348|22012620|21572407|20371350|26701625	Pancreas
hsa-mir-92a-3p	MIMAT0000092	MDM2	4193	CLASH//PAR-CLIP	23622248|23592263	Pancreas
hsa-mir-92a-3p	MIMAT0000092	ME2	4200	CLASH	23622248	Pancreas
hsa-mir-92a-3p	MIMAT0000092	MECP2	4204	CLASH	23622248	Pancreas
hsa-mir-92a-3p	MIMAT0000092	MEF2C	4208	CLASH	23622248	Pancreas
hsa-mir-92a-3p	MIMAT0000092	MEF2D	4209	HITS-CLIP	22473208	Pancreas
hsa-mir-92a-3p	MIMAT0000092	MAP3K4	4216	CLASH	23622248	Pancreas
hsa-mir-92a-3p	MIMAT0000092	RAB8A	4218	CLASH	23622248	Pancreas
hsa-mir-92a-3p	MIMAT0000092	MEN1	4221	CLASH	23622248	Pancreas
hsa-mir-92a-3p	MIMAT0000092	MKI67	4288	CLASH	23622248	Pancreas
hsa-mir-92a-3p	MIMAT0000092	AFDN	4301	CLASH	23622248	Pancreas
hsa-mir-92a-3p	MIMAT0000092	MPG	4350	CLASH	23622248	Pancreas
hsa-mir-92a-3p	MIMAT0000092	MPP1	4354	HITS-CLIP	22473208	Pancreas
hsa-mir-92a-3p	MIMAT0000092	COX1	4512	CLASH	23622248	Pancreas
hsa-mir-92a-3p	MIMAT0000092	MTF1	4520	HITS-CLIP	22473208	Pancreas
hsa-mir-92a-3p	MIMAT0000092	MYBL2	4605	CLASH	23622248	Pancreas
hsa-mir-92a-3p	MIMAT0000092	MYC	4609	TRAP	24510096	Pancreas
hsa-mir-92a-3p	MIMAT0000092	MYH2	4620	CLASH	23622248	Pancreas
hsa-mir-92a-3p	MIMAT0000092	MYH9	4627	CLASH	23622248	Pancreas
hsa-mir-92a-3p	MIMAT0000092	MYL6	4637	CLASH	23622248	Pancreas
hsa-mir-92a-3p	MIMAT0000092	MYO1C	4641	CLASH	23622248	Pancreas
hsa-mir-92a-3p	MIMAT0000092	MYO1D	4642	CLASH//HITS-CLIP	23622248|22473208	Pancreas
hsa-mir-92a-3p	MIMAT0000092	MYO5A	4644	HITS-CLIP	22473208	Pancreas
hsa-mir-92a-3p	MIMAT0000092	MYO6	4646	CLASH	23622248	Pancreas
hsa-mir-92a-3p	MIMAT0000092	NAB1	4664	CLASH	23622248	Pancreas
hsa-mir-92a-3p	MIMAT0000092	HNRNPM	4670	CLASH	23622248	Pancreas
hsa-mir-92a-3p	MIMAT0000092	NCL	4691	CLASH	23622248	Pancreas
hsa-mir-92a-3p	MIMAT0000092	NDUFA5	4698	CLASH	23622248	Pancreas
hsa-mir-92a-3p	MIMAT0000092	NDUFA7	4701	CLASH	23622248	Pancreas
hsa-mir-92a-3p	MIMAT0000092	NDUFB10	4716	CLASH	23622248	Pancreas
hsa-mir-92a-3p	MIMAT0000092	NDUFV3	4731	CLASH	23622248	Pancreas
hsa-mir-92a-3p	MIMAT0000092	NEK2	4751	CLASH	23622248	Pancreas
hsa-mir-92a-3p	MIMAT0000092	NF2	4771	PAR-CLIP	20371350	Pancreas
hsa-mir-92a-3p	MIMAT0000092	NFE2L1	4779	CLASH	23622248	Pancreas
hsa-mir-92a-3p	MIMAT0000092	NFIB	4781	CLASH	23622248	Pancreas
hsa-mir-92a-3p	MIMAT0000092	NFKB1	4790	CLASH	23622248	Pancreas
hsa-mir-92a-3p	MIMAT0000092	TONSL	4796	CLASH	23622248	Pancreas
hsa-mir-92a-3p	MIMAT0000092	NFYB	4801	PAR-CLIP	21572407	Pancreas
hsa-mir-92a-3p	MIMAT0000092	SNU13	4809	CLASH	23622248	Pancreas
hsa-mir-92a-3p	MIMAT0000092	NKX3-1	4824	CLASH	23622248	Pancreas
hsa-mir-92a-3p	MIMAT0000092	CNOT2	4848	PAR-CLIP	23446348|22012620|21572407|20371350	Pancreas
hsa-mir-92a-3p	MIMAT0000092	CNOT4	4850	PAR-CLIP	23592263|21572407|20371350|27292025	Pancreas
hsa-mir-92a-3p	MIMAT0000092	NOTCH2	4853	CLASH	23622248	Pancreas
hsa-mir-92a-3p	MIMAT0000092	NPM1	4869	CLASH	23622248	Pancreas
hsa-mir-92a-3p	MIMAT0000092	NRAS	4893	HITS-CLIP//PAR-CLIP	22473208|23446348|20371350	Pancreas
hsa-mir-92a-3p	MIMAT0000092	NSF	4905	HITS-CLIP	22473208	Pancreas
hsa-mir-92a-3p	MIMAT0000092	NTHL1	4913	CLASH	23622248	Pancreas
hsa-mir-92a-3p	MIMAT0000092	NUCB1	4924	CLASH	23622248	Pancreas
hsa-mir-92a-3p	MIMAT0000092	OAZ1	4946	CLASH	23622248	Pancreas
hsa-mir-92a-3p	MIMAT0000092	ORC5	5001	CLASH	23622248	Pancreas
hsa-mir-92a-3p	MIMAT0000092	P4HB	5034	CLASH	23622248	Pancreas
hsa-mir-92a-3p	MIMAT0000092	PA2G4	5036	CLASH	23622248	Pancreas
hsa-mir-92a-3p	MIMAT0000092	PEBP1	5037	CLASH	23622248	Pancreas
hsa-mir-92a-3p	MIMAT0000092	PAFAH1B1	5048	HITS-CLIP	22473208	Pancreas
hsa-mir-92a-3p	MIMAT0000092	PAWR	5074	PAR-CLIP	23446348|21572407|20371350	Pancreas
hsa-mir-92a-3p	MIMAT0000092	PAX9	5083	PAR-CLIP	21572407	Pancreas
hsa-mir-92a-3p	MIMAT0000092	PBX2	5089	CLASH	23622248	Pancreas
hsa-mir-92a-3p	MIMAT0000092	PCBP2	5094	CLASH	23622248	Pancreas
hsa-mir-92a-3p	MIMAT0000092	CDK16	5127	HITS-CLIP	22473208	Pancreas
hsa-mir-92a-3p	MIMAT0000092	PFDN2	5202	CLASH	23622248	Pancreas
hsa-mir-92a-3p	MIMAT0000092	PFKM	5213	CLASH	23622248	Pancreas
hsa-mir-92a-3p	MIMAT0000092	PFN1	5216	CLASH	23622248	Pancreas
hsa-mir-92a-3p	MIMAT0000092	SLC25A3	5250	CLASH	23622248	Pancreas
hsa-mir-92a-3p	MIMAT0000092	PIK3CD	5293	PAR-CLIP	26701625	Pancreas
hsa-mir-92a-3p	MIMAT0000092	PITPNA	5306	CLASH//HITS-CLIP	23622248|22473208	Pancreas
hsa-mir-92a-3p	MIMAT0000092	PITX1	5307	CLASH	23622248	Pancreas
hsa-mir-92a-3p	MIMAT0000092	PKM	5315	CLASH	23622248	Pancreas
hsa-mir-92a-3p	MIMAT0000092	PKNOX1	5316	PAR-CLIP	27292025	Pancreas
hsa-mir-92a-3p	MIMAT0000092	PLCG1	5335	CLASH	23622248	Pancreas
hsa-mir-92a-3p	MIMAT0000092	POLE	5426	CLASH	23622248	Pancreas
hsa-mir-92a-3p	MIMAT0000092	POLR2I	5438	CLASH	23622248	Pancreas
hsa-mir-92a-3p	MIMAT0000092	POLR2L	5441	CLASH	23622248	Pancreas
hsa-mir-92a-3p	MIMAT0000092	POLRMT	5442	CLASH	23622248	Pancreas
hsa-mir-92a-3p	MIMAT0000092	PON2	5445	CLASH	23622248	Pancreas
hsa-mir-92a-3p	MIMAT0000092	POR	5447	CLASH	23622248	Pancreas
hsa-mir-92a-3p	MIMAT0000092	PPARD	5467	CLASH	23622248	Pancreas
hsa-mir-92a-3p	MIMAT0000092	PPIB	5479	CLASH	23622248	Pancreas
hsa-mir-92a-3p	MIMAT0000092	PPIC	5480	PAR-CLIP	22100165	Pancreas
hsa-mir-92a-3p	MIMAT0000092	PPP1CC	5501	CLASH	23622248	Pancreas
hsa-mir-92a-3p	MIMAT0000092	PPP1R3D	5509	HITS-CLIP	22473208|21572407	Pancreas
hsa-mir-92a-3p	MIMAT0000092	PPP2R1A	5518	CLASH	23622248	Pancreas
hsa-mir-92a-3p	MIMAT0000092	PPP2R2A	5520	CLASH	23622248	Pancreas
hsa-mir-92a-3p	MIMAT0000092	PPP4C	5531	CLASH	23622248	Pancreas
hsa-mir-92a-3p	MIMAT0000092	PPP6C	5537	CLASH	23622248	Pancreas
hsa-mir-92a-3p	MIMAT0000092	NPY4R	5540	PAR-CLIP	21572407	Pancreas
hsa-mir-92a-3p	MIMAT0000092	PRKCA	5578	CLASH	23622248	Pancreas
hsa-mir-92a-3p	MIMAT0000092	PKN1	5585	CLASH	23622248	Pancreas
hsa-mir-92a-3p	MIMAT0000092	MAPK8	5599	Luciferase reporter assay//qRT-PCR//Western blot	24705900	Pancreas
hsa-mir-92a-3p	MIMAT0000092	MAPK9	5601	CLASH	23622248	Pancreas
hsa-mir-92a-3p	MIMAT0000092	PRPS1	5631	PAR-CLIP	26701625	Pancreas
hsa-mir-92a-3p	MIMAT0000092	PSMA4	5685	CLASH	23622248	Pancreas
hsa-mir-92a-3p	MIMAT0000092	PSMA7	5688	CLASH	23622248	Pancreas
hsa-mir-92a-3p	MIMAT0000092	PSMB1	5689	CLASH	23622248	Pancreas
hsa-mir-92a-3p	MIMAT0000092	PSMB6	5694	CLASH	23622248	Pancreas
hsa-mir-92a-3p	MIMAT0000092	PSMC3	5702	CLASH	23622248	Pancreas
hsa-mir-92a-3p	MIMAT0000092	PSMD2	5708	CLASH	23622248	Pancreas
hsa-mir-92a-3p	MIMAT0000092	PSMD3	5709	CLASH	23622248	Pancreas
hsa-mir-92a-3p	MIMAT0000092	PSMD5	5711	HITS-CLIP	22473208	Pancreas
hsa-mir-92a-3p	MIMAT0000092	PSMD11	5717	CLASH	23622248	Pancreas
hsa-mir-92a-3p	MIMAT0000092	PTBP1	5725	CLASH	23622248	Pancreas
hsa-mir-92a-3p	MIMAT0000092	PTEN	5728	HITS-CLIP//Immunohistochemistry//Luciferase reporter assay//qRT-PCR//Western blot	24026406|22473208|26432332|27366095	Pancreas
hsa-mir-92a-3p	MIMAT0000092	PTGER4	5734	HITS-CLIP	22473208	Pancreas
hsa-mir-92a-3p	MIMAT0000092	PTGFRN	5738	CLASH	23622248	Pancreas
hsa-mir-92a-3p	MIMAT0000092	PTK7	5754	CLASH	23622248	Pancreas
hsa-mir-92a-3p	MIMAT0000092	TWF1	5756	PAR-CLIP	23592263|20371350	Pancreas
hsa-mir-92a-3p	MIMAT0000092	PTPN13	5783	CLASH	23622248	Pancreas
hsa-mir-92a-3p	MIMAT0000092	PTPRJ	5795	HITS-CLIP	22473208	Pancreas
hsa-mir-92a-3p	MIMAT0000092	PTS	5805	CLASH	23622248	Pancreas
hsa-mir-92a-3p	MIMAT0000092	PURB	5814	CLASH	23622248	Pancreas
hsa-mir-92a-3p	MIMAT0000092	PWP2	5822	CLASH	23622248	Pancreas
hsa-mir-92a-3p	MIMAT0000092	PXN	5829	CLASH	23622248	Pancreas
hsa-mir-92a-3p	MIMAT0000092	PYGL	5836	CLASH	23622248	Pancreas
hsa-mir-92a-3p	MIMAT0000092	RABGGTB	5876	CLASH	23622248	Pancreas
hsa-mir-92a-3p	MIMAT0000092	RAD21	5885	HITS-CLIP//Luciferase reporter assay//qRT-PCR//Western blot	22473208|26482648	Pancreas
hsa-mir-92a-3p	MIMAT0000092	RAD23B	5887	CLASH	23622248	Pancreas
hsa-mir-92a-3p	MIMAT0000092	RAD51	5888	PAR-CLIP	26701625	Pancreas
hsa-mir-92a-3p	MIMAT0000092	RANBP2	5903	CLASH	23622248	Pancreas
hsa-mir-92a-3p	MIMAT0000092	RANGAP1	5905	CLASH	23622248	Pancreas
hsa-mir-92a-3p	MIMAT0000092	RARS	5917	CLASH	23622248	Pancreas
hsa-mir-92a-3p	MIMAT0000092	RASA1	5921	CLASH	23622248	Pancreas
hsa-mir-92a-3p	MIMAT0000092	RBBP7	5931	CLASH	23622248	Pancreas
hsa-mir-92a-3p	MIMAT0000092	RBL2	5934	HITS-CLIP	22473208	Pancreas
hsa-mir-92a-3p	MIMAT0000092	RBMS2	5939	PAR-CLIP	27292025	Pancreas
hsa-mir-92a-3p	MIMAT0000092	RECQL	5965	CLASH	23622248	Pancreas
hsa-mir-92a-3p	MIMAT0000092	REL	5966	PAR-CLIP	21572407	Pancreas
hsa-mir-92a-3p	MIMAT0000092	REV3L	5980	HITS-CLIP//PAR-CLIP	22473208|20371350	Pancreas
hsa-mir-92a-3p	MIMAT0000092	RHEB	6009	CLASH	23622248	Pancreas
hsa-mir-92a-3p	MIMAT0000092	RNF2	6045	CLASH	23622248	Pancreas
hsa-mir-92a-3p	MIMAT0000092	BRD2	6046	CLASH	23622248	Pancreas
hsa-mir-92a-3p	MIMAT0000092	RNF4	6047	HITS-CLIP//PAR-CLIP	22473208|20371350|26701625	Pancreas
hsa-mir-92a-3p	MIMAT0000092	RNH1	6050	CLASH	23622248	Pancreas
hsa-mir-92a-3p	MIMAT0000092	RORA	6095	CLASH//qRT-PCR	23622248	Pancreas
hsa-mir-92a-3p	MIMAT0000092	RP2	6102	HITS-CLIP	22473208	Pancreas
hsa-mir-92a-3p	MIMAT0000092	RPA2	6118	CLASH	23622248	Pancreas
hsa-mir-92a-3p	MIMAT0000092	RPL3	6122	CLASH//qRT-PCR	23622248	Pancreas
hsa-mir-92a-3p	MIMAT0000092	RPL7A	6130	CLASH	23622248	Pancreas
hsa-mir-92a-3p	MIMAT0000092	RPL8	6132	CLASH	23622248	Pancreas
hsa-mir-92a-3p	MIMAT0000092	RPL9	6133	PAR-CLIP	23446348|21572407|20371350	Pancreas
hsa-mir-92a-3p	MIMAT0000092	RPL11	6135	CLASH	23622248	Pancreas
hsa-mir-92a-3p	MIMAT0000092	RPL15	6138	CLASH	23622248	Pancreas
hsa-mir-92a-3p	MIMAT0000092	RPL18A	6142	CLASH	23622248	Pancreas
hsa-mir-92a-3p	MIMAT0000092	RPL22	6146	CLASH	23622248	Pancreas
hsa-mir-92a-3p	MIMAT0000092	RPL24	6152	CLASH//PAR-CLIP	23622248|27292025	Pancreas
hsa-mir-92a-3p	MIMAT0000092	RPL27	6155	CLASH	23622248	Pancreas
hsa-mir-92a-3p	MIMAT0000092	RPL39	6170	CLASH	23622248	Pancreas
hsa-mir-92a-3p	MIMAT0000092	RPLP1	6176	CLASH	23622248	Pancreas
hsa-mir-92a-3p	MIMAT0000092	RPS3A	6189	CLASH	23622248	Pancreas
hsa-mir-92a-3p	MIMAT0000092	RPS5	6193	CLASH//qRT-PCR	23622248	Pancreas
hsa-mir-92a-3p	MIMAT0000092	RPS8	6202	CLASH	23622248	Pancreas
hsa-mir-92a-3p	MIMAT0000092	RPS10	6204	CLASH	23622248	Pancreas
hsa-mir-92a-3p	MIMAT0000092	RPS14	6208	CLASH	23622248	Pancreas
hsa-mir-92a-3p	MIMAT0000092	RPS15	6209	CLASH	23622248	Pancreas
hsa-mir-92a-3p	MIMAT0000092	RPS15A	6210	CLASH	23622248	Pancreas
hsa-mir-92a-3p	MIMAT0000092	RPS23	6228	CLASH	23622248	Pancreas
hsa-mir-92a-3p	MIMAT0000092	RPS24	6229	CLASH	23622248	Pancreas
hsa-mir-92a-3p	MIMAT0000092	RPS25	6230	CLASH	23622248	Pancreas
hsa-mir-92a-3p	MIMAT0000092	RPS28	6234	CLASH	23622248	Pancreas
hsa-mir-92a-3p	MIMAT0000092	RRBP1	6238	CLASH	23622248	Pancreas
hsa-mir-92a-3p	MIMAT0000092	RRM1	6240	CLASH	23622248	Pancreas
hsa-mir-92a-3p	MIMAT0000092	RXRB	6257	CLASH	23622248	Pancreas
hsa-mir-92a-3p	MIMAT0000092	SAFB	6294	CLASH	23622248	Pancreas
hsa-mir-92a-3p	MIMAT0000092	TSPAN31	6302	PAR-CLIP	26701625	Pancreas
hsa-mir-92a-3p	MIMAT0000092	ATXN1	6310	CLASH//HITS-CLIP	23622248|22473208	Pancreas
hsa-mir-92a-3p	MIMAT0000092	ATXN7	6314	CLASH	23622248	Pancreas
hsa-mir-92a-3p	MIMAT0000092	SCD	6319	CLASH	23622248	Pancreas
hsa-mir-92a-3p	MIMAT0000092	CCL8	6355	Luciferase reporter assay//qRT-PCR//Western blot	25253336	Pancreas
hsa-mir-92a-3p	MIMAT0000092	SEC14L1	6397	CLASH	23622248	Pancreas
hsa-mir-92a-3p	MIMAT0000092	TRAPPC2	6399	CLASH	23622248	Pancreas
hsa-mir-92a-3p	MIMAT0000092	MAP2K4	6416	Luciferase reporter assay//PAR-CLIP//qRT-PCR//Western blot	21572407|24705900	Pancreas
hsa-mir-92a-3p	MIMAT0000092	SRSF5	6430	CLASH	23622248	Pancreas
hsa-mir-92a-3p	MIMAT0000092	SHMT2	6472	CLASH	23622248	Pancreas
hsa-mir-92a-3p	MIMAT0000092	SKI	6497	CLASH	23622248	Pancreas
hsa-mir-92a-3p	MIMAT0000092	SLC3A2	6520	CLASH	23622248	Pancreas
hsa-mir-92a-3p	MIMAT0000092	SLC4A2	6522	CLASH	23622248	Pancreas
hsa-mir-92a-3p	MIMAT0000092	SLC6A8	6535	CLASH	23622248	Pancreas
hsa-mir-92a-3p	MIMAT0000092	SLC7A1	6541	CLASH//HITS-CLIP	23622248|22473208	Pancreas
hsa-mir-92a-3p	MIMAT0000092	SLC9A1	6548	HITS-CLIP	22473208	Pancreas
hsa-mir-92a-3p	MIMAT0000092	SLC12A4	6560	CLASH	23622248	Pancreas
hsa-mir-92a-3p	MIMAT0000092	SLC20A1	6574	CLASH	23622248	Pancreas
hsa-mir-92a-3p	MIMAT0000092	SMARCD2	6603	CLASH	23622248	Pancreas
hsa-mir-92a-3p	MIMAT0000092	SNRNP70	6625	CLASH	23622248	Pancreas
hsa-mir-92a-3p	MIMAT0000092	SNRPD1	6632	PAR-CLIP	23592263	Pancreas
hsa-mir-92a-3p	MIMAT0000092	SNRPE	6635	CLASH	23622248	Pancreas
hsa-mir-92a-3p	MIMAT0000092	SOX4	6659	HITS-CLIP//PAR-CLIP	22473208|23592263|24398324|23446348|22012620|21572407|20371350	Pancreas
hsa-mir-92a-3p	MIMAT0000092	SOX11	6664	PAR-CLIP	22012620	Pancreas
hsa-mir-92a-3p	MIMAT0000092	SREBF2	6721	CLASH	23622248	Pancreas
hsa-mir-92a-3p	MIMAT0000092	SRF	6722	CLASH	23622248	Pancreas
hsa-mir-92a-3p	MIMAT0000092	SRPRA	6734	CLASH//HITS-CLIP//qRT-PCR	23622248|22473208	Pancreas
hsa-mir-92a-3p	MIMAT0000092	SSFA2	6744	HITS-CLIP//PAR-CLIP	22473208|24398324|23446348|21572407|20371350	Pancreas
hsa-mir-92a-3p	MIMAT0000092	STAT2	6773	PAR-CLIP	27292025	Pancreas
hsa-mir-92a-3p	MIMAT0000092	STAT3	6774	CLASH//Luciferase reporter assay//qRT-PCR//Western blot	23622248|23820254	Pancreas
hsa-mir-92a-3p	MIMAT0000092	STK4	6789	CLASH	23622248	Pancreas
hsa-mir-92a-3p	MIMAT0000092	AURKA	6790	HITS-CLIP//PAR-CLIP	22473208|21572407	Pancreas
hsa-mir-92a-3p	MIMAT0000092	STX3	6809	CLASH	23622248	Pancreas
hsa-mir-92a-3p	MIMAT0000092	SUPT5H	6829	CLASH	23622248	Pancreas
hsa-mir-92a-3p	MIMAT0000092	SURF4	6836	CLASH	23622248	Pancreas
hsa-mir-92a-3p	MIMAT0000092	SURF6	6838	CLASH	23622248	Pancreas
hsa-mir-92a-3p	MIMAT0000092	TACC1	6867	HITS-CLIP	22473208	Pancreas
hsa-mir-92a-3p	MIMAT0000092	TALDO1	6888	CLASH	23622248	Pancreas
hsa-mir-92a-3p	MIMAT0000092	TBL1X	6907	CLASH	23622248	Pancreas
hsa-mir-92a-3p	MIMAT0000092	ELOB	6923	CLASH	23622248	Pancreas
hsa-mir-92a-3p	MIMAT0000092	ELOA	6924	PAR-CLIP	21572407	Pancreas
hsa-mir-92a-3p	MIMAT0000092	MLX	6945	CLASH	23622248	Pancreas
hsa-mir-92a-3p	MIMAT0000092	TCOF1	6949	CLASH	23622248	Pancreas
hsa-mir-92a-3p	MIMAT0000092	DYNLT3	6990	HITS-CLIP	22473208	Pancreas
hsa-mir-92a-3p	MIMAT0000092	TEF	7008	PAR-CLIP	20371350	Pancreas
hsa-mir-92a-3p	MIMAT0000092	TERF2	7014	CLASH	23622248	Pancreas
hsa-mir-92a-3p	MIMAT0000092	TESK1	7016	CLASH//HITS-CLIP	23622248|22473208	Pancreas
hsa-mir-92a-3p	MIMAT0000092	TFAM	7019	CLASH	23622248	Pancreas
hsa-mir-92a-3p	MIMAT0000092	TFPI	7035	CLASH	23622248	Pancreas
hsa-mir-92a-3p	MIMAT0000092	TGFA	7039	CLASH	23622248	Pancreas
hsa-mir-92a-3p	MIMAT0000092	TGFBR2	7048	Luciferase reporter assay//Microarray//qRT-PCR	19435428|20940405	Pancreas
hsa-mir-92a-3p	MIMAT0000092	THBS1	7057	Microarray//qRT-PCR	20940405	Pancreas
hsa-mir-92a-3p	MIMAT0000092	TKT	7086	CLASH	23622248	Pancreas
hsa-mir-92a-3p	MIMAT0000092	TLE3	7090	CLASH	23622248	Pancreas
hsa-mir-92a-3p	MIMAT0000092	TLN1	7094	CLASH	23622248	Pancreas
hsa-mir-92a-3p	MIMAT0000092	TLR3	7098	PAR-CLIP	20371350	Pancreas
hsa-mir-92a-3p	MIMAT0000092	TMF1	7110	CLASH//HITS-CLIP//PAR-CLIP	23622248|22473208|23446348|22012620|21572407|20371350	Pancreas
hsa-mir-92a-3p	MIMAT0000092	TPM3	7170	CLASH	23622248	Pancreas
hsa-mir-92a-3p	MIMAT0000092	TPT1	7178	CLASH	23622248	Pancreas
hsa-mir-92a-3p	MIMAT0000092	HSP90B1	7184	CLASH	23622248	Pancreas
hsa-mir-92a-3p	MIMAT0000092	TRIO	7204	HITS-CLIP	22473208	Pancreas
hsa-mir-92a-3p	MIMAT0000092	TSC1	7248	HITS-CLIP	22473208	Pancreas
hsa-mir-92a-3p	MIMAT0000092	TUFM	7284	CLASH	23622248	Pancreas
hsa-mir-92a-3p	MIMAT0000092	UBE2H	7328	CLASH	23622248	Pancreas
hsa-mir-92a-3p	MIMAT0000092	UCHL1	7345	CLASH	23622248	Pancreas
hsa-mir-92a-3p	MIMAT0000092	UGDH	7358	CLASH//PAR-CLIP	23622248|27292025	Pancreas
hsa-mir-92a-3p	MIMAT0000092	UCK2	7371	PAR-CLIP	21572407	Pancreas
hsa-mir-92a-3p	MIMAT0000092	UQCRFS1	7386	HITS-CLIP	28735896	Pancreas
hsa-mir-92a-3p	MIMAT0000092	UVRAG	7405	HITS-CLIP	22473208	Pancreas
hsa-mir-92a-3p	MIMAT0000092	VARS	7407	CLASH	23622248	Pancreas
hsa-mir-92a-3p	MIMAT0000092	VBP1	7411	CLASH	23622248	Pancreas
hsa-mir-92a-3p	MIMAT0000092	VDAC2	7417	HITS-CLIP	22473208	Pancreas
hsa-mir-92a-3p	MIMAT0000092	EZR	7430	CLASH	23622248	Pancreas
hsa-mir-92a-3p	MIMAT0000092	WEE1	7465	CLASH	23622248	Pancreas
hsa-mir-92a-3p	MIMAT0000092	NSD2	7468	CLASH	23622248	Pancreas
hsa-mir-92a-3p	MIMAT0000092	WNT5A	7474	CLASH	23622248	Pancreas
hsa-mir-92a-3p	MIMAT0000092	XPO1	7514	CLASH	23622248	Pancreas
hsa-mir-92a-3p	MIMAT0000092	ZNF17	7565	HITS-CLIP	22473208	Pancreas
hsa-mir-92a-3p	MIMAT0000092	ZNF24	7572	PAR-CLIP	22012620|21572407	Pancreas
hsa-mir-92a-3p	MIMAT0000092	ZNF75A	7627	PAR-CLIP	21572407	Pancreas
hsa-mir-92a-3p	MIMAT0000092	ZNF84	7637	CLASH	23622248	Pancreas
hsa-mir-92a-3p	MIMAT0000092	ZNF134	7693	PAR-CLIP	23446348|21572407|20371350	Pancreas
hsa-mir-92a-3p	MIMAT0000092	ZNF157	7712	PAR-CLIP	27292025	Pancreas
hsa-mir-92a-3p	MIMAT0000092	ZNF174	7727	CLASH	23622248	Pancreas
hsa-mir-92a-3p	MIMAT0000092	ZNF224	7767	HITS-CLIP	22473208	Pancreas
hsa-mir-92a-3p	MIMAT0000092	CSDE1	7812	CLASH	23622248	Pancreas
hsa-mir-92a-3p	MIMAT0000092	EVI5	7813	HITS-CLIP	22473208	Pancreas
hsa-mir-92a-3p	MIMAT0000092	BTG2	7832	PAR-CLIP	24398324|21572407|20371350	Pancreas
hsa-mir-92a-3p	MIMAT0000092	ALMS1	7840	CLASH	23622248	Pancreas
hsa-mir-92a-3p	MIMAT0000092	RNF103	7844	HITS-CLIP	22473208	Pancreas
hsa-mir-92a-3p	MIMAT0000092	BAG6	7917	CLASH	23622248	Pancreas
hsa-mir-92a-3p	MIMAT0000092	CCDC6	8030	CLASH	23622248	Pancreas
hsa-mir-92a-3p	MIMAT0000092	SLC25A16	8034	HITS-CLIP	22473208	Pancreas
hsa-mir-92a-3p	MIMAT0000092	SHOC2	8036	CLASH	23622248	Pancreas
hsa-mir-92a-3p	MIMAT0000092	CUL5	8065	CLASH	23622248	Pancreas
hsa-mir-92a-3p	MIMAT0000092	PTP4A2	8073	CLASH	23622248	Pancreas
hsa-mir-92a-3p	MIMAT0000092	MLF2	8079	CLASH	23622248	Pancreas
hsa-mir-92a-3p	MIMAT0000092	KMT2D	8085	CLASH	23622248	Pancreas
hsa-mir-92a-3p	MIMAT0000092	FXR1	8087	HITS-CLIP	22473208	Pancreas
hsa-mir-92a-3p	MIMAT0000092	HMGA2	8091	PAR-CLIP	21572407|26701625	Pancreas
hsa-mir-92a-3p	MIMAT0000092	PABPN1	8106	CLASH	23622248	Pancreas
hsa-mir-92a-3p	MIMAT0000092	GAN	8139	HITS-CLIP	22473208	Pancreas
hsa-mir-92a-3p	MIMAT0000092	USP9X	8239	CLASH	23622248	Pancreas
hsa-mir-92a-3p	MIMAT0000092	RBM10	8241	CLASH//qRT-PCR	23622248	Pancreas
hsa-mir-92a-3p	MIMAT0000092	SMC1A	8243	CLASH	23622248	Pancreas
hsa-mir-92a-3p	MIMAT0000092	ARID1A	8289	CLASH	23622248	Pancreas
hsa-mir-92a-3p	MIMAT0000092	SNN	8303	HITS-CLIP	22473208	Pancreas
hsa-mir-92a-3p	MIMAT0000092	AXIN1	8312	CLASH	23622248	Pancreas
hsa-mir-92a-3p	MIMAT0000092	FZD6	8323	HITS-CLIP	22473208	Pancreas
hsa-mir-92a-3p	MIMAT0000092	HIST1H2AC	8334	CLASH	23622248	Pancreas
hsa-mir-92a-3p	MIMAT0000092	HIST1H2AB	8335	CLASH	23622248	Pancreas
hsa-mir-92a-3p	MIMAT0000092	HIST1H2AM	8336	CLASH	23622248	Pancreas
hsa-mir-92a-3p	MIMAT0000092	HIST2H2AA3	8337	CLASH	23622248	Pancreas
hsa-mir-92a-3p	MIMAT0000092	HIST1H3D	8351	CLASH	23622248	Pancreas
hsa-mir-92a-3p	MIMAT0000092	HIST1H4C	8364	CLASH	23622248	Pancreas
hsa-mir-92a-3p	MIMAT0000092	ZNF282	8427	CLASH	23622248	Pancreas
hsa-mir-92a-3p	MIMAT0000092	NSMAF	8439	CLASH	23622248	Pancreas
hsa-mir-92a-3p	MIMAT0000092	DUSP11	8446	CLASH	23622248	Pancreas
hsa-mir-92a-3p	MIMAT0000092	DHX16	8449	CLASH	23622248	Pancreas
hsa-mir-92a-3p	MIMAT0000092	SMARCA5	8467	PAR-CLIP	21572407	Pancreas
hsa-mir-92a-3p	MIMAT0000092	OGT	8473	CLASH	23622248	Pancreas
hsa-mir-92a-3p	MIMAT0000092	GEMIN2	8487	PAR-CLIP	21572407	Pancreas
hsa-mir-92a-3p	MIMAT0000092	RGS5	8490	ChIP-seq//Luciferase reporter assay//qRT-PCR	23308108	Pancreas
hsa-mir-92a-3p	MIMAT0000092	ELP1	8518	CLASH	23622248	Pancreas
hsa-mir-92a-3p	MIMAT0000092	IFITM1	8519	PAR-CLIP	27292025	Pancreas
hsa-mir-92a-3p	MIMAT0000092	YBX3	8531	CLASH	23622248	Pancreas
hsa-mir-92a-3p	MIMAT0000092	CHST1	8534	PAR-CLIP	26701625	Pancreas
hsa-mir-92a-3p	MIMAT0000092	PDXK	8566	CLASH	23622248	Pancreas
hsa-mir-92a-3p	MIMAT0000092	KHSRP	8570	CLASH	23622248	Pancreas
hsa-mir-92a-3p	MIMAT0000092	TP63	8626	Luciferase reporter assay//qRT-PCR//Western blot	19608627	Pancreas
hsa-mir-92a-3p	MIMAT0000092	DYNLL1	8655	CLASH	23622248	Pancreas
hsa-mir-92a-3p	MIMAT0000092	EIF3B	8662	CLASH	23622248	Pancreas
hsa-mir-92a-3p	MIMAT0000092	EIF3C	8663	CLASH	23622248	Pancreas
hsa-mir-92a-3p	MIMAT0000092	EIF3G	8666	CLASH	23622248	Pancreas
hsa-mir-92a-3p	MIMAT0000092	EIF3I	8668	CLASH	23622248	Pancreas
hsa-mir-92a-3p	MIMAT0000092	B4GALT2	8704	CLASH	23622248	Pancreas
hsa-mir-92a-3p	MIMAT0000092	RAB11A	8766	CLASH	23622248	Pancreas
hsa-mir-92a-3p	MIMAT0000092	MTMR1	8776	HITS-CLIP	22473208	Pancreas
hsa-mir-92a-3p	MIMAT0000092	TNFRSF10B	8795	CLASH	23622248	Pancreas
hsa-mir-92a-3p	MIMAT0000092	SUCLG2	8801	CLASH	23622248	Pancreas
hsa-mir-92a-3p	MIMAT0000092	SUCLG1	8802	CLASH	23622248	Pancreas
hsa-mir-92a-3p	MIMAT0000092	SAP30	8819	CLASH	23622248	Pancreas
hsa-mir-92a-3p	MIMAT0000092	CES2	8824	CLASH	23622248	Pancreas
hsa-mir-92a-3p	MIMAT0000092	IQGAP1	8826	CLASH	23622248	Pancreas
hsa-mir-92a-3p	MIMAT0000092	KAT2B	8850	HITS-CLIP//Luciferase reporter assay//Western blot	18728182|22473208	Pancreas
hsa-mir-92a-3p	MIMAT0000092	CDK5R1	8851	PAR-CLIP	21572407|20371350	Pancreas
hsa-mir-92a-3p	MIMAT0000092	PER2	8864	HITS-CLIP	22473208|19536157	Pancreas
hsa-mir-92a-3p	MIMAT0000092	SYNJ1	8867	CLASH//HITS-CLIP	23622248|22473208	Pancreas
hsa-mir-92a-3p	MIMAT0000092	EIF2B2	8892	CLASH	23622248	Pancreas
hsa-mir-92a-3p	MIMAT0000092	HERC1	8925	CLASH	23622248	Pancreas
hsa-mir-92a-3p	MIMAT0000092	MBD2	8932	HITS-CLIP	22473208	Pancreas
hsa-mir-92a-3p	MIMAT0000092	AP3D1	8943	CLASH	23622248	Pancreas
hsa-mir-92a-3p	MIMAT0000092	BTRC	8945	CLASH	23622248	Pancreas
hsa-mir-92a-3p	MIMAT0000092	H1FX	8971	CLASH	23622248	Pancreas
hsa-mir-92a-3p	MIMAT0000092	USP13	8975	CLASH	23622248	Pancreas
hsa-mir-92a-3p	MIMAT0000092	WASL	8976	CLASH//PAR-CLIP	23622248|22012620|21572407|20371350	Pancreas
hsa-mir-92a-3p	MIMAT0000092	SELENBP1	8991	CLASH	23622248	Pancreas
hsa-mir-92a-3p	MIMAT0000092	LIMD1	8994	CLASH	23622248	Pancreas
hsa-mir-92a-3p	MIMAT0000092	HIP1R	9026	CLASH	23622248	Pancreas
hsa-mir-92a-3p	MIMAT0000092	BTAF1	9044	CLASH	23622248	Pancreas
hsa-mir-92a-3p	MIMAT0000092	PRC1	9055	CLASH	23622248	Pancreas
hsa-mir-92a-3p	MIMAT0000092	MAP3K6	9064	CLASH	23622248	Pancreas
hsa-mir-92a-3p	MIMAT0000092	DNAJA3	9093	CLASH	23622248	Pancreas
hsa-mir-92a-3p	MIMAT0000092	USP10	9100	CLASH	23622248	Pancreas
hsa-mir-92a-3p	MIMAT0000092	PDLIM1	9124	CLASH	23622248	Pancreas
hsa-mir-92a-3p	MIMAT0000092	SMC3	9126	CLASH	23622248	Pancreas
hsa-mir-92a-3p	MIMAT0000092	RRP9	9136	CLASH	23622248	Pancreas
hsa-mir-92a-3p	MIMAT0000092	CBFA2T2	9139	CLASH	23622248	Pancreas
hsa-mir-92a-3p	MIMAT0000092	SCAF11	9169	HITS-CLIP	22473208	Pancreas
hsa-mir-92a-3p	MIMAT0000092	OSMR	9180	HITS-CLIP	19536157	Pancreas
hsa-mir-92a-3p	MIMAT0000092	SLC33A1	9197	HITS-CLIP//PAR-CLIP	23592263|23706177	Pancreas
hsa-mir-92a-3p	MIMAT0000092	AURKB	9212	CLASH	23622248	Pancreas
hsa-mir-92a-3p	MIMAT0000092	XPR1	9213	HITS-CLIP	22473208	Pancreas
hsa-mir-92a-3p	MIMAT0000092	GCNT3	9245	PAR-CLIP	27292025	Pancreas
hsa-mir-92a-3p	MIMAT0000092	DHRS3	9249	CLASH	23622248	Pancreas
hsa-mir-92a-3p	MIMAT0000092	CYTH2	9266	PAR-CLIP	26701625	Pancreas
hsa-mir-92a-3p	MIMAT0000092	ZBTB22	9278	CLASH	23622248	Pancreas
hsa-mir-92a-3p	MIMAT0000092	KLF4	9314	Immunohistochemistry//qRT-PCR//Western blot	27411964	Pancreas
hsa-mir-92a-3p	MIMAT0000092	TRIP12	9320	CLASH	23622248	Pancreas
hsa-mir-92a-3p	MIMAT0000092	EFTUD2	9343	CLASH	23622248	Pancreas
hsa-mir-92a-3p	MIMAT0000092	TAOK2	9344	CLASH	23622248	Pancreas
hsa-mir-92a-3p	MIMAT0000092	RPL23	9349	PAR-CLIP	27292025	Pancreas
hsa-mir-92a-3p	MIMAT0000092	NRXN3	9369	CLASH	23622248	Pancreas
hsa-mir-92a-3p	MIMAT0000092	TGFBRAP1	9392	CLASH	23622248	Pancreas
hsa-mir-92a-3p	MIMAT0000092	DDX23	9416	CLASH	23622248	Pancreas
hsa-mir-92a-3p	MIMAT0000092	ZNF264	9422	PAR-CLIP	23446348	Pancreas
hsa-mir-92a-3p	MIMAT0000092	MED7	9443	HITS-CLIP	19536157	Pancreas
hsa-mir-92a-3p	MIMAT0000092	RASAL2	9462	CLASH//qRT-PCR	23622248	Pancreas
hsa-mir-92a-3p	MIMAT0000092	PSMF1	9491	CLASH	23622248	Pancreas
hsa-mir-92a-3p	MIMAT0000092	ADAMTS1	9510	CLASH	23622248	Pancreas
hsa-mir-92a-3p	MIMAT0000092	VPS4B	9525	PAR-CLIP	21572407	Pancreas
hsa-mir-92a-3p	MIMAT0000092	RAB3D	9545	PAR-CLIP	21572407	Pancreas
hsa-mir-92a-3p	MIMAT0000092	PDIA4	9601	CLASH	23622248	Pancreas
hsa-mir-92a-3p	MIMAT0000092	RAB36	9609	CLASH	23622248	Pancreas
hsa-mir-92a-3p	MIMAT0000092	TRAF4	9618	CLASH	23622248	Pancreas
hsa-mir-92a-3p	MIMAT0000092	CELSR1	9620	CLASH	23622248	Pancreas
hsa-mir-92a-3p	MIMAT0000092	NUP155	9631	CLASH	23622248	Pancreas
hsa-mir-92a-3p	MIMAT0000092	SH3PXD2A	9644	HITS-CLIP	22473208	Pancreas
hsa-mir-92a-3p	MIMAT0000092	TTC37	9652	CLASH	23622248	Pancreas
hsa-mir-92a-3p	MIMAT0000092	SOCS5	9655	Luciferase reporter assay//qRT-PCR//Western blot	24255059	Pancreas
hsa-mir-92a-3p	MIMAT0000092	PDE4DIP	9659	CLASH	23622248	Pancreas
hsa-mir-92a-3p	MIMAT0000092	SLC25A44	9673	CLASH	23622248	Pancreas
hsa-mir-92a-3p	MIMAT0000092	EDEM1	9695	HITS-CLIP//PAR-CLIP	22473208|23592263|22012620|21572407	Pancreas
hsa-mir-92a-3p	MIMAT0000092	TRAM2	9697	HITS-CLIP//PAR-CLIP	22473208|23446348|21572407|20371350	Pancreas
hsa-mir-92a-3p	MIMAT0000092	PPP6R2	9701	CLASH	23622248	Pancreas
hsa-mir-92a-3p	MIMAT0000092	KIAA0100	9703	CLASH	23622248	Pancreas
hsa-mir-92a-3p	MIMAT0000092	SART3	9733	CLASH	23622248	Pancreas
hsa-mir-92a-3p	MIMAT0000092	ZSCAN12	9753	PAR-CLIP	21572407	Pancreas
hsa-mir-92a-3p	MIMAT0000092	ZFYVE16	9765	CLASH	23622248	Pancreas
hsa-mir-92a-3p	MIMAT0000092	SERTAD2	9792	HITS-CLIP	22473208	Pancreas
hsa-mir-92a-3p	MIMAT0000092	MAML1	9794	CLASH	23622248	Pancreas
hsa-mir-92a-3p	MIMAT0000092	MRPL19	9801	HITS-CLIP	22473208	Pancreas
hsa-mir-92a-3p	MIMAT0000092	SPOCK2	9806	HITS-CLIP	22473208	Pancreas
hsa-mir-92a-3p	MIMAT0000092	RNF40	9810	CLASH	23622248	Pancreas
hsa-mir-92a-3p	MIMAT0000092	GIT2	9815	HITS-CLIP	22473208	Pancreas
hsa-mir-92a-3p	MIMAT0000092	URB2	9816	CLASH	23622248	Pancreas
hsa-mir-92a-3p	MIMAT0000092	EPM2AIP1	9852	HITS-CLIP	22473208	Pancreas
hsa-mir-92a-3p	MIMAT0000092	SETDB1	9869	CLASH	23622248	Pancreas
hsa-mir-92a-3p	MIMAT0000092	OSBPL2	9885	CLASH//Luciferase reporter assay	23622248	Pancreas
hsa-mir-92a-3p	MIMAT0000092	TECPR2	9895	CLASH//HITS-CLIP	23622248|22473208	Pancreas
hsa-mir-92a-3p	MIMAT0000092	UBAP2L	9898	CLASH	23622248	Pancreas
hsa-mir-92a-3p	MIMAT0000092	SV2A	9900	CLASH	23622248	Pancreas
hsa-mir-92a-3p	MIMAT0000092	AP5Z1	9907	PAR-CLIP	21572407|20371350	Pancreas
hsa-mir-92a-3p	MIMAT0000092	G3BP2	9908	CLASH//HITS-CLIP	23622248|22473208	Pancreas
hsa-mir-92a-3p	MIMAT0000092	DENND4B	9909	CLASH//HITS-CLIP	23622248|22473208	Pancreas
hsa-mir-92a-3p	MIMAT0000092	SUPT7L	9913	PAR-CLIP	26701625	Pancreas
hsa-mir-92a-3p	MIMAT0000092	MFN2	9927	CLASH	23622248	Pancreas
hsa-mir-92a-3p	MIMAT0000092	JOSD1	9929	HITS-CLIP	22473208	Pancreas
hsa-mir-92a-3p	MIMAT0000092	GFPT2	9945	PAR-CLIP	22012620|21572407	Pancreas
hsa-mir-92a-3p	MIMAT0000092	WDR1	9948	CLASH	23622248	Pancreas
hsa-mir-92a-3p	MIMAT0000092	AMMECR1	9949	CLASH	23622248	Pancreas
hsa-mir-92a-3p	MIMAT0000092	HS3ST3A1	9955	CLASH	23622248	Pancreas
hsa-mir-92a-3p	MIMAT0000092	NR1H4	9971	Luciferase reporter assay//qRT-PCR//Western blot	25095974	Pancreas
hsa-mir-92a-3p	MIMAT0000092	RBX1	9978	CLASH	23622248	Pancreas
hsa-mir-92a-3p	MIMAT0000092	DOPEY2	9980	CLASH	23622248	Pancreas
hsa-mir-92a-3p	MIMAT0000092	TANK	10010	PAR-CLIP	27292025	Pancreas
hsa-mir-92a-3p	MIMAT0000092	PDCD6IP	10015	CLASH	23622248	Pancreas
hsa-mir-92a-3p	MIMAT0000092	BCL2L11	10018	HITS-CLIP//Immunohistochemistry//In situ hybridization//Luciferase reporter assay//PAR-CLIP//qRT-PCR//Western blot	21883694|22895567|22473208|23592263|23446348|21572407|20371350|24375836|26701625	Pancreas
hsa-mir-92a-3p	MIMAT0000092	SH2B3	10019	HITS-CLIP	23824327	Pancreas
hsa-mir-92a-3p	MIMAT0000092	MED16	10025	CLASH	23622248	Pancreas
hsa-mir-92a-3p	MIMAT0000092	CHAF1A	10036	CLASH	23622248	Pancreas
hsa-mir-92a-3p	MIMAT0000092	TOM1L1	10040	CLASH	23622248	Pancreas
hsa-mir-92a-3p	MIMAT0000092	ABCF2	10061	HITS-CLIP//PAR-CLIP	24398324|23446348|21572407|20371350|26701625	Pancreas
hsa-mir-92a-3p	MIMAT0000092	ARPC2	10109	CLASH	23622248	Pancreas
hsa-mir-92a-3p	MIMAT0000092	KIF20A	10112	CLASH	23622248	Pancreas
hsa-mir-92a-3p	MIMAT0000092	HIPK3	10114	Luciferase reporter assay	17575136	Pancreas
hsa-mir-92a-3p	MIMAT0000092	ACTR1A	10121	CLASH	23622248	Pancreas
hsa-mir-92a-3p	MIMAT0000092	TRAP1	10131	CLASH//qRT-PCR	23622248	Pancreas
hsa-mir-92a-3p	MIMAT0000092	OPTN	10133	CLASH	23622248	Pancreas
hsa-mir-92a-3p	MIMAT0000092	TOB1	10140	HITS-CLIP//PAR-CLIP	22473208|22012620|21572407|20371350	Pancreas
hsa-mir-92a-3p	MIMAT0000092	TRIM28	10155	CLASH	23622248	Pancreas
hsa-mir-92a-3p	MIMAT0000092	CNIH1	10175	HITS-CLIP//PAR-CLIP	22473208|23446348|21572407|20371350	Pancreas
hsa-mir-92a-3p	MIMAT0000092	LHFPL2	10184	HITS-CLIP//PAR-CLIP	22473208|21572407|20371350	Pancreas
hsa-mir-92a-3p	MIMAT0000092	PSME3	10197	HITS-CLIP	22473208	Pancreas
hsa-mir-92a-3p	MIMAT0000092	EIF1	10209	PAR-CLIP	23592263|24398324|23446348|21572407|20371350	Pancreas
hsa-mir-92a-3p	MIMAT0000092	DDX39A	10212	CLASH	23622248	Pancreas
hsa-mir-92a-3p	MIMAT0000092	CTDSPL	10217	PAR-CLIP	23446348	Pancreas
hsa-mir-92a-3p	MIMAT0000092	AP3S2	10239	PAR-CLIP	26701625|27292025	Pancreas
hsa-mir-92a-3p	MIMAT0000092	STAG1	10274	CLASH	23622248	Pancreas
hsa-mir-92a-3p	MIMAT0000092	UBE4B	10277	CLASH	23622248	Pancreas
hsa-mir-92a-3p	MIMAT0000092	ZNF267	10308	HITS-CLIP	23313552	Pancreas
hsa-mir-92a-3p	MIMAT0000092	IKZF1	10320	ELISA//Flow//Immunofluorescence//Luciferase reporter assay//qRT-PCR//Western blot	25881561	Pancreas
hsa-mir-92a-3p	MIMAT0000092	TFG	10342	CLASH	23622248	Pancreas
hsa-mir-92a-3p	MIMAT0000092	KLF2	10365	Immunohistochemistry//Luciferase reporter assay//qRT-PCR//Western blot	21768538|27411964	Pancreas
hsa-mir-92a-3p	MIMAT0000092	TUBB3	10381	CLASH	23622248	Pancreas
hsa-mir-92a-3p	MIMAT0000092	TUBB4B	10383	CLASH	23622248	Pancreas
hsa-mir-92a-3p	MIMAT0000092	SCML2	10389	CLASH	23622248	Pancreas
hsa-mir-92a-3p	MIMAT0000092	CD2BP2	10421	CLASH	23622248	Pancreas
hsa-mir-92a-3p	MIMAT0000092	PFDN6	10471	CLASH	23622248	Pancreas
hsa-mir-92a-3p	MIMAT0000092	STK25	10494	CLASH	23622248	Pancreas
hsa-mir-92a-3p	MIMAT0000092	UNC13B	10497	CLASH	23622248	Pancreas
hsa-mir-92a-3p	MIMAT0000092	CARM1	10498	CLASH	23622248	Pancreas
hsa-mir-92a-3p	MIMAT0000092	MYBBP1A	10514	CLASH	23622248	Pancreas
hsa-mir-92a-3p	MIMAT0000092	DDX17	10521	CLASH	23622248	Pancreas
hsa-mir-92a-3p	MIMAT0000092	IPO7	10527	CLASH	23622248	Pancreas
hsa-mir-92a-3p	MIMAT0000092	PITRM1	10531	CLASH	23622248	Pancreas
hsa-mir-92a-3p	MIMAT0000092	SPTLC1	10558	CLASH	23622248	Pancreas
hsa-mir-92a-3p	MIMAT0000092	ARFGEF2	10564	HITS-CLIP	22473208	Pancreas
hsa-mir-92a-3p	MIMAT0000092	CCT7	10574	CLASH//qRT-PCR	23622248	Pancreas
hsa-mir-92a-3p	MIMAT0000092	NPC2	10577	CLASH	23622248	Pancreas
hsa-mir-92a-3p	MIMAT0000092	DNPH1	10591	CLASH	23622248	Pancreas
hsa-mir-92a-3p	MIMAT0000092	PRPF8	10594	CLASH	23622248	Pancreas
hsa-mir-92a-3p	MIMAT0000092	PAIP1	10605	PAR-CLIP	21572407	Pancreas
hsa-mir-92a-3p	MIMAT0000092	EXOC5	10640	HITS-CLIP//PAR-CLIP	22473208|21572407	Pancreas
hsa-mir-92a-3p	MIMAT0000092	KHDRBS1	10657	CLASH	23622248	Pancreas
hsa-mir-92a-3p	MIMAT0000092	CD226	10666	PAR-CLIP	26701625	Pancreas
hsa-mir-92a-3p	MIMAT0000092	CSPG5	10675	CLASH	23622248	Pancreas
hsa-mir-92a-3p	MIMAT0000092	EBP	10682	CLASH	23622248	Pancreas
hsa-mir-92a-3p	MIMAT0000092	FAM189B	10712	CLASH	23622248	Pancreas
hsa-mir-92a-3p	MIMAT0000092	CERS1	10715	CLASH	23622248	Pancreas
hsa-mir-92a-3p	MIMAT0000092	POLQ	10721	HITS-CLIP	23824327	Pancreas
hsa-mir-92a-3p	MIMAT0000092	TOB2	10766	HITS-CLIP	22473208	Pancreas
hsa-mir-92a-3p	MIMAT0000092	AHCYL1	10768	CLASH	23622248	Pancreas
hsa-mir-92a-3p	MIMAT0000092	POP4	10775	CLASH	23622248	Pancreas
hsa-mir-92a-3p	MIMAT0000092	ARPP19	10776	CLASH	23622248	Pancreas
hsa-mir-92a-3p	MIMAT0000092	NEK6	10783	CLASH	23622248	Pancreas
hsa-mir-92a-3p	MIMAT0000092	ZNF460	10794	PAR-CLIP	21572407|20371350	Pancreas
hsa-mir-92a-3p	MIMAT0000092	SEC24A	10802	CLASH	23622248	Pancreas
hsa-mir-92a-3p	MIMAT0000092	HSPH1	10808	CLASH	23622248	Pancreas
hsa-mir-92a-3p	MIMAT0000092	TUBGCP2	10844	CLASH	23622248	Pancreas
hsa-mir-92a-3p	MIMAT0000092	CD3EAP	10849	CLASH	23622248	Pancreas
hsa-mir-92a-3p	MIMAT0000092	RUVBL2	10856	CLASH	23622248	Pancreas
hsa-mir-92a-3p	MIMAT0000092	RNPS1	10921	CLASH	23622248	Pancreas
hsa-mir-92a-3p	MIMAT0000092	MSL3	10943	CLASH//qRT-PCR	23622248	Pancreas
hsa-mir-92a-3p	MIMAT0000092	KDELR1	10945	CLASH	23622248	Pancreas
hsa-mir-92a-3p	MIMAT0000092	SF3A3	10946	CLASH	23622248	Pancreas
hsa-mir-92a-3p	MIMAT0000092	YWHAQ	10971	CLASH	23622248	Pancreas
hsa-mir-92a-3p	MIMAT0000092	COPS6	10980	CLASH	23622248	Pancreas
hsa-mir-92a-3p	MIMAT0000092	CCNI	10983	CLASH	23622248	Pancreas
hsa-mir-92a-3p	MIMAT0000092	KIF2C	11004	CLASH	23622248	Pancreas
hsa-mir-92a-3p	MIMAT0000092	LILRA2	11027	PAR-CLIP	26701625	Pancreas
hsa-mir-92a-3p	MIMAT0000092	PAPD7	11044	HITS-CLIP//PAR-CLIP	22473208|23446348|22012620|21572407|20371350	Pancreas
hsa-mir-92a-3p	MIMAT0000092	ADRM1	11047	CLASH	23622248	Pancreas
hsa-mir-92a-3p	MIMAT0000092	CPSF6	11052	CLASH	23622248	Pancreas
hsa-mir-92a-3p	MIMAT0000092	OGFR	11054	CLASH	23622248	Pancreas
hsa-mir-92a-3p	MIMAT0000092	ABHD2	11057	CLASH	23622248	Pancreas
hsa-mir-92a-3p	MIMAT0000092	TPPP	11076	HITS-CLIP//PAR-CLIP	23446348|21572407|20371350	Pancreas
hsa-mir-92a-3p	MIMAT0000092	DIDO1	11083	CLASH	23622248	Pancreas
hsa-mir-92a-3p	MIMAT0000092	CACFD1	11094	CLASH//qRT-PCR	23622248	Pancreas
hsa-mir-92a-3p	MIMAT0000092	CIT	11113	CLASH	23622248	Pancreas
hsa-mir-92a-3p	MIMAT0000092	FAF1	11124	CLASH	23622248	Pancreas
hsa-mir-92a-3p	MIMAT0000092	POLR3A	11128	CLASH	23622248	Pancreas
hsa-mir-92a-3p	MIMAT0000092	ZWINT	11130	CLASH	23622248	Pancreas
hsa-mir-92a-3p	MIMAT0000092	KPTN	11133	CLASH	23622248	Pancreas
hsa-mir-92a-3p	MIMAT0000092	TBC1D8	11138	PAR-CLIP	21572407	Pancreas
hsa-mir-92a-3p	MIMAT0000092	CDC37	11140	CLASH	23622248	Pancreas
hsa-mir-92a-3p	MIMAT0000092	ZNF277	11179	PAR-CLIP	20371350	Pancreas
hsa-mir-92a-3p	MIMAT0000092	WDR6	11180	CLASH	23622248	Pancreas
hsa-mir-92a-3p	MIMAT0000092	SLC2A6	11182	CLASH	23622248	Pancreas
hsa-mir-92a-3p	MIMAT0000092	POLI	11201	CLASH	23622248	Pancreas
hsa-mir-92a-3p	MIMAT0000092	AKAP10	11216	PAR-CLIP	21572407	Pancreas
hsa-mir-92a-3p	MIMAT0000092	DUSP10	11221	ELISA//HITS-CLIP//Luciferase reporter assay//qRT-PCR//Western blot	22473208|24332650	Pancreas
hsa-mir-92a-3p	MIMAT0000092	MRPL3	11222	CLASH	23622248	Pancreas
hsa-mir-92a-3p	MIMAT0000092	CA5B	11238	CLASH	23622248	Pancreas
hsa-mir-92a-3p	MIMAT0000092	XPOT	11260	CLASH	23622248	Pancreas
hsa-mir-92a-3p	MIMAT0000092	SNF8	11267	CLASH	23622248	Pancreas
hsa-mir-92a-3p	MIMAT0000092	ATXN2L	11273	CLASH	23622248	Pancreas
hsa-mir-92a-3p	MIMAT0000092	B4GALT7	11285	PAR-CLIP	27292025	Pancreas
hsa-mir-92a-3p	MIMAT0000092	PARK7	11315	CLASH	23622248	Pancreas
hsa-mir-92a-3p	MIMAT0000092	FKBP9	11328	HITS-CLIP	23824327	Pancreas
hsa-mir-92a-3p	MIMAT0000092	PDAP1	11333	CLASH	23622248	Pancreas
hsa-mir-92a-3p	MIMAT0000092	TUSC2	11334	CLASH	23622248	Pancreas
hsa-mir-92a-3p	MIMAT0000092	U2AF2	11338	CLASH	23622248	Pancreas
hsa-mir-92a-3p	MIMAT0000092	GABARAPL2	11345	CLASH	23622248	Pancreas
hsa-mir-92a-3p	MIMAT0000092	IKZF2	22807	HITS-CLIP	22473208	Pancreas
hsa-mir-92a-3p	MIMAT0000092	COPG1	22820	CLASH	23622248	Pancreas
hsa-mir-92a-3p	MIMAT0000092	RASA3	22821	CLASH	23622248	Pancreas
hsa-mir-92a-3p	MIMAT0000092	SCAF8	22828	CLASH	23622248	Pancreas
hsa-mir-92a-3p	MIMAT0000092	RNF44	22838	PAR-CLIP	20371350	Pancreas
hsa-mir-92a-3p	MIMAT0000092	ZNF507	22847	CLASH	23622248	Pancreas
hsa-mir-92a-3p	MIMAT0000092	CPEB3	22849	HITS-CLIP//PAR-CLIP	22473208|20371350	Pancreas
hsa-mir-92a-3p	MIMAT0000092	WDR37	22884	CLASH	23622248	Pancreas
hsa-mir-92a-3p	MIMAT0000092	DHX30	22907	CLASH	23622248	Pancreas
hsa-mir-92a-3p	MIMAT0000092	SACM1L	22908	CLASH	23622248	Pancreas
hsa-mir-92a-3p	MIMAT0000092	MAPRE1	22919	CLASH//Luciferase reporter assay//qRT-PCR	23622248	Pancreas
hsa-mir-92a-3p	MIMAT0000092	HMGXB3	22993	CLASH	23622248	Pancreas
hsa-mir-92a-3p	MIMAT0000092	KLHDC10	23008	HITS-CLIP//PAR-CLIP	22473208|21572407	Pancreas
hsa-mir-92a-3p	MIMAT0000092	SPEN	23013	CLASH	23622248	Pancreas
hsa-mir-92a-3p	MIMAT0000092	GOLGA8A	23015	PAR-CLIP	23592263|24398324|23446348|21572407|20371350	Pancreas
hsa-mir-92a-3p	MIMAT0000092	CNOT1	23019	CLASH	23622248	Pancreas
hsa-mir-92a-3p	MIMAT0000092	MAST3	23031	HITS-CLIP	22473208	Pancreas
hsa-mir-92a-3p	MIMAT0000092	PHLPP2	23035	HITS-CLIP//PAR-CLIP	22473208|21572407|20371350	Pancreas
hsa-mir-92a-3p	MIMAT0000092	PDS5B	23047	CLASH	23622248	Pancreas
hsa-mir-92a-3p	MIMAT0000092	SMG1	23049	HITS-CLIP	22473208	Pancreas
hsa-mir-92a-3p	MIMAT0000092	TBC1D9B	23061	CLASH	23622248	Pancreas
hsa-mir-92a-3p	MIMAT0000092	GGA2	23062	CLASH	23622248	Pancreas
hsa-mir-92a-3p	MIMAT0000092	SETD1B	23067	CLASH	23622248	Pancreas
hsa-mir-92a-3p	MIMAT0000092	MYCBP2	23077	Luciferase reporter assay//Western blot	27620505	Pancreas
hsa-mir-92a-3p	MIMAT0000092	KIF1B	23095	HITS-CLIP	22473208	Pancreas
hsa-mir-92a-3p	MIMAT0000092	MCF2L2	23101	HITS-CLIP	23313552	Pancreas
hsa-mir-92a-3p	MIMAT0000092	CAMTA2	23125	CLASH	23622248	Pancreas
hsa-mir-92a-3p	MIMAT0000092	POGZ	23126	CLASH	23622248	Pancreas
hsa-mir-92a-3p	MIMAT0000092	KDM6B	23135	CLASH	23622248	Pancreas
hsa-mir-92a-3p	MIMAT0000092	EPB41L3	23136	CLASH	23622248	Pancreas
hsa-mir-92a-3p	MIMAT0000092	ANKLE2	23141	CLASH	23622248	Pancreas
hsa-mir-92a-3p	MIMAT0000092	GRAMD4	23151	PAR-CLIP	22012620	Pancreas
hsa-mir-92a-3p	MIMAT0000092	CIC	23152	HITS-CLIP//PAR-CLIP	22473208|24398324|21572407|20371350|26701625	Pancreas
hsa-mir-92a-3p	MIMAT0000092	NCDN	23154	CLASH	23622248	Pancreas
hsa-mir-92a-3p	MIMAT0000092	NUP205	23165	CLASH	23622248	Pancreas
hsa-mir-92a-3p	MIMAT0000092	LPIN1	23175	CLASH	23622248	Pancreas
hsa-mir-92a-3p	MIMAT0000092	UBXN4	23190	HITS-CLIP//PAR-CLIP	22473208|22291592|23446348|21572407|20371350	Pancreas
hsa-mir-92a-3p	MIMAT0000092	GANAB	23193	CLASH	23622248	Pancreas
hsa-mir-92a-3p	MIMAT0000092	MDN1	23195	CLASH	23622248	Pancreas
hsa-mir-92a-3p	MIMAT0000092	JMJD6	23210	CLASH	23622248	Pancreas
hsa-mir-92a-3p	MIMAT0000092	NUP210	23225	CLASH	23622248	Pancreas
hsa-mir-92a-3p	MIMAT0000092	PHLPP1	23239	Immunoblot//Luciferase reporter assay	22116552	Pancreas
hsa-mir-92a-3p	MIMAT0000092	KIAA0556	23247	HITS-CLIP	22473208	Pancreas
hsa-mir-92a-3p	MIMAT0000092	RPRD2	23248	HITS-CLIP	22473208	Pancreas
hsa-mir-92a-3p	MIMAT0000092	ATP11A	23250	CLASH	23622248	Pancreas
hsa-mir-92a-3p	MIMAT0000092	OTUD3	23252	HITS-CLIP	22473208	Pancreas
hsa-mir-92a-3p	MIMAT0000092	DENND5A	23258	CLASH	23622248	Pancreas
hsa-mir-92a-3p	MIMAT0000092	KLHL18	23276	HITS-CLIP	22473208	Pancreas
hsa-mir-92a-3p	MIMAT0000092	CSTF2T	23283	CLASH	23622248	Pancreas
hsa-mir-92a-3p	MIMAT0000092	ANKS1A	23294	CLASH	23622248	Pancreas
hsa-mir-92a-3p	MIMAT0000092	BICD2	23299	HITS-CLIP	22473208	Pancreas
hsa-mir-92a-3p	MIMAT0000092	EHBP1	23301	CLASH//qRT-PCR	23622248	Pancreas
hsa-mir-92a-3p	MIMAT0000092	NEMP1	23306	HITS-CLIP	22473208	Pancreas
hsa-mir-92a-3p	MIMAT0000092	SIN3B	23309	CLASH	23622248	Pancreas
hsa-mir-92a-3p	MIMAT0000092	SASH1	23328	PAR-CLIP	27292025	Pancreas
hsa-mir-92a-3p	MIMAT0000092	DOCK9	23348	HITS-CLIP	22473208	Pancreas
hsa-mir-92a-3p	MIMAT0000092	KHNYN	23351	CLASH	23622248	Pancreas
hsa-mir-92a-3p	MIMAT0000092	ZNF629	23361	CLASH	23622248	Pancreas
hsa-mir-92a-3p	MIMAT0000092	LARP1	23367	CLASH	23622248	Pancreas
hsa-mir-92a-3p	MIMAT0000092	AHCYL2	23382	CLASH	23622248	Pancreas
hsa-mir-92a-3p	MIMAT0000092	MAU2	23383	CLASH	23622248	Pancreas
hsa-mir-92a-3p	MIMAT0000092	NUDCD3	23386	CLASH	23622248	Pancreas
hsa-mir-92a-3p	MIMAT0000092	PIP5K1C	23396	HITS-CLIP//PAR-CLIP	22473208|21572407	Pancreas
hsa-mir-92a-3p	MIMAT0000092	NCAPH	23397	CLASH	23622248	Pancreas
hsa-mir-92a-3p	MIMAT0000092	FRAT2	23401	CLASH	23622248	Pancreas
hsa-mir-92a-3p	MIMAT0000092	SIRT1	23411	Luciferase reporter assay	25550450	Pancreas
hsa-mir-92a-3p	MIMAT0000092	SF3B3	23450	CLASH	23622248	Pancreas
hsa-mir-92a-3p	MIMAT0000092	CBX6	23466	CLASH	23622248	Pancreas
hsa-mir-92a-3p	MIMAT0000092	CBX5	23468	CLASH	23622248	Pancreas
hsa-mir-92a-3p	MIMAT0000092	MACF1	23499	CLASH	23622248	Pancreas
hsa-mir-92a-3p	MIMAT0000092	ZFYVE26	23503	CLASH	23622248	Pancreas
hsa-mir-92a-3p	MIMAT0000092	MORC3	23515	HITS-CLIP	22473208	Pancreas
hsa-mir-92a-3p	MIMAT0000092	SLC39A14	23516	PAR-CLIP	22012620	Pancreas
hsa-mir-92a-3p	MIMAT0000092	RPL13A	23521	CLASH	23622248	Pancreas
hsa-mir-92a-3p	MIMAT0000092	RBFOX2	23543	PAR-CLIP	23592263|23446348|21572407|20371350	Pancreas
hsa-mir-92a-3p	MIMAT0000092	DDAH1	23576	CLASH	23622248	Pancreas
hsa-mir-92a-3p	MIMAT0000092	ORC6	23594	CLASH	23622248	Pancreas
hsa-mir-92a-3p	MIMAT0000092	CD2AP	23607	CLASH//HITS-CLIP	23622248|22473208	Pancreas
hsa-mir-92a-3p	MIMAT0000092	MKRN2	23609	CLASH	23622248	Pancreas
hsa-mir-92a-3p	MIMAT0000092	ZMYND8	23613	CLASH	23622248	Pancreas
hsa-mir-92a-3p	MIMAT0000092	KPNA6	23633	CLASH	23622248	Pancreas
hsa-mir-92a-3p	MIMAT0000092	RABGAP1	23637	CLASH	23622248	Pancreas
hsa-mir-92a-3p	MIMAT0000092	HSPBP1	23640	CLASH	23622248	Pancreas
hsa-mir-92a-3p	MIMAT0000092	EDC4	23644	CLASH	23622248	Pancreas
hsa-mir-92a-3p	MIMAT0000092	SLC7A11	23657	HITS-CLIP//PAR-CLIP	22473208|22012620	Pancreas
hsa-mir-92a-3p	MIMAT0000092	SGK3	23678	HITS-CLIP	22473208	Pancreas
hsa-mir-92a-3p	MIMAT0000092	IL17RA	23765	CLASH	23622248	Pancreas
hsa-mir-92a-3p	MIMAT0000092	FKBP8	23770	CLASH	23622248	Pancreas
hsa-mir-92a-3p	MIMAT0000092	FTSJ1	24140	CLASH	23622248	Pancreas
hsa-mir-92a-3p	MIMAT0000092	DSTYK	25778	HITS-CLIP	22473208	Pancreas
hsa-mir-92a-3p	MIMAT0000092	SLC39A6	25800	HITS-CLIP	22473208	Pancreas
hsa-mir-92a-3p	MIMAT0000092	TMEM184B	25829	CLASH//HITS-CLIP//PAR-CLIP	23622248|22473208|27292025	Pancreas
hsa-mir-92a-3p	MIMAT0000092	HECTD1	25831	HITS-CLIP	22473208	Pancreas
hsa-mir-92a-3p	MIMAT0000092	DCAF12	25853	CLASH	23622248	Pancreas
hsa-mir-92a-3p	MIMAT0000092	ZDHHC5	25921	HITS-CLIP	22473208|23824327	Pancreas
hsa-mir-92a-3p	MIMAT0000092	SIN3A	25942	CLASH	23622248	Pancreas
hsa-mir-92a-3p	MIMAT0000092	KANK2	25959	CLASH	23622248	Pancreas
hsa-mir-92a-3p	MIMAT0000092	NECAP1	25977	HITS-CLIP	22473208	Pancreas
hsa-mir-92a-3p	MIMAT0000092	DHRS7B	25979	CLASH	23622248	Pancreas
hsa-mir-92a-3p	MIMAT0000092	IBTK	25998	HITS-CLIP	22473208	Pancreas
hsa-mir-92a-3p	MIMAT0000092	SPATS2L	26010	PAR-CLIP	27292025	Pancreas
hsa-mir-92a-3p	MIMAT0000092	LRIG1	26018	CLASH	23622248	Pancreas
hsa-mir-92a-3p	MIMAT0000092	UPF2	26019	CLASH	23622248	Pancreas
hsa-mir-92a-3p	MIMAT0000092	SIPA1L1	26037	CLASH	23622248	Pancreas
hsa-mir-92a-3p	MIMAT0000092	APPL1	26060	HITS-CLIP	22473208	Pancreas
hsa-mir-92a-3p	MIMAT0000092	CHTOP	26097	CLASH	23622248	Pancreas
hsa-mir-92a-3p	MIMAT0000092	EDRF1	26098	HITS-CLIP	22473208	Pancreas
hsa-mir-92a-3p	MIMAT0000092	SZRD1	26099	PAR-CLIP	21572407	Pancreas
hsa-mir-92a-3p	MIMAT0000092	TANC2	26115	CLASH//qRT-PCR	23622248	Pancreas
hsa-mir-92a-3p	MIMAT0000092	LDLRAP1	26119	CLASH	23622248	Pancreas
hsa-mir-92a-3p	MIMAT0000092	KIF1BP	26128	HITS-CLIP	22473208	Pancreas
hsa-mir-92a-3p	MIMAT0000092	TRAF3IP1	26146	CLASH	23622248	Pancreas
hsa-mir-92a-3p	MIMAT0000092	NOC2L	26155	CLASH	23622248	Pancreas
hsa-mir-92a-3p	MIMAT0000092	IFT172	26160	CLASH	23622248	Pancreas
hsa-mir-92a-3p	MIMAT0000092	FBXW2	26190	PAR-CLIP	27292025	Pancreas
hsa-mir-92a-3p	MIMAT0000092	KLHL3	26249	CLASH	23622248	Pancreas
hsa-mir-92a-3p	MIMAT0000092	NARF	26502	HITS-CLIP	23313552	Pancreas
hsa-mir-92a-3p	MIMAT0000092	CNNM4	26504	PAR-CLIP	21572407	Pancreas
hsa-mir-92a-3p	MIMAT0000092	AGO1	26523	CLASH	23622248	Pancreas
hsa-mir-92a-3p	MIMAT0000092	DAZAP1	26528	CLASH	23622248	Pancreas
hsa-mir-92a-3p	MIMAT0000092	RANBP6	26953	PAR-CLIP	27292025	Pancreas
hsa-mir-92a-3p	MIMAT0000092	NPTN	27020	HITS-CLIP	22473208	Pancreas
hsa-mir-92a-3p	MIMAT0000092	PELP1	27043	HITS-CLIP	23824327|27418678	Pancreas
hsa-mir-92a-3p	MIMAT0000092	GHITM	27069	CLASH	23622248	Pancreas
hsa-mir-92a-3p	MIMAT0000092	EIF2AK1	27102	CLASH	23622248	Pancreas
hsa-mir-92a-3p	MIMAT0000092	PRELID1	27166	CLASH	23622248	Pancreas
hsa-mir-92a-3p	MIMAT0000092	GOLIM4	27333	CLASH	23622248	Pancreas
hsa-mir-92a-3p	MIMAT0000092	EIF3K	27335	CLASH	23622248	Pancreas
hsa-mir-92a-3p	MIMAT0000092	TOR1B	27348	PAR-CLIP	23592263|27292025	Pancreas
hsa-mir-92a-3p	MIMAT0000092	APOBEC3C	27350	CLASH	23622248	Pancreas
hsa-mir-92a-3p	MIMAT0000092	CCDC113	29070	HITS-CLIP	22473208|23824327	Pancreas
hsa-mir-92a-3p	MIMAT0000092	C1GALT1C1	29071	PAR-CLIP	27292025	Pancreas
hsa-mir-92a-3p	MIMAT0000092	FHOD1	29109	CLASH	23622248	Pancreas
hsa-mir-92a-3p	MIMAT0000092	SAP30BP	29115	CLASH	23622248	Pancreas
hsa-mir-92a-3p	MIMAT0000092	MYLIP	29116	HITS-CLIP//Luciferase reporter assay//PAR-CLIP	17575136|22473208|21572407|20371350|23313552	Pancreas
hsa-mir-92a-3p	MIMAT0000092	SNX10	29887	HITS-CLIP	22473208	Pancreas
hsa-mir-92a-3p	MIMAT0000092	PURG	29942	PAR-CLIP	23446348|22012620|21572407|20371350	Pancreas
hsa-mir-92a-3p	MIMAT0000092	SERTAD3	29946	CLASH//HITS-CLIP//PAR-CLIP	23622248|22473208|23446348|21572407	Pancreas
hsa-mir-92a-3p	MIMAT0000092	BAZ2B	29994	PAR-CLIP	23592263	Pancreas
hsa-mir-92a-3p	MIMAT0000092	TAX1BP3	30851	CLASH	23622248	Pancreas
hsa-mir-92a-3p	MIMAT0000092	MINK1	50488	CLASH	23622248	Pancreas
hsa-mir-92a-3p	MIMAT0000092	MYEF2	50804	CLASH	23622248	Pancreas
hsa-mir-92a-3p	MIMAT0000092	HP1BP3	50809	PAR-CLIP	26701625	Pancreas
hsa-mir-92a-3p	MIMAT0000092	F11R	50848	PAR-CLIP	26701625	Pancreas
hsa-mir-92a-3p	MIMAT0000092	STMN3	50861	CLASH	23622248	Pancreas
hsa-mir-92a-3p	MIMAT0000092	MRPS16	51021	HITS-CLIP	19536157	Pancreas
hsa-mir-92a-3p	MIMAT0000092	GLOD4	51031	CLASH	23622248	Pancreas
hsa-mir-92a-3p	MIMAT0000092	NMD3	51068	CLASH	23622248	Pancreas
hsa-mir-92a-3p	MIMAT0000092	MRPL2	51069	CLASH	23622248	Pancreas
hsa-mir-92a-3p	MIMAT0000092	KMT5B	51111	HITS-CLIP	22473208	Pancreas
hsa-mir-92a-3p	MIMAT0000092	IER3IP1	51124	CLASH	23622248	Pancreas
hsa-mir-92a-3p	MIMAT0000092	RLIM	51132	PAR-CLIP	27292025	Pancreas
hsa-mir-92a-3p	MIMAT0000092	CHCHD2	51142	CLASH	23622248	Pancreas
hsa-mir-92a-3p	MIMAT0000092	CRBN	51185	CLASH	23622248	Pancreas
hsa-mir-92a-3p	MIMAT0000092	HGH1	51236	CLASH	23622248	Pancreas
hsa-mir-92a-3p	MIMAT0000092	SHISA5	51246	CLASH	23622248	Pancreas
hsa-mir-92a-3p	MIMAT0000092	DNAJC27	51277	HITS-CLIP	22473208	Pancreas
hsa-mir-92a-3p	MIMAT0000092	GOLM1	51280	CLASH	23622248	Pancreas
hsa-mir-92a-3p	MIMAT0000092	BFAR	51283	CLASH	23622248	Pancreas
hsa-mir-92a-3p	MIMAT0000092	ERGIC2	51290	CLASH//PAR-CLIP	23622248|22012620|20371350	Pancreas
hsa-mir-92a-3p	MIMAT0000092	WDR83OS	51398	CLASH	23622248	Pancreas
hsa-mir-92a-3p	MIMAT0000092	SNX9	51429	CLASH	23622248	Pancreas
hsa-mir-92a-3p	MIMAT0000092	GULP1	51454	PAR-CLIP	22012620	Pancreas
hsa-mir-92a-3p	MIMAT0000092	RTCB	51493	CLASH	23622248	Pancreas
hsa-mir-92a-3p	MIMAT0000092	DTL	51514	CLASH	23622248	Pancreas
hsa-mir-92a-3p	MIMAT0000092	LARS	51520	CLASH	23622248	Pancreas
hsa-mir-92a-3p	MIMAT0000092	MTFP1	51537	CLASH	23622248	Pancreas
hsa-mir-92a-3p	MIMAT0000092	SCLY	51540	CLASH//qRT-PCR	23622248	Pancreas
hsa-mir-92a-3p	MIMAT0000092	VPS54	51542	HITS-CLIP	22473208	Pancreas
hsa-mir-92a-3p	MIMAT0000092	NT5DC3	51559	CLASH	23622248	Pancreas
hsa-mir-92a-3p	MIMAT0000092	SRRT	51593	CLASH	23622248	Pancreas
hsa-mir-92a-3p	MIMAT0000092	PPIL1	51645	CLASH	23622248	Pancreas
hsa-mir-92a-3p	MIMAT0000092	SARAF	51669	CLASH	23622248	Pancreas
hsa-mir-92a-3p	MIMAT0000092	LSM7	51690	CLASH	23622248	Pancreas
hsa-mir-92a-3p	MIMAT0000092	SELENOT	51714	HITS-CLIP	22473208	Pancreas
hsa-mir-92a-3p	MIMAT0000092	ARID4B	51742	Luciferase reporter assay	17575136	Pancreas
hsa-mir-92a-3p	MIMAT0000092	ERAP1	51752	CLASH	23622248	Pancreas
hsa-mir-92a-3p	MIMAT0000092	RAB8B	51762	HITS-CLIP	22473208	Pancreas
hsa-mir-92a-3p	MIMAT0000092	KDM3B	51780	CLASH	23622248	Pancreas
hsa-mir-92a-3p	MIMAT0000092	GALNT7	51809	PAR-CLIP	22012620|21572407|20371350	Pancreas
hsa-mir-92a-3p	MIMAT0000092	SHC3	53358	CLASH	23622248	Pancreas
hsa-mir-92a-3p	MIMAT0000092	C11orf24	53838	HITS-CLIP//PAR-CLIP	22473208|20371350	Pancreas
hsa-mir-92a-3p	MIMAT0000092	C21orf91	54149	HITS-CLIP	22473208	Pancreas
hsa-mir-92a-3p	MIMAT0000092	RBM27	54439	CLASH//HITS-CLIP	23622248|23824327	Pancreas
hsa-mir-92a-3p	MIMAT0000092	KCTD5	54442	CLASH	23622248	Pancreas
hsa-mir-92a-3p	MIMAT0000092	MRPS21	54460	PAR-CLIP	23592263|27292025	Pancreas
hsa-mir-92a-3p	MIMAT0000092	CCSER2	54462	PAR-CLIP	22012620|21572407	Pancreas
hsa-mir-92a-3p	MIMAT0000092	XRN1	54464	HITS-CLIP	22473208	Pancreas
hsa-mir-92a-3p	MIMAT0000092	ANKIB1	54467	HITS-CLIP	22473208	Pancreas
hsa-mir-92a-3p	MIMAT0000092	NLE1	54475	CLASH	23622248	Pancreas
hsa-mir-92a-3p	MIMAT0000092	DDIT4	54541	PAR-CLIP	23446348|20371350	Pancreas
hsa-mir-92a-3p	MIMAT0000092	DDX56	54606	CLASH	23622248	Pancreas
hsa-mir-92a-3p	MIMAT0000092	FBXL19	54620	CLASH	23622248	Pancreas
hsa-mir-92a-3p	MIMAT0000092	RSBN1	54665	PAR-CLIP	23446348|22012620|21572407|20371350	Pancreas
hsa-mir-92a-3p	MIMAT0000092	RRN3	54700	HITS-CLIP//PAR-CLIP	22473208|24398324|21572407	Pancreas
hsa-mir-92a-3p	MIMAT0000092	TMED9	54732	CLASH	23622248	Pancreas
hsa-mir-92a-3p	MIMAT0000092	PPP1R12C	54776	HITS-CLIP	22473208	Pancreas
hsa-mir-92a-3p	MIMAT0000092	ALKBH4	54784	CLASH	23622248	Pancreas
hsa-mir-92a-3p	MIMAT0000092	DNAJB12	54788	CLASH//HITS-CLIP	23622248|22473208	Pancreas
hsa-mir-92a-3p	MIMAT0000092	TET2	54790	CLASH	23622248	Pancreas
hsa-mir-92a-3p	MIMAT0000092	GATAD2A	54815	CLASH	23622248	Pancreas
hsa-mir-92a-3p	MIMAT0000092	ESRP1	54845	HITS-CLIP	23824327	Pancreas
hsa-mir-92a-3p	MIMAT0000092	PGPEP1	54858	PAR-CLIP	27292025	Pancreas
hsa-mir-92a-3p	MIMAT0000092	TOR4A	54863	PAR-CLIP	21572407	Pancreas
hsa-mir-92a-3p	MIMAT0000092	DCAF16	54876	CLASH	23622248	Pancreas
hsa-mir-92a-3p	MIMAT0000092	ZCCHC2	54877	CLASH	23622248	Pancreas
hsa-mir-92a-3p	MIMAT0000092	TEX10	54881	CLASH	23622248	Pancreas
hsa-mir-92a-3p	MIMAT0000092	UHRF1BP1	54887	PAR-CLIP	21572407	Pancreas
hsa-mir-92a-3p	MIMAT0000092	ALKBH5	54890	CLASH	23622248	Pancreas
hsa-mir-92a-3p	MIMAT0000092	NCAPG2	54892	PAR-CLIP	27292025	Pancreas
hsa-mir-92a-3p	MIMAT0000092	MTMR10	54893	PAR-CLIP	26701625	Pancreas
hsa-mir-92a-3p	MIMAT0000092	LAX1	54900	HITS-CLIP	23313552	Pancreas
hsa-mir-92a-3p	MIMAT0000092	CMTM6	54918	CLASH	23622248	Pancreas
hsa-mir-92a-3p	MIMAT0000092	DUS2	54920	HITS-CLIP//PAR-CLIP	22473208|26701625	Pancreas
hsa-mir-92a-3p	MIMAT0000092	UBE2R2	54926	CLASH	23622248	Pancreas
hsa-mir-92a-3p	MIMAT0000092	TMEM161A	54929	CLASH	23622248	Pancreas
hsa-mir-92a-3p	MIMAT0000092	KANSL2	54934	CLASH	23622248	Pancreas
hsa-mir-92a-3p	MIMAT0000092	SARS2	54938	CLASH	23622248	Pancreas
hsa-mir-92a-3p	MIMAT0000092	TMEM160	54958	CLASH	23622248	Pancreas
hsa-mir-92a-3p	MIMAT0000092	SLC25A38	54977	CLASH	23622248	Pancreas
hsa-mir-92a-3p	MIMAT0000092	FKBP14	55033	HITS-CLIP	22473208	Pancreas
hsa-mir-92a-3p	MIMAT0000092	ATG16L1	55054	CLASH	23622248	Pancreas
hsa-mir-92a-3p	MIMAT0000092	CCDC186	55088	HITS-CLIP	22473208	Pancreas
hsa-mir-92a-3p	MIMAT0000092	HEATR1	55127	CLASH	23622248	Pancreas
hsa-mir-92a-3p	MIMAT0000092	RBM28	55131	HITS-CLIP//PAR-CLIP	23706177|27292025	Pancreas
hsa-mir-92a-3p	MIMAT0000092	TMEM33	55161	PAR-CLIP	27292025	Pancreas
hsa-mir-92a-3p	MIMAT0000092	KLHL11	55175	CLASH	23622248	Pancreas
hsa-mir-92a-3p	MIMAT0000092	SLC25A36	55186	HITS-CLIP//PAR-CLIP	22473208|23446348|21572407|20371350	Pancreas
hsa-mir-92a-3p	MIMAT0000092	SETD5	55209	HITS-CLIP	22473208	Pancreas
hsa-mir-92a-3p	MIMAT0000092	ATAD3A	55210	CLASH	23622248	Pancreas
hsa-mir-92a-3p	MIMAT0000092	C11orf57	55216	CLASH	23622248	Pancreas
hsa-mir-92a-3p	MIMAT0000092	SMU1	55234	PAR-CLIP	21572407	Pancreas
hsa-mir-92a-3p	MIMAT0000092	STEAP3	55240	CLASH	23622248	Pancreas
hsa-mir-92a-3p	MIMAT0000092	MRGBP	55257	CLASH	23622248	Pancreas
hsa-mir-92a-3p	MIMAT0000092	FBXW7	55294	Immunohistochemistry//Luciferase reporter assay//qRT-PCR//Western blot	26323375|28069547	Pancreas
hsa-mir-92a-3p	MIMAT0000092	RNF121	55298	CLASH	23622248	Pancreas
hsa-mir-92a-3p	MIMAT0000092	TMA16	55319	CLASH	23622248	Pancreas
hsa-mir-92a-3p	MIMAT0000092	UFSP2	55325	CLASH	23622248	Pancreas
hsa-mir-92a-3p	MIMAT0000092	AGPAT5	55326	CLASH	23622248	Pancreas
hsa-mir-92a-3p	MIMAT0000092	TRIM36	55521	PAR-CLIP	21572407|20371350	Pancreas
hsa-mir-92a-3p	MIMAT0000092	DHTKD1	55526	CLASH	23622248	Pancreas
hsa-mir-92a-3p	MIMAT0000092	PLXNA3	55558	HITS-CLIP	23313552	Pancreas
hsa-mir-92a-3p	MIMAT0000092	CDV3	55573	CLASH	23622248	Pancreas
hsa-mir-92a-3p	MIMAT0000092	MED29	55588	PAR-CLIP	21572407|20371350	Pancreas
hsa-mir-92a-3p	MIMAT0000092	FAM46A	55603	HITS-CLIP	22473208	Pancreas
hsa-mir-92a-3p	MIMAT0000092	THUMPD1	55623	CLASH	23622248	Pancreas
hsa-mir-92a-3p	MIMAT0000092	POMGNT1	55624	CLASH	23622248	Pancreas
hsa-mir-92a-3p	MIMAT0000092	G2E3	55632	HITS-CLIP	19536157	Pancreas
hsa-mir-92a-3p	MIMAT0000092	NPLOC4	55666	CLASH	23622248	Pancreas
hsa-mir-92a-3p	MIMAT0000092	MFN1	55669	HITS-CLIP	22473208	Pancreas
hsa-mir-92a-3p	MIMAT0000092	SCYL2	55681	CLASH	23622248	Pancreas
hsa-mir-92a-3p	MIMAT0000092	KANSL3	55683	CLASH	23622248	Pancreas
hsa-mir-92a-3p	MIMAT0000092	IARS2	55699	CLASH	23622248	Pancreas
hsa-mir-92a-3p	MIMAT0000092	LMBR1L	55716	CLASH	23622248	Pancreas
hsa-mir-92a-3p	MIMAT0000092	TSR1	55720	CLASH	23622248	Pancreas
hsa-mir-92a-3p	MIMAT0000092	BTBD7	55727	CLASH	23622248	Pancreas
hsa-mir-92a-3p	MIMAT0000092	ATF7IP	55729	PAR-CLIP	23592263	Pancreas
hsa-mir-92a-3p	MIMAT0000092	CCAR1	55749	CLASH	23622248	Pancreas
hsa-mir-92a-3p	MIMAT0000092	METTL2B	55798	CLASH	23622248	Pancreas
hsa-mir-92a-3p	MIMAT0000092	CISD1	55847	CLASH	23622248	Pancreas
hsa-mir-92a-3p	MIMAT0000092	RCC2	55920	CLASH	23622248	Pancreas
hsa-mir-92a-3p	MIMAT0000092	MYO5C	55930	CLASH	23622248	Pancreas
hsa-mir-92a-3p	MIMAT0000092	NSFL1C	55968	CLASH	23622248	Pancreas
hsa-mir-92a-3p	MIMAT0000092	ANKH	56172	CLASH	23622248	Pancreas
hsa-mir-92a-3p	MIMAT0000092	CTNNBL1	56259	CLASH	23622248	Pancreas
hsa-mir-92a-3p	MIMAT0000092	PPAN	56342	CLASH	23622248	Pancreas
hsa-mir-92a-3p	MIMAT0000092	EIF5A2	56648	PAR-CLIP	27292025	Pancreas
hsa-mir-92a-3p	MIMAT0000092	CLDND1	56650	CLASH	23622248	Pancreas
hsa-mir-92a-3p	MIMAT0000092	ZC3HAV1	56829	CLASH	23622248	Pancreas
hsa-mir-92a-3p	MIMAT0000092	CDC42SE1	56882	CLASH	23622248	Pancreas
hsa-mir-92a-3p	MIMAT0000092	WRNIP1	56897	HITS-CLIP	22473208	Pancreas
hsa-mir-92a-3p	MIMAT0000092	PNO1	56902	HITS-CLIP	23313552	Pancreas
hsa-mir-92a-3p	MIMAT0000092	STARD7	56910	CLASH	23622248	Pancreas
hsa-mir-92a-3p	MIMAT0000092	LXN	56925	CLASH	23622248	Pancreas
hsa-mir-92a-3p	MIMAT0000092	PMEPA1	56937	PAR-CLIP	21572407	Pancreas
hsa-mir-92a-3p	MIMAT0000092	ARNTL2	56938	PAR-CLIP	20371350	Pancreas
hsa-mir-92a-3p	MIMAT0000092	MFF	56947	PAR-CLIP	23592263|23446348|20371350	Pancreas
hsa-mir-92a-3p	MIMAT0000092	OTUD7B	56957	HITS-CLIP	23824327	Pancreas
hsa-mir-92a-3p	MIMAT0000092	FAM20C	56975	CLASH	23622248	Pancreas
hsa-mir-92a-3p	MIMAT0000092	BBX	56987	CLASH	23622248	Pancreas
hsa-mir-92a-3p	MIMAT0000092	TULP4	56995	HITS-CLIP//PAR-CLIP	22473208|23446348	Pancreas
hsa-mir-92a-3p	MIMAT0000092	ZNF695	57116	PAR-CLIP	21572407|20371350	Pancreas
hsa-mir-92a-3p	MIMAT0000092	ATP13A1	57130	CLASH	23622248	Pancreas
hsa-mir-92a-3p	MIMAT0000092	PHTF2	57157	HITS-CLIP	22473208	Pancreas
hsa-mir-92a-3p	MIMAT0000092	VANGL2	57216	CLASH	23622248	Pancreas
hsa-mir-92a-3p	MIMAT0000092	ERGIC1	57222	CLASH	23622248	Pancreas
hsa-mir-92a-3p	MIMAT0000092	NHSL1	57224	CLASH	23622248	Pancreas
hsa-mir-92a-3p	MIMAT0000092	RCN3	57333	CLASH	23622248	Pancreas
hsa-mir-92a-3p	MIMAT0000092	MRS2	57380	HITS-CLIP	22473208	Pancreas
hsa-mir-92a-3p	MIMAT0000092	CYP20A1	57404	PAR-CLIP	27292025	Pancreas
hsa-mir-92a-3p	MIMAT0000092	WDR18	57418	CLASH	23622248	Pancreas
hsa-mir-92a-3p	MIMAT0000092	NDRG3	57446	CLASH	23622248	Pancreas
hsa-mir-92a-3p	MIMAT0000092	REXO1	57455	HITS-CLIP	22473208	Pancreas
hsa-mir-92a-3p	MIMAT0000092	TMCC3	57458	CLASH	23622248	Pancreas
hsa-mir-92a-3p	MIMAT0000092	GATAD2B	57459	HITS-CLIP	22473208|23313552	Pancreas
hsa-mir-92a-3p	MIMAT0000092	SLC12A5	57468	PAR-CLIP	24398324	Pancreas
hsa-mir-92a-3p	MIMAT0000092	GRAMD1B	57476	HITS-CLIP	22473208	Pancreas
hsa-mir-92a-3p	MIMAT0000092	USP31	57478	CLASH	23622248	Pancreas
hsa-mir-92a-3p	MIMAT0000092	PRR12	57479	CLASH	23622248	Pancreas
hsa-mir-92a-3p	MIMAT0000092	ARID1B	57492	CLASH//PAR-CLIP	23622248|23446348|22012620|21572407	Pancreas
hsa-mir-92a-3p	MIMAT0000092	AARS2	57505	CLASH	23622248	Pancreas
hsa-mir-92a-3p	MIMAT0000092	MAVS	57506	CLASH	23622248	Pancreas
hsa-mir-92a-3p	MIMAT0000092	SERINC1	57515	CLASH	23622248	Pancreas
hsa-mir-92a-3p	MIMAT0000092	CASKIN1	57524	PAR-CLIP	23592263	Pancreas
hsa-mir-92a-3p	MIMAT0000092	NUFIP2	57532	HITS-CLIP//PAR-CLIP	22473208|21572407	Pancreas
hsa-mir-92a-3p	MIMAT0000092	KLHL42	57542	HITS-CLIP	22473208	Pancreas
hsa-mir-92a-3p	MIMAT0000092	CC2D2A	57545	CLASH	23622248	Pancreas
hsa-mir-92a-3p	MIMAT0000092	KLHL14	57565	HITS-CLIP	22473208	Pancreas
hsa-mir-92a-3p	MIMAT0000092	FAM135A	57579	CLASH//HITS-CLIP	23622248|22473208	Pancreas
hsa-mir-92a-3p	MIMAT0000092	ZNF687	57592	CLASH	23622248	Pancreas
hsa-mir-92a-3p	MIMAT0000092	BAHCC1	57597	CLASH	23622248	Pancreas
hsa-mir-92a-3p	MIMAT0000092	KIAA1468	57614	CLASH	23622248	Pancreas
hsa-mir-92a-3p	MIMAT0000092	ZNF492	57615	HITS-CLIP	22473208	Pancreas
hsa-mir-92a-3p	MIMAT0000092	USP28	57646	PAR-CLIP	21572407	Pancreas
hsa-mir-92a-3p	MIMAT0000092	PHF12	57649	CLASH	23622248	Pancreas
hsa-mir-92a-3p	MIMAT0000092	KIAA1549	57670	CLASH	23622248	Pancreas
hsa-mir-92a-3p	MIMAT0000092	KIAA1586	57691	PAR-CLIP	23592263	Pancreas
hsa-mir-92a-3p	MIMAT0000092	ZNF317	57693	PAR-CLIP	26701625	Pancreas
hsa-mir-92a-3p	MIMAT0000092	WDR19	57728	CLASH	23622248	Pancreas
hsa-mir-92a-3p	MIMAT0000092	SUGP1	57794	CLASH	23622248	Pancreas
hsa-mir-92a-3p	MIMAT0000092	CCDC181	57821	CLASH	23622248	Pancreas
hsa-mir-92a-3p	MIMAT0000092	CXCL16	58191	CLASH	23622248	Pancreas
hsa-mir-92a-3p	MIMAT0000092	PLEKHB1	58473	CLASH	23622248	Pancreas
hsa-mir-92a-3p	MIMAT0000092	SRPRB	58477	CLASH	23622248	Pancreas
hsa-mir-92a-3p	MIMAT0000092	ENOPH1	58478	CLASH	23622248	Pancreas
hsa-mir-92a-3p	MIMAT0000092	LY6G5B	58496	CLASH	23622248	Pancreas
hsa-mir-92a-3p	MIMAT0000092	PLEKHA1	59338	HITS-CLIP//PAR-CLIP	23592263|24398324|23446348|22012620|21572407|20371350	Pancreas
hsa-mir-92a-3p	MIMAT0000092	GPBP1L1	60313	PAR-CLIP	20371350	Pancreas
hsa-mir-92a-3p	MIMAT0000092	FAM3A	60343	CLASH	23622248	Pancreas
hsa-mir-92a-3p	MIMAT0000092	AGBL5	60509	PAR-CLIP	21572407	Pancreas
hsa-mir-92a-3p	MIMAT0000092	ELAC2	60528	CLASH	23622248	Pancreas
hsa-mir-92a-3p	MIMAT0000092	GUF1	60558	PAR-CLIP	26701625	Pancreas
hsa-mir-92a-3p	MIMAT0000092	SPCS3	60559	PAR-CLIP	21572407	Pancreas
hsa-mir-92a-3p	MIMAT0000092	RIC8A	60626	CLASH	23622248	Pancreas
hsa-mir-92a-3p	MIMAT0000092	TRAPPC11	60684	CLASH	23622248	Pancreas
hsa-mir-92a-3p	MIMAT0000092	RNF123	63891	CLASH	23622248	Pancreas
hsa-mir-92a-3p	MIMAT0000092	HEATR6	63897	CLASH	23622248	Pancreas
hsa-mir-92a-3p	MIMAT0000092	CIDEC	63924	PAR-CLIP	21572407	Pancreas
hsa-mir-92a-3p	MIMAT0000092	CXorf56	63932	CLASH	23622248	Pancreas
hsa-mir-92a-3p	MIMAT0000092	FKBPL	63943	CLASH	23622248	Pancreas
hsa-mir-92a-3p	MIMAT0000092	CLSPN	63967	CLASH	23622248	Pancreas
hsa-mir-92a-3p	MIMAT0000092	PBLD	64081	HITS-CLIP	22473208	Pancreas
hsa-mir-92a-3p	MIMAT0000092	MOAP1	64112	PAR-CLIP	23446348|22012620|20371350|27292025	Pancreas
hsa-mir-92a-3p	MIMAT0000092	XYLT2	64132	CLASH	23622248	Pancreas
hsa-mir-92a-3p	MIMAT0000092	RBSN	64145	CLASH	23622248	Pancreas
hsa-mir-92a-3p	MIMAT0000092	C17orf75	64149	PAR-CLIP	26701625|27292025	Pancreas
hsa-mir-92a-3p	MIMAT0000092	IRF2BPL	64207	CLASH	23622248	Pancreas
hsa-mir-92a-3p	MIMAT0000092	PAPD5	64282	HITS-CLIP	22473208	Pancreas
hsa-mir-92a-3p	MIMAT0000092	NXN	64359	CLASH	23622248	Pancreas
hsa-mir-92a-3p	MIMAT0000092	MTMR14	64419	CLASH	23622248	Pancreas
hsa-mir-92a-3p	MIMAT0000092	PCNX4	64430	CLASH	23622248	Pancreas
hsa-mir-92a-3p	MIMAT0000092	NUCKS1	64710	PAR-CLIP	21572407	Pancreas
hsa-mir-92a-3p	MIMAT0000092	SMAP2	64744	CLASH	23622248	Pancreas
hsa-mir-92a-3p	MIMAT0000092	MFSD1	64747	CLASH	23622248	Pancreas
hsa-mir-92a-3p	MIMAT0000092	FAM160B2	64760	CLASH	23622248	Pancreas
hsa-mir-92a-3p	MIMAT0000092	CREB3L2	64764	CLASH//HITS-CLIP	23622248|22473208	Pancreas
hsa-mir-92a-3p	MIMAT0000092	FNDC3B	64778	CLASH//HITS-CLIP	23622248|22473208	Pancreas
hsa-mir-92a-3p	MIMAT0000092	MTHFSD	64779	CLASH	23622248	Pancreas
hsa-mir-92a-3p	MIMAT0000092	AEN	64782	PAR-CLIP	21572407	Pancreas
hsa-mir-92a-3p	MIMAT0000092	CRTC3	64784	CLASH	23622248	Pancreas
hsa-mir-92a-3p	MIMAT0000092	IFT22	64792	HITS-CLIP	22473208	Pancreas
hsa-mir-92a-3p	MIMAT0000092	CEP85	64793	CLASH	23622248	Pancreas
hsa-mir-92a-3p	MIMAT0000092	KLC2	64837	CLASH	23622248	Pancreas
hsa-mir-92a-3p	MIMAT0000092	GNPNAT1	64841	CLASH	23622248	Pancreas
hsa-mir-92a-3p	MIMAT0000092	TUT1	64852	CLASH	23622248	Pancreas
hsa-mir-92a-3p	MIMAT0000092	AIDA	64853	CLASH	23622248	Pancreas
hsa-mir-92a-3p	MIMAT0000092	FAM129B	64855	CLASH	23622248	Pancreas
hsa-mir-92a-3p	MIMAT0000092	BCL11B	64919	PAR-CLIP	24398324|23446348|21572407|20371350	Pancreas
hsa-mir-92a-3p	MIMAT0000092	CASD1	64921	HITS-CLIP	22473208	Pancreas
hsa-mir-92a-3p	MIMAT0000092	MRPL32	64983	CLASH	23622248	Pancreas
hsa-mir-92a-3p	MIMAT0000092	MRPL9	65005	CLASH	23622248	Pancreas
hsa-mir-92a-3p	MIMAT0000092	NADK	65220	CLASH	23622248	Pancreas
hsa-mir-92a-3p	MIMAT0000092	C5orf42	65250	CLASH	23622248	Pancreas
hsa-mir-92a-3p	MIMAT0000092	COA7	65260	CLASH	23622248	Pancreas
hsa-mir-92a-3p	MIMAT0000092	UBE2Z	65264	PAR-CLIP	24398324|21572407	Pancreas
hsa-mir-92a-3p	MIMAT0000092	PHACTR4	65979	CLASH	23622248	Pancreas
hsa-mir-92a-3p	MIMAT0000092	GRAMD2B	65983	HITS-CLIP	22473208	Pancreas
hsa-mir-92a-3p	MIMAT0000092	DDRGK1	65992	CLASH	23622248	Pancreas
hsa-mir-92a-3p	MIMAT0000092	CAMKV	79012	CLASH	23622248	Pancreas
hsa-mir-92a-3p	MIMAT0000092	GID4	79018	PAR-CLIP	23446348|21572407|20371350	Pancreas
hsa-mir-92a-3p	MIMAT0000092	ZFYVE21	79038	PAR-CLIP	21572407	Pancreas
hsa-mir-92a-3p	MIMAT0000092	PRRG4	79056	PAR-CLIP	21572407	Pancreas
hsa-mir-92a-3p	MIMAT0000092	METTL16	79066	CLASH	23622248	Pancreas
hsa-mir-92a-3p	MIMAT0000092	ELOVL6	79071	CLASH	23622248	Pancreas
hsa-mir-92a-3p	MIMAT0000092	CCDC86	79080	CLASH	23622248	Pancreas
hsa-mir-92a-3p	MIMAT0000092	C1orf35	79169	PAR-CLIP	23446348	Pancreas
hsa-mir-92a-3p	MIMAT0000092	BRCC3	79184	CLASH	23622248	Pancreas
hsa-mir-92a-3p	MIMAT0000092	FYCO1	79443	CLASH	23622248	Pancreas
hsa-mir-92a-3p	MIMAT0000092	OR2A4	79541	PAR-CLIP	27292025	Pancreas
hsa-mir-92a-3p	MIMAT0000092	NKAP	79576	PAR-CLIP	27292025	Pancreas
hsa-mir-92a-3p	MIMAT0000092	CORO7	79585	CLASH	23622248	Pancreas
hsa-mir-92a-3p	MIMAT0000092	RNF128	79589	CLASH	23622248	Pancreas
hsa-mir-92a-3p	MIMAT0000092	CEP97	79598	CLASH	23622248	Pancreas
hsa-mir-92a-3p	MIMAT0000092	RTL10	79680	CLASH	23622248	Pancreas
hsa-mir-92a-3p	MIMAT0000092	IPO4	79711	CLASH	23622248	Pancreas
hsa-mir-92a-3p	MIMAT0000092	PPCS	79717	HITS-CLIP	22473208	Pancreas
hsa-mir-92a-3p	MIMAT0000092	AAGAB	79719	CLASH	23622248	Pancreas
hsa-mir-92a-3p	MIMAT0000092	TTLL7	79739	CLASH	23622248	Pancreas
hsa-mir-92a-3p	MIMAT0000092	TXNDC15	79770	PAR-CLIP	27292025	Pancreas
hsa-mir-92a-3p	MIMAT0000092	ZFHX4	79776	CLASH	23622248	Pancreas
hsa-mir-92a-3p	MIMAT0000092	KLHL36	79786	CLASH	23622248	Pancreas
hsa-mir-92a-3p	MIMAT0000092	AGMAT	79814	HITS-CLIP	23313552	Pancreas
hsa-mir-92a-3p	MIMAT0000092	QSER1	79832	HITS-CLIP	22473208	Pancreas
hsa-mir-92a-3p	MIMAT0000092	GEMIN6	79833	CLASH	23622248	Pancreas
hsa-mir-92a-3p	MIMAT0000092	PEAK1	79834	HITS-CLIP	22473208	Pancreas
hsa-mir-92a-3p	MIMAT0000092	LONRF3	79836	HITS-CLIP//PAR-CLIP	21572407	Pancreas
hsa-mir-92a-3p	MIMAT0000092	CYBRD1	79901	CLASH	23622248	Pancreas
hsa-mir-92a-3p	MIMAT0000092	SCD5	79966	CLASH	23622248	Pancreas
hsa-mir-92a-3p	MIMAT0000092	TRMT2B	79979	HITS-CLIP	27418678	Pancreas
hsa-mir-92a-3p	MIMAT0000092	PLEKHH3	79990	CLASH	23622248	Pancreas
hsa-mir-92a-3p	MIMAT0000092	TRAPPC13	80006	CLASH	23622248	Pancreas
hsa-mir-92a-3p	MIMAT0000092	NAA25	80018	CLASH	23622248	Pancreas
hsa-mir-92a-3p	MIMAT0000092	PANK2	80025	CLASH	23622248	Pancreas
hsa-mir-92a-3p	MIMAT0000092	VCPIP1	80124	CLASH	23622248	Pancreas
hsa-mir-92a-3p	MIMAT0000092	ZNF703	80139	CLASH	23622248	Pancreas
hsa-mir-92a-3p	MIMAT0000092	PTGES2	80142	PAR-CLIP	23592263	Pancreas
hsa-mir-92a-3p	MIMAT0000092	CTC1	80169	CLASH	23622248	Pancreas
hsa-mir-92a-3p	MIMAT0000092	MYO19	80179	CLASH	23622248	Pancreas
hsa-mir-92a-3p	MIMAT0000092	OPA3	80207	PAR-CLIP	23592263|26701625	Pancreas
hsa-mir-92a-3p	MIMAT0000092	ORAI2	80228	HITS-CLIP	23824327	Pancreas
hsa-mir-92a-3p	MIMAT0000092	WDR26	80232	CLASH	23622248	Pancreas
hsa-mir-92a-3p	MIMAT0000092	ZNF430	80264	HITS-CLIP	22473208	Pancreas
hsa-mir-92a-3p	MIMAT0000092	KLHL15	80311	CLASH//HITS-CLIP//PAR-CLIP	23622248|22473208|23446348|21572407|20371350	Pancreas
hsa-mir-92a-3p	MIMAT0000092	LRRC27	80313	CLASH	23622248	Pancreas
hsa-mir-92a-3p	MIMAT0000092	CPEB4	80315	PAR-CLIP	23446348|21572407	Pancreas
hsa-mir-92a-3p	MIMAT0000092	CD276	80381	CLASH	23622248	Pancreas
hsa-mir-92a-3p	MIMAT0000092	CPTP	80772	HITS-CLIP	22473208	Pancreas
hsa-mir-92a-3p	MIMAT0000092	COL18A1	80781	CLASH	23622248	Pancreas
hsa-mir-92a-3p	MIMAT0000092	SLC25A32	81034	PAR-CLIP	23446348|21572407|20371350	Pancreas
hsa-mir-92a-3p	MIMAT0000092	SGPP1	81537	HITS-CLIP	22473208	Pancreas
hsa-mir-92a-3p	MIMAT0000092	GDPD5	81544	CLASH	23622248	Pancreas
hsa-mir-92a-3p	MIMAT0000092	FAM49A	81553	PAR-CLIP	27292025	Pancreas
hsa-mir-92a-3p	MIMAT0000092	YIPF5	81555	CLASH	23622248	Pancreas
hsa-mir-92a-3p	MIMAT0000092	APOLD1	81575	CLASH	23622248	Pancreas
hsa-mir-92a-3p	MIMAT0000092	ANP32E	81611	HITS-CLIP//PAR-CLIP	22473208|22012620|21572407|20371350|27292025	Pancreas
hsa-mir-92a-3p	MIMAT0000092	C6orf62	81688	HITS-CLIP	22473208	Pancreas
hsa-mir-92a-3p	MIMAT0000092	TLR10	81793	CLASH	23622248	Pancreas
hsa-mir-92a-3p	MIMAT0000092	QTRT1	81890	CLASH	23622248	Pancreas
hsa-mir-92a-3p	MIMAT0000092	CHST9	83539	CLASH	23622248	Pancreas
hsa-mir-92a-3p	MIMAT0000092	COG3	83548	HITS-CLIP	22473208	Pancreas
hsa-mir-92a-3p	MIMAT0000092	TMUB1	83590	CLASH	23622248	Pancreas
hsa-mir-92a-3p	MIMAT0000092	RIOK1	83732	CLASH	23622248	Pancreas
hsa-mir-92a-3p	MIMAT0000092	MRO	83876	PAR-CLIP	21572407	Pancreas
hsa-mir-92a-3p	MIMAT0000092	SLC10A7	84068	HITS-CLIP	22473208	Pancreas
hsa-mir-92a-3p	MIMAT0000092	PCBD2	84105	PAR-CLIP	27292025	Pancreas
hsa-mir-92a-3p	MIMAT0000092	ZNRF3	84133	PAR-CLIP	23592263	Pancreas
hsa-mir-92a-3p	MIMAT0000092	KIAA1109	84162	HITS-CLIP//PAR-CLIP	22473208|24398324|21572407	Pancreas
hsa-mir-92a-3p	MIMAT0000092	FAR1	84188	HITS-CLIP	22473208	Pancreas
hsa-mir-92a-3p	MIMAT0000092	GARNL3	84253	CLASH	23622248	Pancreas
hsa-mir-92a-3p	MIMAT0000092	SLC37A3	84255	HITS-CLIP	22473208	Pancreas
hsa-mir-92a-3p	MIMAT0000092	FLYWCH1	84256	CLASH	23622248	Pancreas
hsa-mir-92a-3p	MIMAT0000092	TCHP	84260	CLASH	23622248	Pancreas
hsa-mir-92a-3p	MIMAT0000092	PSMG3	84262	CLASH	23622248	Pancreas
hsa-mir-92a-3p	MIMAT0000092	C9orf64	84267	CLASH	23622248	Pancreas
hsa-mir-92a-3p	MIMAT0000092	RPAIN	84268	CLASH	23622248	Pancreas
hsa-mir-92a-3p	MIMAT0000092	CHCHD5	84269	CLASH	23622248	Pancreas
hsa-mir-92a-3p	MIMAT0000092	YIPF4	84272	HITS-CLIP	23824327	Pancreas
hsa-mir-92a-3p	MIMAT0000092	SLC25A33	84275	CLASH	23622248	Pancreas
hsa-mir-92a-3p	MIMAT0000092	DNAJC30	84277	HITS-CLIP	22473208	Pancreas
hsa-mir-92a-3p	MIMAT0000092	NTPCR	84284	CLASH	23622248	Pancreas
hsa-mir-92a-3p	MIMAT0000092	DDI2	84301	PAR-CLIP	23592263	Pancreas
hsa-mir-92a-3p	MIMAT0000092	BRMS1L	84312	HITS-CLIP	22473208	Pancreas
hsa-mir-92a-3p	MIMAT0000092	PCGF5	84333	CLASH//Luciferase reporter assay	23622248	Pancreas
hsa-mir-92a-3p	MIMAT0000092	ELOF1	84337	CLASH	23622248	Pancreas
hsa-mir-92a-3p	MIMAT0000092	DOT1L	84444	CLASH	23622248	Pancreas
hsa-mir-92a-3p	MIMAT0000092	LCOR	84458	PAR-CLIP	22012620	Pancreas
hsa-mir-92a-3p	MIMAT0000092	SLX4	84464	PAR-CLIP	21572407	Pancreas
hsa-mir-92a-3p	MIMAT0000092	PARD6B	84612	PAR-CLIP	23592263	Pancreas
hsa-mir-92a-3p	MIMAT0000092	TNRC18	84629	CLASH	23622248	Pancreas
hsa-mir-92a-3p	MIMAT0000092	GLYR1	84656	HITS-CLIP	22473208	Pancreas
hsa-mir-92a-3p	MIMAT0000092	CARD6	84674	PAR-CLIP	27292025	Pancreas
hsa-mir-92a-3p	MIMAT0000092	PRRC2B	84726	CLASH//HITS-CLIP//PAR-CLIP	23622248|22473208|20371350	Pancreas
hsa-mir-92a-3p	MIMAT0000092	CBX2	84733	CLASH	23622248	Pancreas
hsa-mir-92a-3p	MIMAT0000092	FUT10	84750	HITS-CLIP	22473208	Pancreas
hsa-mir-92a-3p	MIMAT0000092	ZNF607	84775	PAR-CLIP	27292025	Pancreas
hsa-mir-92a-3p	MIMAT0000092	TUBA1C	84790	CLASH	23622248	Pancreas
hsa-mir-92a-3p	MIMAT0000092	LMNB2	84823	CLASH	23622248	Pancreas
hsa-mir-92a-3p	MIMAT0000092	ZNF503	84858	CLASH	23622248	Pancreas
hsa-mir-92a-3p	MIMAT0000092	RIOX2	84864	CLASH	23622248	Pancreas
hsa-mir-92a-3p	MIMAT0000092	MIGA2	84895	CLASH	23622248	Pancreas
hsa-mir-92a-3p	MIMAT0000092	NFATC2IP	84901	HITS-CLIP	22473208	Pancreas
hsa-mir-92a-3p	MIMAT0000092	FAM136A	84908	CLASH	23622248	Pancreas
hsa-mir-92a-3p	MIMAT0000092	HIST1H2AH	85235	CLASH	23622248	Pancreas
hsa-mir-92a-3p	MIMAT0000092	KIAA1671	85379	CLASH	23622248	Pancreas
hsa-mir-92a-3p	MIMAT0000092	ZIC5	85416	HITS-CLIP//PAR-CLIP	23446348|21572407|20371350	Pancreas
hsa-mir-92a-3p	MIMAT0000092	TPD52L3	89882	CLASH	23622248	Pancreas
hsa-mir-92a-3p	MIMAT0000092	RHOT2	89941	CLASH	23622248	Pancreas
hsa-mir-92a-3p	MIMAT0000092	RSPRY1	89970	CLASH	23622248	Pancreas
hsa-mir-92a-3p	MIMAT0000092	TSPAN18	90139	CLASH	23622248	Pancreas
hsa-mir-92a-3p	MIMAT0000092	ZNF551	90233	CLASH	23622248	Pancreas
hsa-mir-92a-3p	MIMAT0000092	TMEM41A	90407	PAR-CLIP	20371350	Pancreas
hsa-mir-92a-3p	MIMAT0000092	ZNF622	90441	CLASH	23622248	Pancreas
hsa-mir-92a-3p	MIMAT0000092	YIF1B	90522	CLASH	23622248	Pancreas
hsa-mir-92a-3p	MIMAT0000092	PIP4P1	90809	CLASH	23622248	Pancreas
hsa-mir-92a-3p	MIMAT0000092	ZNF598	90850	PAR-CLIP	21572407	Pancreas
hsa-mir-92a-3p	MIMAT0000092	R3HDM4	91300	CLASH	23622248	Pancreas
hsa-mir-92a-3p	MIMAT0000092	CDKN2AIPNL	91368	CLASH	23622248	Pancreas
hsa-mir-92a-3p	MIMAT0000092	PKDCC	91461	CLASH	23622248	Pancreas
hsa-mir-92a-3p	MIMAT0000092	TTC5	91875	CLASH	23622248	Pancreas
hsa-mir-92a-3p	MIMAT0000092	CCNQ	92002	CLASH	23622248	Pancreas
hsa-mir-92a-3p	MIMAT0000092	ZC3HAV1L	92092	PAR-CLIP	23592263	Pancreas
hsa-mir-92a-3p	MIMAT0000092	ZNF276	92822	CLASH	23622248	Pancreas
hsa-mir-92a-3p	MIMAT0000092	HNRNPLL	92906	CLASH	23622248	Pancreas
hsa-mir-92a-3p	MIMAT0000092	NAPRT	93100	CLASH	23622248	Pancreas
hsa-mir-92a-3p	MIMAT0000092	TMEM44	93109	PAR-CLIP	27292025	Pancreas
hsa-mir-92a-3p	MIMAT0000092	MAPK1IP1L	93487	CLASH	23622248	Pancreas
hsa-mir-92a-3p	MIMAT0000092	PIGS	94005	CLASH	23622248	Pancreas
hsa-mir-92a-3p	MIMAT0000092	FNIP1	96459	CLASH//PAR-CLIP//qRT-PCR	23622248|21572407	Pancreas
hsa-mir-92a-3p	MIMAT0000092	EGLN2	112398	CLASH	23622248	Pancreas
hsa-mir-92a-3p	MIMAT0000092	HOGA1	112817	CLASH	23622248	Pancreas
hsa-mir-92a-3p	MIMAT0000092	C12orf57	113246	CLASH	23622248	Pancreas
hsa-mir-92a-3p	MIMAT0000092	HELQ	113510	CLASH	23622248	Pancreas
hsa-mir-92a-3p	MIMAT0000092	TIRAP	114609	PAR-CLIP	26701625	Pancreas
hsa-mir-92a-3p	MIMAT0000092	OSBPL8	114882	CLASH//Luciferase reporter assay	23622248	Pancreas
hsa-mir-92a-3p	MIMAT0000092	HAUS1	115106	CLASH	23622248	Pancreas
hsa-mir-92a-3p	MIMAT0000092	PCMTD1	115294	CLASH//HITS-CLIP//PAR-CLIP//qRT-PCR	23622248|22473208|23446348|22012620|21572407	Pancreas
hsa-mir-92a-3p	MIMAT0000092	GBP4	115361	CLASH	23622248	Pancreas
hsa-mir-92a-3p	MIMAT0000092	FCHO2	115548	HITS-CLIP	22473208	Pancreas
hsa-mir-92a-3p	MIMAT0000092	ARHGEF25	115557	CLASH	23622248	Pancreas
hsa-mir-92a-3p	MIMAT0000092	TNFRSF13C	115650	PAR-CLIP	23592263	Pancreas
hsa-mir-92a-3p	MIMAT0000092	TRMT61A	115708	CLASH	23622248	Pancreas
hsa-mir-92a-3p	MIMAT0000092	COX20	116228	PAR-CLIP	23446348|22012620|21572407|20371350	Pancreas
hsa-mir-92a-3p	MIMAT0000092	ABHD15	116236	CLASH	23622248	Pancreas
hsa-mir-92a-3p	MIMAT0000092	FAM129A	116496	HITS-CLIP//PAR-CLIP	22473208|23446348|21572407|20371350	Pancreas
hsa-mir-92a-3p	MIMAT0000092	SSX2IP	117178	CLASH	23622248	Pancreas
hsa-mir-92a-3p	MIMAT0000092	RFFL	117584	CLASH//Luciferase reporter assay	23622248	Pancreas
hsa-mir-92a-3p	MIMAT0000092	ZNF354B	117608	PAR-CLIP	23446348|22012620	Pancreas
hsa-mir-92a-3p	MIMAT0000092	EXOSC6	118460	CLASH	23622248	Pancreas
hsa-mir-92a-3p	MIMAT0000092	PIK3AP1	118788	HITS-CLIP	22473208	Pancreas
hsa-mir-92a-3p	MIMAT0000092	PDZD8	118987	PAR-CLIP	21572407	Pancreas
hsa-mir-92a-3p	MIMAT0000092	SLAIN1	122060	CLASH	23622248	Pancreas
hsa-mir-92a-3p	MIMAT0000092	FOPNL	123811	PAR-CLIP	23592263	Pancreas
hsa-mir-92a-3p	MIMAT0000092	ZC3H18	124245	CLASH	23622248	Pancreas
hsa-mir-92a-3p	MIMAT0000092	EARS2	124454	CLASH//HITS-CLIP	23622248|22473208	Pancreas
hsa-mir-92a-3p	MIMAT0000092	WDR81	124997	PAR-CLIP	21572407	Pancreas
hsa-mir-92a-3p	MIMAT0000092	RAVER1	125950	CLASH	23622248	Pancreas
hsa-mir-92a-3p	MIMAT0000092	EID2B	126272	HITS-CLIP//PAR-CLIP	22473208|23446348	Pancreas
hsa-mir-92a-3p	MIMAT0000092	IRGQ	126298	CLASH//PAR-CLIP	23622248|23446348	Pancreas
hsa-mir-92a-3p	MIMAT0000092	SHE	126669	HITS-CLIP	19536157	Pancreas
hsa-mir-92a-3p	MIMAT0000092	CCSAP	126731	CLASH	23622248	Pancreas
hsa-mir-92a-3p	MIMAT0000092	TATDN3	128387	PAR-CLIP	27292025	Pancreas
hsa-mir-92a-3p	MIMAT0000092	TAF8	129685	PAR-CLIP	23592263|22291592|27292025	Pancreas
hsa-mir-92a-3p	MIMAT0000092	FAM168B	130074	CLASH	23622248	Pancreas
hsa-mir-92a-3p	MIMAT0000092	TTC32	130502	CLASH	23622248	Pancreas
hsa-mir-92a-3p	MIMAT0000092	SYNPR	132204	CLASH	23622248	Pancreas
hsa-mir-92a-3p	MIMAT0000092	OCIAD2	132299	CLASH	23622248	Pancreas
hsa-mir-92a-3p	MIMAT0000092	CPEB2	132864	HITS-CLIP//Luciferase reporter assay//Northern blot//qRT-PCR	20660482|22473208	Pancreas
hsa-mir-92a-3p	MIMAT0000092	DNAJC21	134218	CLASH	23622248	Pancreas
hsa-mir-92a-3p	MIMAT0000092	C5orf24	134553	PAR-CLIP	20371350	Pancreas
hsa-mir-92a-3p	MIMAT0000092	NACC2	138151	CLASH	23622248	Pancreas
hsa-mir-92a-3p	MIMAT0000092	FAM69B	138311	CLASH	23622248	Pancreas
hsa-mir-92a-3p	MIMAT0000092	OTUD6A	139562	CLASH	23622248	Pancreas
hsa-mir-92a-3p	MIMAT0000092	NOL4L	140688	HITS-CLIP	22473208	Pancreas
hsa-mir-92a-3p	MIMAT0000092	CACUL1	143384	CLASH	23622248	Pancreas
hsa-mir-92a-3p	MIMAT0000092	SESN3	143686	PAR-CLIP	21572407	Pancreas
hsa-mir-92a-3p	MIMAT0000092	ISM2	145501	CLASH	23622248	Pancreas
hsa-mir-92a-3p	MIMAT0000092	TTC7B	145567	CLASH	23622248	Pancreas
hsa-mir-92a-3p	MIMAT0000092	ZNF785	146540	CLASH	23622248	Pancreas
hsa-mir-92a-3p	MIMAT0000092	KIF18B	146909	CLASH	23622248	Pancreas
hsa-mir-92a-3p	MIMAT0000092	WIPF2	147179	CLASH	23622248	Pancreas
hsa-mir-92a-3p	MIMAT0000092	ZNF417	147687	PAR-CLIP	21572407	Pancreas
hsa-mir-92a-3p	MIMAT0000092	ZNF420	147923	CLASH	23622248	Pancreas
hsa-mir-92a-3p	MIMAT0000092	ZNF98	148198	HITS-CLIP	22473208	Pancreas
hsa-mir-92a-3p	MIMAT0000092	PHF13	148479	CLASH	23622248	Pancreas
hsa-mir-92a-3p	MIMAT0000092	PDIK1L	149420	CLASH	23622248	Pancreas
hsa-mir-92a-3p	MIMAT0000092	SIK1	150094	HITS-CLIP	22473208	Pancreas
hsa-mir-92a-3p	MIMAT0000092	ENTHD1	150350	HITS-CLIP	23824327	Pancreas
hsa-mir-92a-3p	MIMAT0000092	TTL	150465	CLASH	23622248	Pancreas
hsa-mir-92a-3p	MIMAT0000092	DAB2IP	153090	HITS-CLIP	22473208	Pancreas
hsa-mir-92a-3p	MIMAT0000092	SRFBP1	153443	PAR-CLIP	20371350	Pancreas
hsa-mir-92a-3p	MIMAT0000092	AMOTL1	154810	CLASH	23622248	Pancreas
hsa-mir-92a-3p	MIMAT0000092	KCTD7	154881	CLASH	23622248	Pancreas
hsa-mir-92a-3p	MIMAT0000092	FAM91A1	157769	HITS-CLIP	22473208	Pancreas
hsa-mir-92a-3p	MIMAT0000092	KIAA1958	158405	PAR-CLIP	21572407	Pancreas
hsa-mir-92a-3p	MIMAT0000092	DEDD2	162989	CLASH	23622248	Pancreas
hsa-mir-92a-3p	MIMAT0000092	ZNF383	163087	PAR-CLIP	27292025	Pancreas
hsa-mir-92a-3p	MIMAT0000092	DENND2C	163259	PAR-CLIP	27292025	Pancreas
hsa-mir-92a-3p	MIMAT0000092	DCP2	167227	CLASH	23622248	Pancreas
hsa-mir-92a-3p	MIMAT0000092	QSOX2	169714	CLASH	23622248	Pancreas
hsa-mir-92a-3p	MIMAT0000092	FUT11	170384	HITS-CLIP//PAR-CLIP	23592263|24398324|23446348|21572407|20371350	Pancreas
hsa-mir-92a-3p	MIMAT0000092	ZNF721	170960	HITS-CLIP	22473208	Pancreas
hsa-mir-92a-3p	MIMAT0000092	AGO4	192670	CLASH	23622248	Pancreas
hsa-mir-92a-3p	MIMAT0000092	AAED1	195827	HITS-CLIP	23706177	Pancreas
hsa-mir-92a-3p	MIMAT0000092	ZFC3H1	196441	HITS-CLIP//PAR-CLIP	22473208|22012620|20371350	Pancreas
hsa-mir-92a-3p	MIMAT0000092	UBR1	197131	CLASH	23622248	Pancreas
hsa-mir-92a-3p	MIMAT0000092	FUK	197258	CLASH	23622248	Pancreas
hsa-mir-92a-3p	MIMAT0000092	DAND5	199699	HITS-CLIP	23313552	Pancreas
hsa-mir-92a-3p	MIMAT0000092	ALG14	199857	HITS-CLIP	23824327	Pancreas
hsa-mir-92a-3p	MIMAT0000092	TXLNA	200081	CLASH//PAR-CLIP	23622248|23592263|21572407	Pancreas
hsa-mir-92a-3p	MIMAT0000092	CRTC2	200186	CLASH	23622248	Pancreas
hsa-mir-92a-3p	MIMAT0000092	APOBEC3F	200316	PAR-CLIP	27292025	Pancreas
hsa-mir-92a-3p	MIMAT0000092	FBXO45	200933	CLASH	23622248	Pancreas
hsa-mir-92a-3p	MIMAT0000092	FLCN	201163	PAR-CLIP	27292025	Pancreas
hsa-mir-92a-3p	MIMAT0000092	DENND6A	201627	CLASH	23622248	Pancreas
hsa-mir-92a-3p	MIMAT0000092	TUBB	203068	CLASH	23622248	Pancreas
hsa-mir-92a-3p	MIMAT0000092	CCDC171	203238	HITS-CLIP	23824327	Pancreas
hsa-mir-92a-3p	MIMAT0000092	VMA21	203547	HITS-CLIP//PAR-CLIP	22473208|21572407|20371350	Pancreas
hsa-mir-92a-3p	MIMAT0000092	HIPK1	204851	CLASH//Immunofluorescence//Luciferase reporter assay//Microarray//qRT-PCR//Western blot	23622248|23868977	Pancreas
hsa-mir-92a-3p	MIMAT0000092	C2orf69	205327	HITS-CLIP	22473208	Pancreas
hsa-mir-92a-3p	MIMAT0000092	MED19	219541	PAR-CLIP	21572407	Pancreas
hsa-mir-92a-3p	MIMAT0000092	TBCEL	219899	CLASH	23622248	Pancreas
hsa-mir-92a-3p	MIMAT0000092	TWISTNB	221830	CLASH	23622248	Pancreas
hsa-mir-92a-3p	MIMAT0000092	PRR14L	253143	CLASH	23622248	Pancreas
hsa-mir-92a-3p	MIMAT0000092	ZDHHC24	254359	PAR-CLIP	27292025	Pancreas
hsa-mir-92a-3p	MIMAT0000092	PLA2G4F	255189	CLASH	23622248	Pancreas
hsa-mir-92a-3p	MIMAT0000092	MCOLN2	255231	CLASH//PAR-CLIP	23622248|23592263|23446348|21572407|20371350	Pancreas
hsa-mir-92a-3p	MIMAT0000092	CNEP1R1	255919	HITS-CLIP//PAR-CLIP	22473208|21572407	Pancreas
hsa-mir-92a-3p	MIMAT0000092	PLCXD2	257068	CLASH	23622248	Pancreas
hsa-mir-92a-3p	MIMAT0000092	SHPRH	257218	CLASH	23622248	Pancreas
hsa-mir-92a-3p	MIMAT0000092	BCL9L	283149	CLASH	23622248	Pancreas
hsa-mir-92a-3p	MIMAT0000092	SPRYD4	283377	HITS-CLIP//PAR-CLIP	22473208|21572407	Pancreas
hsa-mir-92a-3p	MIMAT0000092	GXYLT1	283464	HITS-CLIP	22473208	Pancreas
hsa-mir-92a-3p	MIMAT0000092	GOLGA8IP	283796	PAR-CLIP	23446348|21572407|20371350	Pancreas
hsa-mir-92a-3p	MIMAT0000092	CCDC57	284001	CLASH	23622248	Pancreas
hsa-mir-92a-3p	MIMAT0000092	ZADH2	284273	PAR-CLIP	21572407	Pancreas
hsa-mir-92a-3p	MIMAT0000092	ZNF776	284309	CLASH	23622248	Pancreas
hsa-mir-92a-3p	MIMAT0000092	PPP1R37	284352	PAR-CLIP	21572407	Pancreas
hsa-mir-92a-3p	MIMAT0000092	FAM126B	285172	HITS-CLIP	22473208	Pancreas
hsa-mir-92a-3p	MIMAT0000092	CYP4V2	285440	CLASH	23622248	Pancreas
hsa-mir-92a-3p	MIMAT0000092	COX18	285521	CLASH	23622248	Pancreas
hsa-mir-92a-3p	MIMAT0000092	DTWD2	285605	CLASH	23622248	Pancreas
hsa-mir-92a-3p	MIMAT0000092	SREK1IP1	285672	CLASH	23622248	Pancreas
hsa-mir-92a-3p	MIMAT0000092	TPRN	286262	CLASH	23622248	Pancreas
hsa-mir-92a-3p	MIMAT0000092	UBAC2	337867	CLASH	23622248	Pancreas
hsa-mir-92a-3p	MIMAT0000092	NLRP9	338321	PAR-CLIP	23592263|27292025	Pancreas
hsa-mir-92a-3p	MIMAT0000092	RAB7B	338382	HITS-CLIP	22473208	Pancreas
hsa-mir-92a-3p	MIMAT0000092	METTL2A	339175	CLASH	23622248	Pancreas
hsa-mir-92a-3p	MIMAT0000092	C17orf51	339263	CLASH	23622248	Pancreas
hsa-mir-92a-3p	MIMAT0000092	C1orf174	339448	CLASH	23622248	Pancreas
hsa-mir-92a-3p	MIMAT0000092	ZDHHC21	340481	HITS-CLIP//PAR-CLIP	24398324|21572407|23824327	Pancreas
hsa-mir-92a-3p	MIMAT0000092	FMN1	342184	PAR-CLIP	20371350	Pancreas
hsa-mir-92a-3p	MIMAT0000092	ZNF850	342892	PAR-CLIP	26701625	Pancreas
hsa-mir-92a-3p	MIMAT0000092	XKR7	343702	PAR-CLIP	23446348|20371350	Pancreas
hsa-mir-92a-3p	MIMAT0000092	TUBB2B	347733	CLASH	23622248	Pancreas
hsa-mir-92a-3p	MIMAT0000092	NUP43	348995	HITS-CLIP//PAR-CLIP	22473208|21572407	Pancreas
hsa-mir-92a-3p	MIMAT0000092	BMP8A	353500	PAR-CLIP	23446348	Pancreas
hsa-mir-92a-3p	MIMAT0000092	MIA3	375056	HITS-CLIP	22473208	Pancreas
hsa-mir-92a-3p	MIMAT0000092	PTAR1	375743	PAR-CLIP	22012620|21572407	Pancreas
hsa-mir-92a-3p	MIMAT0000092	NUGGC	389643	PAR-CLIP	26701625	Pancreas
hsa-mir-92a-3p	MIMAT0000092	VHLL	391104	PAR-CLIP	27292025	Pancreas
hsa-mir-92a-3p	MIMAT0000092	MUC21	394263	HITS-CLIP	19536157	Pancreas
hsa-mir-92a-3p	MIMAT0000092	CASC10	399726	qRT-PCR	23622248	Pancreas
hsa-mir-92a-3p	MIMAT0000092	ZNF772	400720	PAR-CLIP	22012620|21572407|20371350	Pancreas
hsa-mir-92a-3p	MIMAT0000092	CHCHD10	400916	CLASH	23622248	Pancreas
hsa-mir-92a-3p	MIMAT0000092	MCCD1	401250	CLASH	23622248	Pancreas
hsa-mir-92a-3p	MIMAT0000092	HACD4	401494	CLASH	23622248	Pancreas
hsa-mir-92a-3p	MIMAT0000092	ZBTB34	403341	PAR-CLIP	27292025	Pancreas
hsa-mir-92a-3p	MIMAT0000092	POTEG	404785	CLASH	23622248	Pancreas
hsa-mir-92a-3p	MIMAT0000092	H3F3C	440093	PAR-CLIP	23592263|24398324|23446348|21572407|20371350|26701625|27292025	Pancreas
hsa-mir-92a-3p	MIMAT0000092	GOLGA8B	440270	HITS-CLIP//PAR-CLIP	22473208|23446348|21572407|20371350	Pancreas
hsa-mir-92a-3p	MIMAT0000092	PGAM4	441531	PAR-CLIP	21572407|20371350	Pancreas
hsa-mir-92a-3p	MIMAT0000092	LRRC37A2	474170	CLASH	23622248	Pancreas
hsa-mir-92a-3p	MIMAT0000092	F8A3	474384	CLASH	23622248	Pancreas
hsa-mir-92a-3p	MIMAT0000092	ARGFX	503582	PAR-CLIP	27292025	Pancreas
hsa-mir-92a-3p	MIMAT0000092	ZFP62	643836	PAR-CLIP	23446348|21572407|20371350	Pancreas
hsa-mir-92a-3p	MIMAT0000092	FAM83G	644815	CLASH	23622248	Pancreas
hsa-mir-92a-3p	MIMAT0000092	PPP1R3G	648791	CLASH	23622248	Pancreas
hsa-mir-92a-3p	MIMAT0000092	GOLGA8J	653073	PAR-CLIP	23446348|21572407|20371350	Pancreas
hsa-mir-92a-3p	MIMAT0000092	GPR89A	653519	CLASH	23622248	Pancreas
hsa-mir-92a-3p	MIMAT0000092	ZBTB8B	728116	HITS-CLIP//PAR-CLIP	23592263|23824327	Pancreas
hsa-mir-92a-3p	MIMAT0000092	CDK11A	728642	CLASH	23622248	Pancreas
hsa-mir-92a-3p	MIMAT0000092	TMEM239	100288797	PAR-CLIP	23592263|23446348	Pancreas
hsa-mir-92a-3p	MIMAT0000092	C15orf38-AP3S2	100526783	PAR-CLIP	26701625|27292025	Pancreas
hsa-mir-92a-3p	MIMAT0000092	MYZAP	100820829	PAR-CLIP	21572407	Pancreas
hsa-mir-99a-5p	MIMAT0000097	ADCY9	115	CLASH	23622248	Pancreas
hsa-mir-99a-5p	MIMAT0000097	AP2B1	163	CLASH	23622248	Pancreas
hsa-mir-99a-5p	MIMAT0000097	AKT1	207	Luciferase reporter assay	25187230|27158364	Pancreas
hsa-mir-99a-5p	MIMAT0000097	APEX1	328	CLASH	23622248	Pancreas
hsa-mir-99a-5p	MIMAT0000097	ATP1A1	476	CLASH	23622248	Pancreas
hsa-mir-99a-5p	MIMAT0000097	ATP5E	514	CLASH	23622248	Pancreas
hsa-mir-99a-5p	MIMAT0000097	CAPNS1	826	CLASH//Luciferase reporter assay//qRT-PCR//Western blot	23622248|27994509	Pancreas
hsa-mir-99a-5p	MIMAT0000097	COL4A1	1282	CLASH	23622248	Pancreas
hsa-mir-99a-5p	MIMAT0000097	DDX3X	1654	CLASH	23622248	Pancreas
hsa-mir-99a-5p	MIMAT0000097	DHCR24	1718	CLASH	23622248	Pancreas
hsa-mir-99a-5p	MIMAT0000097	DLD	1738	CLASH	23622248	Pancreas
hsa-mir-99a-5p	MIMAT0000097	E4F1	1877	CLASH	23622248	Pancreas
hsa-mir-99a-5p	MIMAT0000097	EIF5A	1984	CLASH	23622248	Pancreas
hsa-mir-99a-5p	MIMAT0000097	MARK2	2011	CLASH	23622248	Pancreas
hsa-mir-99a-5p	MIMAT0000097	EXTL3	2137	CLASH	23622248	Pancreas
hsa-mir-99a-5p	MIMAT0000097	FGFR3	2261	Luciferase reporter assay//qRT-PCR//Reporter assay//Western blot	19843843|21383697|24456664	Pancreas
hsa-mir-99a-5p	MIMAT0000097	FKBP5	2289	FACS//Luciferase reporter assay//qRT-PCR//Western blot	24030073	Pancreas
hsa-mir-99a-5p	MIMAT0000097	FOSL2	2355	CLASH	23622248	Pancreas
hsa-mir-99a-5p	MIMAT0000097	MTOR	2475	ChIP-seq//FACS//Flow//Immunoblot//Immunohistochemistry//Immunoprecipitaion//Luciferase reporter assay//Microarray//qRT-PCR//Reporter assay//Western blot	21878637|22299047|23292834|21383697|22751686|23762265|23173671|24668416|24637915|24810364|24312487|25348507|23893385|24030073|27158364|28387375	Pancreas
hsa-mir-99a-5p	MIMAT0000097	GLUD1	2746	CLASH	23622248	Pancreas
hsa-mir-99a-5p	MIMAT0000097	GNAL	2774	CLASH	23622248	Pancreas
hsa-mir-99a-5p	MIMAT0000097	GOLGA3	2802	CLASH	23622248	Pancreas
hsa-mir-99a-5p	MIMAT0000097	GTF2H1	2965	CLASH	23622248	Pancreas
hsa-mir-99a-5p	MIMAT0000097	GTF2I	2969	CLASH	23622248	Pancreas
hsa-mir-99a-5p	MIMAT0000097	HADHB	3032	CLASH	23622248	Pancreas
hsa-mir-99a-5p	MIMAT0000097	HOXA1	3198	Luciferase reporter assay//Microarray//qRT-PCR//Western blot	24312487|28228659|26417931	Pancreas
hsa-mir-99a-5p	MIMAT0000097	IFIT3	3437	HITS-CLIP	28735896	Pancreas
hsa-mir-99a-5p	MIMAT0000097	IGF1R	3480	Immunoblot//Luciferase reporter assay//qRT-PCR//Western blot	21878637|21687694|23503464|24410957|28315335|26455324	Pancreas
hsa-mir-99a-5p	MIMAT0000097	MEF2D	4209	Sequencing	20371350	Pancreas
hsa-mir-99a-5p	MIMAT0000097	COX2	4513	CLASH	23622248	Pancreas
hsa-mir-99a-5p	MIMAT0000097	ND3	4537	CLASH	23622248	Pancreas
hsa-mir-99a-5p	MIMAT0000097	MYL2	4633	CLASH	23622248	Pancreas
hsa-mir-99a-5p	MIMAT0000097	NDUFA2	4695	CLASH	23622248	Pancreas
hsa-mir-99a-5p	MIMAT0000097	NFE2L1	4779	CLASH	23622248	Pancreas
hsa-mir-99a-5p	MIMAT0000097	ORC5	5001	CLASH	23622248	Pancreas
hsa-mir-99a-5p	MIMAT0000097	P2RY11	5032	CLASH	23622248	Pancreas
hsa-mir-99a-5p	MIMAT0000097	SERPINE1	5054	Luciferase reporter assay	21175428	Pancreas
hsa-mir-99a-5p	MIMAT0000097	PLSCR1	5359	CLASH	23622248	Pancreas
hsa-mir-99a-5p	MIMAT0000097	PPM1A	5494	CLASH	23622248	Pancreas
hsa-mir-99a-5p	MIMAT0000097	PPP1CB	5500	Microarray//qRT-PCR	22815788	Pancreas
hsa-mir-99a-5p	MIMAT0000097	MAPK6	5597	CLASH	23622248	Pancreas
hsa-mir-99a-5p	MIMAT0000097	PSMA2	5683	CLASH	23622248	Pancreas
hsa-mir-99a-5p	MIMAT0000097	RAD51C	5889	CLASH	23622248	Pancreas
hsa-mir-99a-5p	MIMAT0000097	RARS	5917	CLASH	23622248	Pancreas
hsa-mir-99a-5p	MIMAT0000097	RB1	5925	CLASH	23622248	Pancreas
hsa-mir-99a-5p	MIMAT0000097	RCN2	5955	CLASH	23622248	Pancreas
hsa-mir-99a-5p	MIMAT0000097	RPL37A	6168	CLASH	23622248	Pancreas
hsa-mir-99a-5p	MIMAT0000097	RPL36A	6173	CLASH	23622248	Pancreas
hsa-mir-99a-5p	MIMAT0000097	RPS6	6194	CLASH	23622248	Pancreas
hsa-mir-99a-5p	MIMAT0000097	RPS15	6209	CLASH	23622248	Pancreas
hsa-mir-99a-5p	MIMAT0000097	RPS26	6231	CLASH	23622248	Pancreas
hsa-mir-99a-5p	MIMAT0000097	SALL2	6297	CLASH	23622248	Pancreas
hsa-mir-99a-5p	MIMAT0000097	SEC13	6396	CLASH	23622248	Pancreas
hsa-mir-99a-5p	MIMAT0000097	SKI	6497	Sequencing	20371350	Pancreas
hsa-mir-99a-5p	MIMAT0000097	SRPK1	6732	CLASH	23622248	Pancreas
hsa-mir-99a-5p	MIMAT0000097	TUBG1	7283	CLASH	23622248	Pancreas
hsa-mir-99a-5p	MIMAT0000097	TYMS	7298	CLASH	23622248	Pancreas
hsa-mir-99a-5p	MIMAT0000097	UBB	7314	CLASH	23622248	Pancreas
hsa-mir-99a-5p	MIMAT0000097	CCDC6	8030	CLASH	23622248	Pancreas
hsa-mir-99a-5p	MIMAT0000097	CUL3	8452	CLASH	23622248	Pancreas
hsa-mir-99a-5p	MIMAT0000097	CUL2	8453	CLASH	23622248	Pancreas
hsa-mir-99a-5p	MIMAT0000097	SMARCA5	8467	Luciferase reporter assay//Microarray//PAR-CLIP//qRT-PCR//Western blot	22525276|24312487|23446348|21572407|20371350|26701625	Pancreas
hsa-mir-99a-5p	MIMAT0000097	DDX18	8886	CLASH	23622248	Pancreas
hsa-mir-99a-5p	MIMAT0000097	MTMR3	8897	Luciferase reporter assay//qRT-PCR//Western blot	23731011	Pancreas
hsa-mir-99a-5p	MIMAT0000097	DNAJA3	9093	CLASH	23622248	Pancreas
hsa-mir-99a-5p	MIMAT0000097	ITM2B	9445	CLASH	23622248	Pancreas
hsa-mir-99a-5p	MIMAT0000097	RASAL2	9462	CLASH	23622248	Pancreas
hsa-mir-99a-5p	MIMAT0000097	PUM1	9698	CLASH	23622248	Pancreas
hsa-mir-99a-5p	MIMAT0000097	DDX46	9879	CLASH	23622248	Pancreas
hsa-mir-99a-5p	MIMAT0000097	MED12	9968	CLASH	23622248	Pancreas
hsa-mir-99a-5p	MIMAT0000097	UBA2	10054	CLASH	23622248	Pancreas
hsa-mir-99a-5p	MIMAT0000097	CTDSPL	10217	Luciferase reporter assay	24191888	Pancreas
hsa-mir-99a-5p	MIMAT0000097	TRIB1	10221	PAR-CLIP//Sequencing	20371350|26701625	Pancreas
hsa-mir-99a-5p	MIMAT0000097	NPM3	10360	CLASH	23622248	Pancreas
hsa-mir-99a-5p	MIMAT0000097	CERS1	10715	CLASH	23622248	Pancreas
hsa-mir-99a-5p	MIMAT0000097	SRSF10	10772	CLASH	23622248	Pancreas
hsa-mir-99a-5p	MIMAT0000097	LMAN2	10960	CLASH	23622248	Pancreas
hsa-mir-99a-5p	MIMAT0000097	AKAP2	11217	CLASH	23622248	Pancreas
hsa-mir-99a-5p	MIMAT0000097	VPS45	11311	CLASH	23622248	Pancreas
hsa-mir-99a-5p	MIMAT0000097	DDX42	11325	CLASH	23622248	Pancreas
hsa-mir-99a-5p	MIMAT0000097	MON1B	22879	CLASH	23622248	Pancreas
hsa-mir-99a-5p	MIMAT0000097	SNRNP200	23020	CLASH	23622248	Pancreas
hsa-mir-99a-5p	MIMAT0000097	TNRC6B	23112	CLASH	23622248	Pancreas
hsa-mir-99a-5p	MIMAT0000097	AGO1	26523	CLASH	23622248	Pancreas
hsa-mir-99a-5p	MIMAT0000097	AGO2	27161	Luciferase reporter assay//qRT-PCR//Sequencing//Western blot	20371350|24732044	Pancreas
hsa-mir-99a-5p	MIMAT0000097	COQ2	27235	Sequencing	20371350	Pancreas
hsa-mir-99a-5p	MIMAT0000097	NFU1	27247	CLASH	23622248	Pancreas
hsa-mir-99a-5p	MIMAT0000097	SMPDL3B	27293	PAR-CLIP	22012620|20371350	Pancreas
hsa-mir-99a-5p	MIMAT0000097	TRIB2	28951	Luciferase reporter assay	24191888	Pancreas
hsa-mir-99a-5p	MIMAT0000097	N6AMT1	29104	CLASH	23622248	Pancreas
hsa-mir-99a-5p	MIMAT0000097	BRD7	29117	CLASH	23622248	Pancreas
hsa-mir-99a-5p	MIMAT0000097	UQCR10	29796	CLASH	23622248	Pancreas
hsa-mir-99a-5p	MIMAT0000097	GRHL1	29841	Microarray//qRT-PCR	22815788	Pancreas
hsa-mir-99a-5p	MIMAT0000097	NOX4	50507	Luciferase reporter assay//qRT-PCR//Western blot	26986073	Pancreas
hsa-mir-99a-5p	MIMAT0000097	GDE1	51573	CLASH	23622248	Pancreas
hsa-mir-99a-5p	MIMAT0000097	MRPS33	51650	CLASH	23622248	Pancreas
hsa-mir-99a-5p	MIMAT0000097	TPPP3	51673	CLASH	23622248	Pancreas
hsa-mir-99a-5p	MIMAT0000097	NDE1	54820	CLASH	23622248	Pancreas
hsa-mir-99a-5p	MIMAT0000097	TTC38	55020	CLASH	23622248	Pancreas
hsa-mir-99a-5p	MIMAT0000097	RAVER2	55225	Immunoprecipitaion//Luciferase reporter assay//Western blot	17637574	Pancreas
hsa-mir-99a-5p	MIMAT0000097	SYNJ2BP	55333	CLASH	23622248	Pancreas
hsa-mir-99a-5p	MIMAT0000097	N4BP2	55728	CLASH	23622248	Pancreas
hsa-mir-99a-5p	MIMAT0000097	TMEM30A	55754	PAR-CLIP	21572407	Pancreas
hsa-mir-99a-5p	MIMAT0000097	CBWD1	55871	CLASH	23622248	Pancreas
hsa-mir-99a-5p	MIMAT0000097	JPH1	56704	CLASH	23622248	Pancreas
hsa-mir-99a-5p	MIMAT0000097	SPIRE1	56907	CLASH	23622248	Pancreas
hsa-mir-99a-5p	MIMAT0000097	TOMM22	56993	CLASH	23622248	Pancreas
hsa-mir-99a-5p	MIMAT0000097	ADGRG6	57211	CLASH	23622248	Pancreas
hsa-mir-99a-5p	MIMAT0000097	POGK	57645	CLASH	23622248	Pancreas
hsa-mir-99a-5p	MIMAT0000097	ZBTB4	57659	CLASH	23622248	Pancreas
hsa-mir-99a-5p	MIMAT0000097	SUDS3	64426	CLASH	23622248	Pancreas
hsa-mir-99a-5p	MIMAT0000097	STEAP4	79689	CLASH	23622248	Pancreas
hsa-mir-99a-5p	MIMAT0000097	FOXRED2	80020	CLASH	23622248	Pancreas
hsa-mir-99a-5p	MIMAT0000097	CTC1	80169	CLASH	23622248	Pancreas
hsa-mir-99a-5p	MIMAT0000097	DDHD1	80821	CLASH	23622248	Pancreas
hsa-mir-99a-5p	MIMAT0000097	MCM8	84515	CLASH	23622248	Pancreas
hsa-mir-99a-5p	MIMAT0000097	KBTBD8	84541	PAR-CLIP	23446348|22012620|21572407	Pancreas
hsa-mir-99a-5p	MIMAT0000097	ADO	84890	CLASH	23622248	Pancreas
hsa-mir-99a-5p	MIMAT0000097	UTP4	84916	CLASH	23622248	Pancreas
hsa-mir-99a-5p	MIMAT0000097	TMEM209	84928	CLASH	23622248	Pancreas
hsa-mir-99a-5p	MIMAT0000097	ORMDL1	94101	CLASH	23622248	Pancreas
hsa-mir-99a-5p	MIMAT0000097	LRIG3	121227	CLASH	23622248	Pancreas
hsa-mir-99a-5p	MIMAT0000097	WHAMM	123720	CLASH	23622248	Pancreas
hsa-mir-99a-5p	MIMAT0000097	METTL23	124512	CLASH	23622248	Pancreas
hsa-mir-99a-5p	MIMAT0000097	SGPP2	130367	CLASH	23622248	Pancreas
hsa-mir-99a-5p	MIMAT0000097	DOCK11	139818	CLASH	23622248	Pancreas
hsa-mir-99a-5p	MIMAT0000097	RNF187	149603	CLASH	23622248	Pancreas
hsa-mir-99a-5p	MIMAT0000097	RUNDC3B	154661	CLASH	23622248	Pancreas
hsa-mir-99a-5p	MIMAT0000097	FAM171B	165215	CLASH	23622248	Pancreas
hsa-mir-99a-5p	MIMAT0000097	ZNF367	195828	CLASH	23622248	Pancreas
hsa-mir-99a-5p	MIMAT0000097	GXYLT1	283464	CLASH	23622248	Pancreas
hsa-mir-99a-5p	MIMAT0000097	RPL7L1	285855	CLASH	23622248	Pancreas
hsa-mir-99a-5p	MIMAT0000097	GTF2H2C	728340	CLASH	23622248	Pancreas
hsa-mir-103a-3p	MIMAT0000101	ABL2	27	PAR-CLIP//Sequencing	20371350|24398324|23446348|21572407	Pancreas
hsa-mir-103a-3p	MIMAT0000101	ACVR2B	93	PAR-CLIP//Sequencing	20371350|21572407	Pancreas
hsa-mir-103a-3p	MIMAT0000101	ADAM10	102	Luciferase reporter assay//qRT-PCR//Western blot	28357407	Pancreas
hsa-mir-103a-3p	MIMAT0000101	ADORA3	140	HITS-CLIP	19536157	Pancreas
hsa-mir-103a-3p	MIMAT0000101	AP2A1	160	Sequencing	20371350	Pancreas
hsa-mir-103a-3p	MIMAT0000101	ALDH3B1	221	PAR-CLIP	23592263	Pancreas
hsa-mir-103a-3p	MIMAT0000101	ARF6	382	Sequencing	20371350	Pancreas
hsa-mir-103a-3p	MIMAT0000101	ARL3	403	Sequencing	20371350	Pancreas
hsa-mir-103a-3p	MIMAT0000101	ZFHX3	463	Sequencing	20371350	Pancreas
hsa-mir-103a-3p	MIMAT0000101	ATP5G3	518	Sequencing	20371350	Pancreas
hsa-mir-103a-3p	MIMAT0000101	BCL2	596	Sequencing	20371350	Pancreas
hsa-mir-103a-3p	MIMAT0000101	BNIP3	664	Luciferase reporter assay//qRT-PCR//Western blot	26000071	Pancreas
hsa-mir-103a-3p	MIMAT0000101	DST	667	PAR-CLIP	22012620	Pancreas
hsa-mir-103a-3p	MIMAT0000101	CA12	771	Sequencing	20371350	Pancreas
hsa-mir-103a-3p	MIMAT0000101	CACNA1C	775	Immunocytochemistry//qRT-PCR//Western blot	25627864	Pancreas
hsa-mir-103a-3p	MIMAT0000101	CALU	813	PAR-CLIP//Sequencing	20371350|23592263	Pancreas
hsa-mir-103a-3p	MIMAT0000101	CAPZA2	830	PAR-CLIP//Sequencing	20371350	Pancreas
hsa-mir-103a-3p	MIMAT0000101	CAV1	857	Luciferase reporter assay//Microarray//qRT-PCR//Western blot	21654750|25407491	Pancreas
hsa-mir-103a-3p	MIMAT0000101	RUNX2	860	Luciferase reporter assay//qRT-PCR	25195535	Pancreas
hsa-mir-103a-3p	MIMAT0000101	RUNX1T1	862	PAR-CLIP//Sequencing	20371350|21572407	Pancreas
hsa-mir-103a-3p	MIMAT0000101	CCNE1	898	Luciferase reporter assay//qRT-PCR//Western blot	20886090	Pancreas
hsa-mir-103a-3p	MIMAT0000101	CCNT1	904	PAR-CLIP	20371350	Pancreas
hsa-mir-103a-3p	MIMAT0000101	ENTPD1	953	PAR-CLIP	21572407	Pancreas
hsa-mir-103a-3p	MIMAT0000101	CDK1	983	PAR-CLIP	20371350	Pancreas
hsa-mir-103a-3p	MIMAT0000101	CDC25A	993	Sequencing	20371350	Pancreas
hsa-mir-103a-3p	MIMAT0000101	CDK2	1017	Luciferase reporter assay//qRT-PCR//Western blot	20886090	Pancreas
hsa-mir-103a-3p	MIMAT0000101	CDK6	1021	Luciferase reporter assay//Microarray//PAR-CLIP//qRT-PCR//Sequencing//Western blot	20371350|21572407|26160438	Pancreas
hsa-mir-103a-3p	MIMAT0000101	RCC1	1104	PAR-CLIP	23446348|21572407|20371350	Pancreas
hsa-mir-103a-3p	MIMAT0000101	CREB1	1385	Luciferase reporter assay//qRT-PCR//Western blot	20886090	Pancreas
hsa-mir-103a-3p	MIMAT0000101	CRKL	1399	PAR-CLIP	20371350	Pancreas
hsa-mir-103a-3p	MIMAT0000101	CSNK1G3	1456	HITS-CLIP//PAR-CLIP	24398324|23446348|21572407|20371350	Pancreas
hsa-mir-103a-3p	MIMAT0000101	CSNK2A1	1457	PAR-CLIP	23446348|26701625	Pancreas
hsa-mir-103a-3p	MIMAT0000101	VCAN	1462	PAR-CLIP	21572407	Pancreas
hsa-mir-103a-3p	MIMAT0000101	CYP2C8	1558	qRT-PCR//Western blot	22723340	Pancreas
hsa-mir-103a-3p	MIMAT0000101	DAPK1	1612	Luciferase reporter assay//Western blot	22593189	Pancreas
hsa-mir-103a-3p	MIMAT0000101	DECR1	1666	PAR-CLIP	21572407	Pancreas
hsa-mir-103a-3p	MIMAT0000101	DMPK	1760	HITS-CLIP//PAR-CLIP	21572407|24906430|23824327|22927820|27292025|27418678|28735896	Pancreas
hsa-mir-103a-3p	MIMAT0000101	DVL1	1855	Luciferase reporter assay//Western blot	27888798	Pancreas
hsa-mir-103a-3p	MIMAT0000101	EFNB2	1948	Sequencing	20371350	Pancreas
hsa-mir-103a-3p	MIMAT0000101	EIF1AX	1964	PAR-CLIP	21572407	Pancreas
hsa-mir-103a-3p	MIMAT0000101	ELK4	2005	PAR-CLIP	23446348|21572407|20371350	Pancreas
hsa-mir-103a-3p	MIMAT0000101	EN2	2020	PAR-CLIP//Sequencing	20371350|23446348|21572407	Pancreas
hsa-mir-103a-3p	MIMAT0000101	ERN1	2081	PAR-CLIP	22100165	Pancreas
hsa-mir-103a-3p	MIMAT0000101	FGF2	2247	PAR-CLIP//Sequencing	20371350	Pancreas
hsa-mir-103a-3p	MIMAT0000101	FKBP1A	2280	Sequencing	20371350	Pancreas
hsa-mir-103a-3p	MIMAT0000101	FOXC1	2296	PAR-CLIP	21572407	Pancreas
hsa-mir-103a-3p	MIMAT0000101	GABRB1	2560	HITS-CLIP	23824327|27418678	Pancreas
hsa-mir-103a-3p	MIMAT0000101	GLRX	2745	Sequencing	20371350	Pancreas
hsa-mir-103a-3p	MIMAT0000101	GNAI3	2773	PAR-CLIP	26701625	Pancreas
hsa-mir-103a-3p	MIMAT0000101	GNAT1	2779	HITS-CLIP//PAR-CLIP	21572407|23706177	Pancreas
hsa-mir-103a-3p	MIMAT0000101	GNB1	2782	Sequencing	20371350	Pancreas
hsa-mir-103a-3p	MIMAT0000101	GNS	2799	PAR-CLIP//Sequencing	20371350|23592263|21572407	Pancreas
hsa-mir-103a-3p	MIMAT0000101	GPD1	2819	Luciferase reporter assay	15131085	Pancreas
hsa-mir-103a-3p	MIMAT0000101	HNRNPA2B1	3181	PAR-CLIP//Sequencing	20371350	Pancreas
hsa-mir-103a-3p	MIMAT0000101	HOXA3	3200	Sequencing	20371350	Pancreas
hsa-mir-103a-3p	MIMAT0000101	HOXC10	3226	Sequencing	20371350	Pancreas
hsa-mir-103a-3p	MIMAT0000101	HOXD13	3239	Sequencing	20371350	Pancreas
hsa-mir-103a-3p	MIMAT0000101	HPRT1	3251	PAR-CLIP	20371350	Pancreas
hsa-mir-103a-3p	MIMAT0000101	AGFG1	3267	Sequencing	20371350	Pancreas
hsa-mir-103a-3p	MIMAT0000101	DNAJA1	3301	HITS-CLIP//PAR-CLIP	24398324|23446348|21572407|20371350	Pancreas
hsa-mir-103a-3p	MIMAT0000101	IGSF3	3321	PAR-CLIP//Sequencing	20371350|24398324	Pancreas
hsa-mir-103a-3p	MIMAT0000101	ID2	3398	Immunoblot//Immunohistochemistry//Luciferase reporter assay//Northern blot//qRT-PCR	22848373	Pancreas
hsa-mir-103a-3p	MIMAT0000101	IDH3A	3419	PAR-CLIP	23592263	Pancreas
hsa-mir-103a-3p	MIMAT0000101	IFNGR2	3460	Sequencing	20371350	Pancreas
hsa-mir-103a-3p	MIMAT0000101	ING1	3621	Sequencing	20371350	Pancreas
hsa-mir-103a-3p	MIMAT0000101	INSIG1	3638	Sequencing	20371350	Pancreas
hsa-mir-103a-3p	MIMAT0000101	ITGA2	3673	PAR-CLIP//Sequencing	20371350|21572407	Pancreas
hsa-mir-103a-3p	MIMAT0000101	KCNC4	3749	Sequencing	20371350	Pancreas
hsa-mir-103a-3p	MIMAT0000101	KIF5A	3798	Sequencing	20371350	Pancreas
hsa-mir-103a-3p	MIMAT0000101	KIF5B	3799	Sequencing	20371350	Pancreas
hsa-mir-103a-3p	MIMAT0000101	KPNA1	3836	Sequencing	20371350	Pancreas
hsa-mir-103a-3p	MIMAT0000101	LAMP2	3920	Sequencing	20371350	Pancreas
hsa-mir-103a-3p	MIMAT0000101	LASP1	3927	PAR-CLIP	26701625	Pancreas
hsa-mir-103a-3p	MIMAT0000101	LBR	3930	PAR-CLIP	20371350	Pancreas
hsa-mir-103a-3p	MIMAT0000101	CD180	4064	PAR-CLIP	22291592	Pancreas
hsa-mir-103a-3p	MIMAT0000101	TM4SF1	4071	PAR-CLIP	23592263	Pancreas
hsa-mir-103a-3p	MIMAT0000101	SMAD7	4092	Sequencing	20371350	Pancreas
hsa-mir-103a-3p	MIMAT0000101	MAP4	4134	Sequencing	20371350	Pancreas
hsa-mir-103a-3p	MIMAT0000101	MCM7	4176	PAR-CLIP	23446348|21572407|20371350	Pancreas
hsa-mir-103a-3p	MIMAT0000101	MDM4	4194	PAR-CLIP	27292025	Pancreas
hsa-mir-103a-3p	MIMAT0000101	MEF2D	4209	Luciferase reporter assay//qRT-PCR//Western blot	25400071	Pancreas
hsa-mir-103a-3p	MIMAT0000101	MLLT6	4302	Sequencing	20371350	Pancreas
hsa-mir-103a-3p	MIMAT0000101	MT1E	4493	PAR-CLIP	23592263	Pancreas
hsa-mir-103a-3p	MIMAT0000101	MTF1	4520	Sequencing	20371350	Pancreas
hsa-mir-103a-3p	MIMAT0000101	MTHFR	4524	Sequencing	20371350	Pancreas
hsa-mir-103a-3p	MIMAT0000101	MYB	4602	Luciferase reporter assay//qRT-PCR//Western blot	25530421|27888798	Pancreas
hsa-mir-103a-3p	MIMAT0000101	MYBPC1	4604	PAR-CLIP	22012620|21572407	Pancreas
hsa-mir-103a-3p	MIMAT0000101	MYCN	4613	Luciferase reporter assay	27764804	Pancreas
hsa-mir-103a-3p	MIMAT0000101	MYO5A	4644	Sequencing	20371350	Pancreas
hsa-mir-103a-3p	MIMAT0000101	MYO5B	4645	Sequencing	20371350	Pancreas
hsa-mir-103a-3p	MIMAT0000101	NFIA	4774	PAR-CLIP	21572407|20371350	Pancreas
hsa-mir-103a-3p	MIMAT0000101	NSF	4905	Sequencing	20371350	Pancreas
hsa-mir-103a-3p	MIMAT0000101	OPRM1	4988	qRT-PCR	24302561	Pancreas
hsa-mir-103a-3p	MIMAT0000101	ORC4	5000	PAR-CLIP	24398324|23446348|21572407|20371350|27292025	Pancreas
hsa-mir-103a-3p	MIMAT0000101	FURIN	5045	PAR-CLIP//Sequencing	20371350|23592263|26701625	Pancreas
hsa-mir-103a-3p	MIMAT0000101	PAFAH1B2	5049	PAR-CLIP	23446348|20371350	Pancreas
hsa-mir-103a-3p	MIMAT0000101	PAWR	5074	PAR-CLIP	23446348|21572407|20371350	Pancreas
hsa-mir-103a-3p	MIMAT0000101	CDK17	5128	Sequencing	20371350	Pancreas
hsa-mir-103a-3p	MIMAT0000101	PDE4D	5144	Sequencing	20371350	Pancreas
hsa-mir-103a-3p	MIMAT0000101	PDK4	5166	Sequencing	20371350	Pancreas
hsa-mir-103a-3p	MIMAT0000101	ENPP2	5168	PAR-CLIP	22012620	Pancreas
hsa-mir-103a-3p	MIMAT0000101	PER1	5187	PAR-CLIP	23446348	Pancreas
hsa-mir-103a-3p	MIMAT0000101	PHKA1	5255	HITS-CLIP//PAR-CLIP//Sequencing	20371350|23446348|21572407	Pancreas
hsa-mir-103a-3p	MIMAT0000101	SERPINB5	5268	ChIP-seq//Immunohistochemistry//Immunoprecipitaion//Luciferase reporter assay//Microarray//qRT-PCR//Western blot	26296971|27409165	Pancreas
hsa-mir-103a-3p	MIMAT0000101	PIK3R1	5295	HITS-CLIP//PAR-CLIP	23446348|21572407|23824327|23313552	Pancreas
hsa-mir-103a-3p	MIMAT0000101	PLAG1	5324	Sequencing	20371350	Pancreas
hsa-mir-103a-3p	MIMAT0000101	PPP2CA	5515	PAR-CLIP	23446348|20371350	Pancreas
hsa-mir-103a-3p	MIMAT0000101	PPP2R5C	5527	PAR-CLIP	21572407|20371350	Pancreas
hsa-mir-103a-3p	MIMAT0000101	PPP6C	5537	PAR-CLIP//Sequencing	20371350|21572407	Pancreas
hsa-mir-103a-3p	MIMAT0000101	NPY4R	5540	PAR-CLIP	21572407	Pancreas
hsa-mir-103a-3p	MIMAT0000101	PRKAB2	5565	Sequencing	20371350	Pancreas
hsa-mir-103a-3p	MIMAT0000101	PRKAR2A	5576	Sequencing	20371350	Pancreas
hsa-mir-103a-3p	MIMAT0000101	PTEN	5728	Luciferase reporter assay//Western blot	22593189|24828205	Pancreas
hsa-mir-103a-3p	MIMAT0000101	TWF1	5756	PAR-CLIP	20371350	Pancreas
hsa-mir-103a-3p	MIMAT0000101	PTPN3	5774	Sequencing	20371350	Pancreas
hsa-mir-103a-3p	MIMAT0000101	PURA	5813	PAR-CLIP//Sequencing	20371350|27292025	Pancreas
hsa-mir-103a-3p	MIMAT0000101	PURB	5814	PAR-CLIP	21572407|20371350	Pancreas
hsa-mir-103a-3p	MIMAT0000101	RAD21	5885	PAR-CLIP	23592263|23446348|20371350	Pancreas
hsa-mir-103a-3p	MIMAT0000101	RAD51	5888	Luciferase reporter assay//Sequencing	20371350|24088786	Pancreas
hsa-mir-103a-3p	MIMAT0000101	RBBP6	5930	PAR-CLIP	24398324|23446348|21572407|20371350	Pancreas
hsa-mir-103a-3p	MIMAT0000101	REL	5966	PAR-CLIP	23592263|23446348|20371350|27292025	Pancreas
hsa-mir-103a-3p	MIMAT0000101	RPN1	6184	CLASH	23622248	Pancreas
hsa-mir-103a-3p	MIMAT0000101	RPS6KB1	6198	PAR-CLIP//Sequencing	20371350|24398324	Pancreas
hsa-mir-103a-3p	MIMAT0000101	RPS24	6229	HITS-CLIP	23313552	Pancreas
hsa-mir-103a-3p	MIMAT0000101	RS1	6247	HITS-CLIP	23706177	Pancreas
hsa-mir-103a-3p	MIMAT0000101	CLIP1	6249	PAR-CLIP//Sequencing	20371350|21572407	Pancreas
hsa-mir-103a-3p	MIMAT0000101	SALL1	6299	PAR-CLIP//Sequencing	20371350|21572407	Pancreas
hsa-mir-103a-3p	MIMAT0000101	SDCBP	6386	Sequencing	20371350	Pancreas
hsa-mir-103a-3p	MIMAT0000101	SFRP4	6424	Luciferase reporter assay//qRT-PCR//Western blot	25820527	Pancreas
hsa-mir-103a-3p	MIMAT0000101	SRSF1	6426	PAR-CLIP//Sequencing	20371350|23446348|21572407	Pancreas
hsa-mir-103a-3p	MIMAT0000101	SLC2A3	6515	PAR-CLIP	23446348|21572407	Pancreas
hsa-mir-103a-3p	MIMAT0000101	SLC6A9	6536	Sequencing	20371350	Pancreas
hsa-mir-103a-3p	MIMAT0000101	SMARCE1	6605	PAR-CLIP//Sequencing	20371350|23446348|21572407	Pancreas
hsa-mir-103a-3p	MIMAT0000101	SNCG	6623	Luciferase reporter assay//PAR-CLIP//qRT-PCR//Western blot	24040069|26701625	Pancreas
hsa-mir-103a-3p	MIMAT0000101	SNTB2	6645	PAR-CLIP	22012620|21572407	Pancreas
hsa-mir-103a-3p	MIMAT0000101	SON	6651	Sequencing	20371350	Pancreas
hsa-mir-103a-3p	MIMAT0000101	TAF13	6884	PAR-CLIP	21572407|20371350	Pancreas
hsa-mir-103a-3p	MIMAT0000101	MAP3K7	6885	PAR-CLIP//Sequencing	20371350|23446348	Pancreas
hsa-mir-103a-3p	MIMAT0000101	TARBP2	6895	PAR-CLIP	21572407|20371350	Pancreas
hsa-mir-103a-3p	MIMAT0000101	PPP1R11	6992	Sequencing	20371350	Pancreas
hsa-mir-103a-3p	MIMAT0000101	TFAP2A	7020	Sequencing	20371350	Pancreas
hsa-mir-103a-3p	MIMAT0000101	TGFBR3	7049	PAR-CLIP	20371350	Pancreas
hsa-mir-103a-3p	MIMAT0000101	TIMP3	7078	Luciferase reporter assay	22783422	Pancreas
hsa-mir-103a-3p	MIMAT0000101	TJP1	7082	PAR-CLIP	21572407	Pancreas
hsa-mir-103a-3p	MIMAT0000101	TK1	7083	CLASH//HITS-CLIP	23622248|23313552	Pancreas
hsa-mir-103a-3p	MIMAT0000101	TLE4	7091	Sequencing	20371350	Pancreas
hsa-mir-103a-3p	MIMAT0000101	TPD52	7163	Sequencing	20371350	Pancreas
hsa-mir-103a-3p	MIMAT0000101	CCT3	7203	Sequencing	20371350	Pancreas
hsa-mir-103a-3p	MIMAT0000101	UBE2B	7320	PAR-CLIP	21572407	Pancreas
hsa-mir-103a-3p	MIMAT0000101	WEE1	7465	Sequencing	20371350	Pancreas
hsa-mir-103a-3p	MIMAT0000101	XPC	7508	PAR-CLIP	26701625	Pancreas
hsa-mir-103a-3p	MIMAT0000101	YWHAH	7533	PAR-CLIP//Sequencing	20371350	Pancreas
hsa-mir-103a-3p	MIMAT0000101	ZYX	7791	Sequencing	20371350	Pancreas
hsa-mir-103a-3p	MIMAT0000101	LUZP1	7798	Sequencing	20371350	Pancreas
hsa-mir-103a-3p	MIMAT0000101	SHOC2	8036	Sequencing	20371350	Pancreas
hsa-mir-103a-3p	MIMAT0000101	AXIN2	8313	HITS-CLIP//PAR-CLIP//Sequencing	20371350|23446348|21572407	Pancreas
hsa-mir-103a-3p	MIMAT0000101	FZD6	8323	HITS-CLIP//PAR-CLIP	24398324|21572407|23313552	Pancreas
hsa-mir-103a-3p	MIMAT0000101	HIST2H2BE	8349	Sequencing	20371350	Pancreas
hsa-mir-103a-3p	MIMAT0000101	RECK	8434	Sequencing	20371350	Pancreas
hsa-mir-103a-3p	MIMAT0000101	DYRK2	8445	HITS-CLIP//PAR-CLIP//Sequencing	20371350|22012620|21572407	Pancreas
hsa-mir-103a-3p	MIMAT0000101	CUL4A	8451	Sequencing	20371350	Pancreas
hsa-mir-103a-3p	MIMAT0000101	SMARCA5	8467	PAR-CLIP	20371350|26701625	Pancreas
hsa-mir-103a-3p	MIMAT0000101	OGT	8473	PAR-CLIP	23446348|21572407|20371350	Pancreas
hsa-mir-103a-3p	MIMAT0000101	NUMB	8650	PAR-CLIP//Sequencing	20371350|21572407	Pancreas
hsa-mir-103a-3p	MIMAT0000101	PEA15	8682	PAR-CLIP	26701625	Pancreas
hsa-mir-103a-3p	MIMAT0000101	RNMT	8731	Sequencing	20371350	Pancreas
hsa-mir-103a-3p	MIMAT0000101	SYNJ1	8867	Sequencing	20371350	Pancreas
hsa-mir-103a-3p	MIMAT0000101	MTMR3	8897	PAR-CLIP	20371350	Pancreas
hsa-mir-103a-3p	MIMAT0000101	GPRC5A	9052	HITS-CLIP//Luciferase reporter assay//qRT-PCR//Western blot	23824327|23313552|24984703	Pancreas
hsa-mir-103a-3p	MIMAT0000101	MTMR4	9110	Sequencing	20371350	Pancreas
hsa-mir-103a-3p	MIMAT0000101	LATS1	9113	Sequencing	20371350	Pancreas
hsa-mir-103a-3p	MIMAT0000101	ATG12	9140	PAR-CLIP	23446348|20371350	Pancreas
hsa-mir-103a-3p	MIMAT0000101	SLC28A1	9154	PAR-CLIP	20371350	Pancreas
hsa-mir-103a-3p	MIMAT0000101	KLF4	9314	Flow//Luciferase reporter assay//qRT-PCR//Western blot	22593189|28445396	Pancreas
hsa-mir-103a-3p	MIMAT0000101	GLP2R	9340	HITS-CLIP	23706177	Pancreas
hsa-mir-103a-3p	MIMAT0000101	EFTUD2	9343	PAR-CLIP	23592263	Pancreas
hsa-mir-103a-3p	MIMAT0000101	PPIG	9360	PAR-CLIP	23446348|21572407|20371350	Pancreas
hsa-mir-103a-3p	MIMAT0000101	SH3BP5	9467	Sequencing	20371350	Pancreas
hsa-mir-103a-3p	MIMAT0000101	KIF23	9493	PAR-CLIP	23446348|21572407|20371350	Pancreas
hsa-mir-103a-3p	MIMAT0000101	TBPL1	9519	PAR-CLIP	23592263|23446348|21572407	Pancreas
hsa-mir-103a-3p	MIMAT0000101	MPDU1	9526	PAR-CLIP	22012620	Pancreas
hsa-mir-103a-3p	MIMAT0000101	EI24	9538	PAR-CLIP	22012620	Pancreas
hsa-mir-103a-3p	MIMAT0000101	GTPBP1	9567	Sequencing	20371350	Pancreas
hsa-mir-103a-3p	MIMAT0000101	N4BP1	9683	PAR-CLIP//Sequencing	20371350	Pancreas
hsa-mir-103a-3p	MIMAT0000101	PIEZO1	9780	Luciferase reporter assay//qRT-PCR//Western blot	27515482	Pancreas
hsa-mir-103a-3p	MIMAT0000101	RIMS3	9783	PAR-CLIP//Sequencing	20371350|23446348|21572407	Pancreas
hsa-mir-103a-3p	MIMAT0000101	CKAP5	9793	Sequencing	20371350	Pancreas
hsa-mir-103a-3p	MIMAT0000101	TSC22D2	9819	PAR-CLIP	20371350	Pancreas
hsa-mir-103a-3p	MIMAT0000101	ZNF623	9831	PAR-CLIP	26701625	Pancreas
hsa-mir-103a-3p	MIMAT0000101	JAKMIP2	9832	Sequencing	20371350	Pancreas
hsa-mir-103a-3p	MIMAT0000101	TLK1	9874	Sequencing	20371350	Pancreas
hsa-mir-103a-3p	MIMAT0000101	G3BP2	9908	PAR-CLIP//Sequencing	20371350|23446348|21572407	Pancreas
hsa-mir-103a-3p	MIMAT0000101	JOSD1	9929	PAR-CLIP	23592263	Pancreas
hsa-mir-103a-3p	MIMAT0000101	HELZ	9931	Sequencing	20371350	Pancreas
hsa-mir-103a-3p	MIMAT0000101	USP15	9958	Sequencing	20371350	Pancreas
hsa-mir-103a-3p	MIMAT0000101	MED13	9969	Sequencing	20371350	Pancreas
hsa-mir-103a-3p	MIMAT0000101	DMTF1	9988	Sequencing	20371350	Pancreas
hsa-mir-103a-3p	MIMAT0000101	ABCF2	10061	HITS-CLIP//PAR-CLIP//Sequencing	20371350|24398324|23446348|21572407|26701625	Pancreas
hsa-mir-103a-3p	MIMAT0000101	ACTR2	10097	PAR-CLIP	21572407	Pancreas
hsa-mir-103a-3p	MIMAT0000101	ARL4C	10123	Sequencing	20371350	Pancreas
hsa-mir-103a-3p	MIMAT0000101	YAF2	10138	PAR-CLIP//Sequencing	20371350|21572407	Pancreas
hsa-mir-103a-3p	MIMAT0000101	STX6	10228	PAR-CLIP	23592263	Pancreas
hsa-mir-103a-3p	MIMAT0000101	SF3A1	10291	Sequencing	20371350	Pancreas
hsa-mir-103a-3p	MIMAT0000101	BCKDK	10295	Sequencing	20371350	Pancreas
hsa-mir-103a-3p	MIMAT0000101	CITED2	10370	Sequencing	20371350	Pancreas
hsa-mir-103a-3p	MIMAT0000101	SLC9A6	10479	Sequencing	20371350	Pancreas
hsa-mir-103a-3p	MIMAT0000101	OLFM4	10562	Luciferase reporter assay//qRT-PCR//Western blot	28320108	Pancreas
hsa-mir-103a-3p	MIMAT0000101	IVNS1ABP	10625	Sequencing	20371350	Pancreas
hsa-mir-103a-3p	MIMAT0000101	EXOC5	10640	Sequencing	20371350	Pancreas
hsa-mir-103a-3p	MIMAT0000101	CAMKK2	10645	Sequencing	20371350	Pancreas
[truncated: 1,693 more rows]
