# Supplementary material for: Comparison of tumour and serum specific microRNA changes dissecting their role in pancreatic ductal adenocarcinoma: a meta-analysis
Source: BMC Cancer. 2019 Dec 3;19:1175. doi: 10.1186/s12885-019-6380-z (PMC6891989; doi:10.1186/s12885-019-6380-z)
Supplement: Supplementary file 4 — Additional file 4: Table S3. a: Information on experimentally validated gene targets of upregulated miRNAs in Pancreatic Cancer. This information is obtained using miRNet. b: Information on experimentally validated gene targets of downregulated miRNAs in Pancreatic Cancer. This information is obtained using miRNet. [file 12885_2019_6380_MOESM4_ESM.zip › Supplementary Table 3bR5.xls]

## Sheet: Recovered_Sheet1
ID	Accession	Gene	Entrez	Experiment	Literature	Tissue
hsa-let-7f-5p	MIMAT0000067	ACTA1	58	PAR-CLIP	21572407	Pancreas
hsa-let-7f-5p	MIMAT0000067	ADH5	128	HITS-CLIP//PAR-CLIP	23313552|26701625|27292025	Pancreas
hsa-let-7f-5p	MIMAT0000067	AHR	196	PAR-CLIP	23592263	Pancreas
hsa-let-7f-5p	MIMAT0000067	AK4	205	PAR-CLIP	23446348|20371350	Pancreas
hsa-let-7f-5p	MIMAT0000067	AMD1	262	HITS-CLIP	23313552	Pancreas
hsa-let-7f-5p	MIMAT0000067	AQP6	363	PAR-CLIP	27292025	Pancreas
hsa-let-7f-5p	MIMAT0000067	ATP2A2	488	CLASH	23622248	Pancreas
hsa-let-7f-5p	MIMAT0000067	ALDH7A1	501	CLASH	23622248	Pancreas
hsa-let-7f-5p	MIMAT0000067	ATP5B	506	CLASH	23622248	Pancreas
hsa-let-7f-5p	MIMAT0000067	ATR	545	CLASH	23622248	Pancreas
hsa-let-7f-5p	MIMAT0000067	BACH1	571	PAR-CLIP	20371350	Pancreas
hsa-let-7f-5p	MIMAT0000067	CCND1	595	Luciferase reporter assay//PAR-CLIP//qRT-PCR	19956384|22894925|23592263|26701625	Pancreas
hsa-let-7f-5p	MIMAT0000067	PRDM1	639	Immunohistochemistry//Luciferase reporter assay//qRT-PCR//Western blot	20651244|24405266	Pancreas
hsa-let-7f-5p	MIMAT0000067	POLR3D	661	HITS-CLIP	23313552	Pancreas
hsa-let-7f-5p	MIMAT0000067	CALM1	801	Microarray	22942087	Pancreas
hsa-let-7f-5p	MIMAT0000067	CALU	813	PAR-CLIP	20371350	Pancreas
hsa-let-7f-5p	MIMAT0000067	CCNG1	900	CLASH	23622248	Pancreas
hsa-let-7f-5p	MIMAT0000067	CCNT2	905	PAR-CLIP	21572407	Pancreas
hsa-let-7f-5p	MIMAT0000067	CD59	966	PAR-CLIP	23446348|20371350	Pancreas
hsa-let-7f-5p	MIMAT0000067	CDKN1A	1026	PAR-CLIP//qRT-PCR	19956384|21572407	Pancreas
hsa-let-7f-5p	MIMAT0000067	AP1S1	1174	PAR-CLIP	23592263|26701625	Pancreas
hsa-let-7f-5p	MIMAT0000067	COL8A1	1295	PAR-CLIP	23592263	Pancreas
hsa-let-7f-5p	MIMAT0000067	COX6B1	1340	HITS-CLIP	23706177	Pancreas
hsa-let-7f-5p	MIMAT0000067	CRX	1406	PAR-CLIP	26701625	Pancreas
hsa-let-7f-5p	MIMAT0000067	CRY2	1408	PAR-CLIP	23592263|26701625	Pancreas
hsa-let-7f-5p	MIMAT0000067	CTPS1	1503	HITS-CLIP	23313552	Pancreas
hsa-let-7f-5p	MIMAT0000067	CYP19A1	1588	Luciferase reporter assay	22407818	Pancreas
hsa-let-7f-5p	MIMAT0000067	DNA2	1763	PAR-CLIP	23446348	Pancreas
hsa-let-7f-5p	MIMAT0000067	DNAH9	1770	HITS-CLIP	23706177	Pancreas
hsa-let-7f-5p	MIMAT0000067	DYNC1LI2	1783	CLASH	23622248	Pancreas
hsa-let-7f-5p	MIMAT0000067	ARID3A	1820	PAR-CLIP	23592263	Pancreas
hsa-let-7f-5p	MIMAT0000067	DUSP1	1843	PAR-CLIP	21572407	Pancreas
hsa-let-7f-5p	MIMAT0000067	DVL3	1857	PAR-CLIP	23446348	Pancreas
hsa-let-7f-5p	MIMAT0000067	E2F6	1876	PAR-CLIP	20371350	Pancreas
hsa-let-7f-5p	MIMAT0000067	EDA	1896	CLASH	23622248	Pancreas
hsa-let-7f-5p	MIMAT0000067	EDN1	1906	PAR-CLIP	23592263	Pancreas
hsa-let-7f-5p	MIMAT0000067	EIF4G2	1982	PAR-CLIP	23592263|21572407|27292025	Pancreas
hsa-let-7f-5p	MIMAT0000067	ELF4	2000	Luciferase reporter assay	22894925	Pancreas
hsa-let-7f-5p	MIMAT0000067	EPHA4	2043	PAR-CLIP	21572407	Pancreas
hsa-let-7f-5p	MIMAT0000067	FMO4	2329	HITS-CLIP	23824327	Pancreas
hsa-let-7f-5p	MIMAT0000067	FPR1	2357	HITS-CLIP	23313552	Pancreas
hsa-let-7f-5p	MIMAT0000067	FXN	2395	PAR-CLIP	23592263	Pancreas
hsa-let-7f-5p	MIMAT0000067	GABPB1	2553	HITS-CLIP//PAR-CLIP	23592263|23313552	Pancreas
hsa-let-7f-5p	MIMAT0000067	GALC	2581	Microarray	22942087	Pancreas
hsa-let-7f-5p	MIMAT0000067	GATM	2628	PAR-CLIP	26701625	Pancreas
hsa-let-7f-5p	MIMAT0000067	NR6A1	2649	PAR-CLIP	23592263	Pancreas
hsa-let-7f-5p	MIMAT0000067	GLO1	2739	PAR-CLIP	23592263	Pancreas
hsa-let-7f-5p	MIMAT0000067	GLUL	2752	CLASH	23622248	Pancreas
hsa-let-7f-5p	MIMAT0000067	GNG5	2787	PAR-CLIP	20371350|27292025	Pancreas
hsa-let-7f-5p	MIMAT0000067	GOLGA4	2803	PAR-CLIP	20371350	Pancreas
hsa-let-7f-5p	MIMAT0000067	GPS1	2873	Western blot	21530537	Pancreas
hsa-let-7f-5p	MIMAT0000067	GTF2E1	2960	CLASH	23622248	Pancreas
hsa-let-7f-5p	MIMAT0000067	HIST1H2BD	3017	PAR-CLIP	24398324|23446348	Pancreas
hsa-let-7f-5p	MIMAT0000067	HDAC2	3066	qRT-PCR	24405266	Pancreas
hsa-let-7f-5p	MIMAT0000067	HMGA1	3159	HITS-CLIP//PAR-CLIP	23592263|23313552	Pancreas
hsa-let-7f-5p	MIMAT0000067	HNRNPA2B1	3181	CLASH	23622248	Pancreas
hsa-let-7f-5p	MIMAT0000067	IGF1R	3480	PAR-CLIP	23592263|24398324|23446348|21572407	Pancreas
hsa-let-7f-5p	MIMAT0000067	IL6	3569	ELISA//Luciferase reporter assay	26810534	Pancreas
hsa-let-7f-5p	MIMAT0000067	IL6R	3570	PAR-CLIP	27292025	Pancreas
hsa-let-7f-5p	MIMAT0000067	CXCL8	3576	PAR-CLIP	26701625	Pancreas
hsa-let-7f-5p	MIMAT0000067	IL13	3596	Luciferase reporter assay//Reporter assay	21616524	Pancreas
hsa-let-7f-5p	MIMAT0000067	ITGA3	3675	HITS-CLIP	23706177|23313552	Pancreas
hsa-let-7f-5p	MIMAT0000067	KPNA5	3841	HITS-CLIP//PAR-CLIP	24398324|23446348|21572407|20371350	Pancreas
hsa-let-7f-5p	MIMAT0000067	LYN	4067	PAR-CLIP	23592263	Pancreas
hsa-let-7f-5p	MIMAT0000067	MXD1	4084	PAR-CLIP	21572407	Pancreas
hsa-let-7f-5p	MIMAT0000067	MAGEA3	4102	PAR-CLIP	27292025	Pancreas
hsa-let-7f-5p	MIMAT0000067	MAGEA6	4105	PAR-CLIP	27292025	Pancreas
hsa-let-7f-5p	MIMAT0000067	MAGEA12	4111	PAR-CLIP	27292025	Pancreas
hsa-let-7f-5p	MIMAT0000067	MDM4	4194	PAR-CLIP	23592263|24398324	Pancreas
hsa-let-7f-5p	MIMAT0000067	MEF2D	4209	CLASH//PAR-CLIP	23622248|26701625	Pancreas
hsa-let-7f-5p	MIMAT0000067	MEIS3P1	4213	PAR-CLIP	23592263	Pancreas
hsa-let-7f-5p	MIMAT0000067	MPL	4352	Luciferase reporter assay	20445018	Pancreas
hsa-let-7f-5p	MIMAT0000067	ND4	4538	CLASH	23622248	Pancreas
hsa-let-7f-5p	MIMAT0000067	ND5	4540	CLASH	23622248	Pancreas
hsa-let-7f-5p	MIMAT0000067	MYC	4609	qRT-PCR//TRAP	19956384|24510096	Pancreas
hsa-let-7f-5p	MIMAT0000067	MYH9	4627	Immunohistochemistry//Luciferase reporter assay//qRT-PCR//Western blot	21533124	Pancreas
hsa-let-7f-5p	MIMAT0000067	NAP1L1	4673	HITS-CLIP	19536157	Pancreas
hsa-let-7f-5p	MIMAT0000067	NARS	4677	CLASH	23622248	Pancreas
hsa-let-7f-5p	MIMAT0000067	SLC11A2	4891	HITS-CLIP//PAR-CLIP	23592263|23313552	Pancreas
hsa-let-7f-5p	MIMAT0000067	ROR2	4920	CLASH	23622248	Pancreas
hsa-let-7f-5p	MIMAT0000067	NUCB2	4925	PAR-CLIP	23592263	Pancreas
hsa-let-7f-5p	MIMAT0000067	OPRL1	4987	PAR-CLIP	22012620	Pancreas
hsa-let-7f-5p	MIMAT0000067	PAFAH2	5051	HITS-CLIP	19536157	Pancreas
hsa-let-7f-5p	MIMAT0000067	PBX2	5089	PAR-CLIP	26701625	Pancreas
hsa-let-7f-5p	MIMAT0000067	PDGFB	5155	Microarray//PAR-CLIP	22942087|27292025	Pancreas
hsa-let-7f-5p	MIMAT0000067	PLAGL2	5326	PAR-CLIP	23592263|26701625	Pancreas
hsa-let-7f-5p	MIMAT0000067	PLCG2	5336	PAR-CLIP	24398324|23446348	Pancreas
hsa-let-7f-5p	MIMAT0000067	PMAIP1	5366	PAR-CLIP	23592263	Pancreas
hsa-let-7f-5p	MIMAT0000067	POLR2D	5433	PAR-CLIP	23592263|21572407|26701625	Pancreas
hsa-let-7f-5p	MIMAT0000067	PPP2R2A	5520	PAR-CLIP	23446348	Pancreas
hsa-let-7f-5p	MIMAT0000067	PRIM2	5558	HITS-CLIP	23706177	Pancreas
hsa-let-7f-5p	MIMAT0000067	MAPK6	5597	PAR-CLIP	21572407	Pancreas
hsa-let-7f-5p	MIMAT0000067	MAP2K7	5609	PAR-CLIP	23592263|26701625	Pancreas
hsa-let-7f-5p	MIMAT0000067	KLK6	5653	ELISA//Luciferase reporter assay//qRT-PCR	18627289	Pancreas
hsa-let-7f-5p	MIMAT0000067	KLK10	5655	ELISA//Luciferase reporter assay//qRT-PCR	20354523|18627289	Pancreas
hsa-let-7f-5p	MIMAT0000067	QDPR	5860	PAR-CLIP	23592263	Pancreas
hsa-let-7f-5p	MIMAT0000067	RDX	5962	PAR-CLIP	23446348|21572407|26701625	Pancreas
hsa-let-7f-5p	MIMAT0000067	RFC2	5982	HITS-CLIP	23706177	Pancreas
hsa-let-7f-5p	MIMAT0000067	RHD	6007	HITS-CLIP//PAR-CLIP	23592263|23706177|23313552	Pancreas
hsa-let-7f-5p	MIMAT0000067	MRPL12	6182	PAR-CLIP	23592263	Pancreas
hsa-let-7f-5p	MIMAT0000067	RRAD	6236	PAR-CLIP	22012620	Pancreas
hsa-let-7f-5p	MIMAT0000067	RRM1	6240	PAR-CLIP	23592263	Pancreas
hsa-let-7f-5p	MIMAT0000067	RRM2	6241	PAR-CLIP	21572407	Pancreas
hsa-let-7f-5p	MIMAT0000067	ATXN2	6311	HITS-CLIP	23313552	Pancreas
hsa-let-7f-5p	MIMAT0000067	CCL7	6354	Luciferase reporter assay	22894925	Pancreas
hsa-let-7f-5p	MIMAT0000067	SLC5A5	6528	qRT-PCR	19956384	Pancreas
hsa-let-7f-5p	MIMAT0000067	SLC20A1	6574	PAR-CLIP	23592263|20371350	Pancreas
hsa-let-7f-5p	MIMAT0000067	SMARCC1	6599	CLASH	23622248	Pancreas
hsa-let-7f-5p	MIMAT0000067	SNRPC	6631	CLASH	23622248	Pancreas
hsa-let-7f-5p	MIMAT0000067	SOD2	6648	PAR-CLIP	22012620	Pancreas
hsa-let-7f-5p	MIMAT0000067	SP1	6667	CLASH	23622248	Pancreas
hsa-let-7f-5p	MIMAT0000067	STAT2	6773	HITS-CLIP	23706177	Pancreas
hsa-let-7f-5p	MIMAT0000067	STK4	6789	PAR-CLIP	23446348	Pancreas
hsa-let-7f-5p	MIMAT0000067	STRN	6801	PAR-CLIP	24398324|20371350	Pancreas
hsa-let-7f-5p	MIMAT0000067	STX3	6809	PAR-CLIP	27292025	Pancreas
hsa-let-7f-5p	MIMAT0000067	SUOX	6821	PAR-CLIP	21572407	Pancreas
hsa-let-7f-5p	MIMAT0000067	SURF4	6836	PAR-CLIP	20371350	Pancreas
hsa-let-7f-5p	MIMAT0000067	SYT1	6857	PAR-CLIP	26701625	Pancreas
hsa-let-7f-5p	MIMAT0000067	ELOA	6924	CLASH	23622248	Pancreas
hsa-let-7f-5p	MIMAT0000067	TG	7038	qRT-PCR	19956384	Pancreas
hsa-let-7f-5p	MIMAT0000067	TGFBR1	7046	Microarray	22942087	Pancreas
hsa-let-7f-5p	MIMAT0000067	TGFBR3	7049	PAR-CLIP	21572407	Pancreas
hsa-let-7f-5p	MIMAT0000067	THBS1	7057	PAR-CLIP	24398324	Pancreas
hsa-let-7f-5p	MIMAT0000067	NKX2-1	7080	qRT-PCR	19956384	Pancreas
hsa-let-7f-5p	MIMAT0000067	TRAPPC10	7109	PAR-CLIP	26701625	Pancreas
hsa-let-7f-5p	MIMAT0000067	TUBB2A	7280	PAR-CLIP	23592263	Pancreas
hsa-let-7f-5p	MIMAT0000067	SUMO1	7341	PAR-CLIP	24398324	Pancreas
hsa-let-7f-5p	MIMAT0000067	VCL	7414	PAR-CLIP	23592263	Pancreas
hsa-let-7f-5p	MIMAT0000067	YWHAZ	7534	PAR-CLIP	23592263	Pancreas
hsa-let-7f-5p	MIMAT0000067	ZNF8	7554	PAR-CLIP	23592263	Pancreas
hsa-let-7f-5p	MIMAT0000067	ZNF28	7576	PAR-CLIP	23592263	Pancreas
hsa-let-7f-5p	MIMAT0000067	ZNF200	7752	PAR-CLIP	21572407|20371350	Pancreas
hsa-let-7f-5p	MIMAT0000067	MLLT10	8028	PAR-CLIP	23592263|27292025	Pancreas
hsa-let-7f-5p	MIMAT0000067	KMT2D	8085	PAR-CLIP	24398324|21572407	Pancreas
hsa-let-7f-5p	MIMAT0000067	HMGA2	8091	CLASH//HITS-CLIP//PAR-CLIP	23622248|20371350|21572407|26701625	Pancreas
hsa-let-7f-5p	MIMAT0000067	COIL	8161	PAR-CLIP	23446348|21572407|20371350	Pancreas
hsa-let-7f-5p	MIMAT0000067	NCOA3	8202	PAR-CLIP	24398324|26701625	Pancreas
hsa-let-7f-5p	MIMAT0000067	SMC1A	8243	PAR-CLIP	23446348|21572407|20371350|26701625	Pancreas
hsa-let-7f-5p	MIMAT0000067	FZD4	8322	Microarray	22942087	Pancreas
hsa-let-7f-5p	MIMAT0000067	FZD9	8326	PAR-CLIP	23446348|21572407	Pancreas
hsa-let-7f-5p	MIMAT0000067	DYRK3	8444	PAR-CLIP	26701625	Pancreas
hsa-let-7f-5p	MIMAT0000067	DYRK2	8445	Luciferase reporter assay	22894925	Pancreas
hsa-let-7f-5p	MIMAT0000067	THOC5	8563	CLASH	23622248	Pancreas
hsa-let-7f-5p	MIMAT0000067	SLC25A12	8604	CLASH	23622248	Pancreas
hsa-let-7f-5p	MIMAT0000067	SOCS1	8651	PAR-CLIP	23592263	Pancreas
hsa-let-7f-5p	MIMAT0000067	EIF3C	8663	CLASH	23622248	Pancreas
hsa-let-7f-5p	MIMAT0000067	GBF1	8729	CLASH	23622248	Pancreas
hsa-let-7f-5p	MIMAT0000067	TNFSF9	8744	PAR-CLIP	23592263|26701625	Pancreas
hsa-let-7f-5p	MIMAT0000067	PEX11B	8799	PAR-CLIP	21572407	Pancreas
hsa-let-7f-5p	MIMAT0000067	SLC5A6	8884	PAR-CLIP	24398324|21572407	Pancreas
hsa-let-7f-5p	MIMAT0000067	MBD2	8932	PAR-CLIP	24398324|23446348|21572407|20371350	Pancreas
hsa-let-7f-5p	MIMAT0000067	WASL	8976	PAR-CLIP	22012620|21572407|20371350	Pancreas
hsa-let-7f-5p	MIMAT0000067	SOCS3	9021	Luciferase reporter assay	22894925	Pancreas
hsa-let-7f-5p	MIMAT0000067	BAZ1B	9031	CLASH	23622248	Pancreas
hsa-let-7f-5p	MIMAT0000067	CLDN12	9069	PAR-CLIP	24398324|23446348|20371350|27292025	Pancreas
hsa-let-7f-5p	MIMAT0000067	USP2	9099	CLASH	23622248	Pancreas
hsa-let-7f-5p	MIMAT0000067	CCNB2	9133	CLASH	23622248	Pancreas
hsa-let-7f-5p	MIMAT0000067	RABEP1	9135	CLASH	23622248	Pancreas
hsa-let-7f-5p	MIMAT0000067	ATG12	9140	PAR-CLIP	23592263	Pancreas
hsa-let-7f-5p	MIMAT0000067	SLC33A1	9197	CLASH	23622248	Pancreas
hsa-let-7f-5p	MIMAT0000067	TIAF1	9220	PAR-CLIP	26701625	Pancreas
hsa-let-7f-5p	MIMAT0000067	ATP6V1F	9296	PAR-CLIP	23592263|24398324|26701625|27292025	Pancreas
hsa-let-7f-5p	MIMAT0000067	CNOT8	9337	CLASH	23622248	Pancreas
hsa-let-7f-5p	MIMAT0000067	HAND1	9421	PAR-CLIP	21572407	Pancreas
hsa-let-7f-5p	MIMAT0000067	ZNF264	9422	PAR-CLIP	21572407	Pancreas
hsa-let-7f-5p	MIMAT0000067	ONECUT2	9480	PAR-CLIP	23446348	Pancreas
hsa-let-7f-5p	MIMAT0000067	ATP6V1G1	9550	PAR-CLIP	22100165|22291592|23446348	Pancreas
hsa-let-7f-5p	MIMAT0000067	NUP155	9631	PAR-CLIP	23446348|21572407|20371350	Pancreas
hsa-let-7f-5p	MIMAT0000067	CEP135	9662	PAR-CLIP	24398324	Pancreas
hsa-let-7f-5p	MIMAT0000067	BZW1	9689	PAR-CLIP	23592263|20371350|26701625	Pancreas
hsa-let-7f-5p	MIMAT0000067	KIAA0391	9692	PAR-CLIP	21572407	Pancreas
hsa-let-7f-5p	MIMAT0000067	ESPL1	9700	PAR-CLIP	23446348|21572407	Pancreas
hsa-let-7f-5p	MIMAT0000067	HERPUD1	9709	HITS-CLIP//PAR-CLIP	23592263|23706177	Pancreas
hsa-let-7f-5p	MIMAT0000067	SART3	9733	CLASH	23622248	Pancreas
hsa-let-7f-5p	MIMAT0000067	EIF4A3	9775	HITS-CLIP	23706177	Pancreas
hsa-let-7f-5p	MIMAT0000067	SNX17	9784	PAR-CLIP	22291592	Pancreas
hsa-let-7f-5p	MIMAT0000067	TSC22D2	9819	PAR-CLIP	23592263|24398324	Pancreas
hsa-let-7f-5p	MIMAT0000067	AREL1	9870	PAR-CLIP	23592263	Pancreas
hsa-let-7f-5p	MIMAT0000067	UBAP2L	9898	CLASH	23622248	Pancreas
hsa-let-7f-5p	MIMAT0000067	ZBTB5	9925	PAR-CLIP	23592263|24398324|21572407|20371350	Pancreas
hsa-let-7f-5p	MIMAT0000067	TSPAN3	10099	CLASH	23622248	Pancreas
hsa-let-7f-5p	MIMAT0000067	FARP1	10160	Microarray	22942087	Pancreas
hsa-let-7f-5p	MIMAT0000067	ZNF443	10224	HITS-CLIP	23313552	Pancreas
hsa-let-7f-5p	MIMAT0000067	AKAP8	10270	PAR-CLIP	21572407|20371350	Pancreas
hsa-let-7f-5p	MIMAT0000067	SF3A1	10291	CLASH	23622248	Pancreas
hsa-let-7f-5p	MIMAT0000067	PCGF3	10336	PAR-CLIP	23592263|23446348|20371350	Pancreas
hsa-let-7f-5p	MIMAT0000067	TUBB4A	10382	PAR-CLIP	26701625	Pancreas
hsa-let-7f-5p	MIMAT0000067	PDLIM5	10611	PAR-CLIP	26701625	Pancreas
hsa-let-7f-5p	MIMAT0000067	TGOLN2	10618	PAR-CLIP	20371350	Pancreas
hsa-let-7f-5p	MIMAT0000067	ARID3B	10620	CLASH//PAR-CLIP	23622248|23446348|21572407|20371350	Pancreas
hsa-let-7f-5p	MIMAT0000067	POSTN	10631	Flow//Luciferase reporter assay//qRT-PCR//Western blot	25735962	Pancreas
hsa-let-7f-5p	MIMAT0000067	LEFTY1	10637	PAR-CLIP	22012620	Pancreas
hsa-let-7f-5p	MIMAT0000067	IGF2BP1	10642	CLASH//PAR-CLIP	23622248|21572407	Pancreas
hsa-let-7f-5p	MIMAT0000067	IGF2BP3	10643	PAR-CLIP	21572407|20371350	Pancreas
hsa-let-7f-5p	MIMAT0000067	CELF1	10658	PAR-CLIP	24398324	Pancreas
hsa-let-7f-5p	MIMAT0000067	SLC12A7	10723	PAR-CLIP	22291592	Pancreas
hsa-let-7f-5p	MIMAT0000067	ZNF460	10794	PAR-CLIP	21572407|20371350	Pancreas
hsa-let-7f-5p	MIMAT0000067	PGRMC1	10857	PAR-CLIP	21572407	Pancreas
hsa-let-7f-5p	MIMAT0000067	COPS8	10920	Western blot	21530537	Pancreas
hsa-let-7f-5p	MIMAT0000067	MSL3	10943	CLASH	23622248	Pancreas
hsa-let-7f-5p	MIMAT0000067	YWHAQ	10971	CLASH	23622248	Pancreas
hsa-let-7f-5p	MIMAT0000067	ASCC3	10973	CLASH	23622248	Pancreas
hsa-let-7f-5p	MIMAT0000067	COPS6	10980	Western blot	21530537	Pancreas
hsa-let-7f-5p	MIMAT0000067	B4GAT1	11041	Microarray	22942087	Pancreas
hsa-let-7f-5p	MIMAT0000067	HNRNPUL1	11100	CLASH	23622248	Pancreas
hsa-let-7f-5p	MIMAT0000067	RABL2B	11158	PAR-CLIP	23592263|26701625	Pancreas
hsa-let-7f-5p	MIMAT0000067	RABL2A	11159	PAR-CLIP	23592263|26701625	Pancreas
hsa-let-7f-5p	MIMAT0000067	NUDT4	11163	CLASH	23622248	Pancreas
hsa-let-7f-5p	MIMAT0000067	ATXN2L	11273	CLASH	23622248	Pancreas
hsa-let-7f-5p	MIMAT0000067	IKZF3	22806	HITS-CLIP//PAR-CLIP	23446348|23706177	Pancreas
hsa-let-7f-5p	MIMAT0000067	RNF44	22838	PAR-CLIP	24398324|20371350|27292025	Pancreas
hsa-let-7f-5p	MIMAT0000067	FNDC3A	22862	PAR-CLIP	23592263	Pancreas
hsa-let-7f-5p	MIMAT0000067	ZNF609	23060	PAR-CLIP	26701625	Pancreas
hsa-let-7f-5p	MIMAT0000067	PEG10	23089	PAR-CLIP	20371350	Pancreas
hsa-let-7f-5p	MIMAT0000067	MCF2L2	23101	HITS-CLIP//PAR-CLIP	21572407|20371350|23706177	Pancreas
hsa-let-7f-5p	MIMAT0000067	TAB2	23118	CLASH	23622248	Pancreas
hsa-let-7f-5p	MIMAT0000067	PLXND1	23129	PAR-CLIP	23592263	Pancreas
hsa-let-7f-5p	MIMAT0000067	GGA3	23163	PAR-CLIP	24398324	Pancreas
hsa-let-7f-5p	MIMAT0000067	PMPCA	23203	PAR-CLIP	21572407|20371350	Pancreas
hsa-let-7f-5p	MIMAT0000067	ARL6IP1	23204	CLASH	23622248	Pancreas
hsa-let-7f-5p	MIMAT0000067	ICOSLG	23308	PAR-CLIP	23592263	Pancreas
hsa-let-7f-5p	MIMAT0000067	KIAA0930	23313	PAR-CLIP	23592263	Pancreas
hsa-let-7f-5p	MIMAT0000067	LARP1	23367	CLASH	23622248	Pancreas
hsa-let-7f-5p	MIMAT0000067	AHCYL2	23382	PAR-CLIP	23592263	Pancreas
hsa-let-7f-5p	MIMAT0000067	CBX5	23468	PAR-CLIP	21572407	Pancreas
hsa-let-7f-5p	MIMAT0000067	ANP32C	23520	CLASH	23622248	Pancreas
hsa-let-7f-5p	MIMAT0000067	RBFOX2	23543	PAR-CLIP	24398324|23446348|22012620|21572407|20371350	Pancreas
hsa-let-7f-5p	MIMAT0000067	ACOT9	23597	PAR-CLIP	23592263|23446348	Pancreas
hsa-let-7f-5p	MIMAT0000067	PLD3	23646	PAR-CLIP	26701625	Pancreas
hsa-let-7f-5p	MIMAT0000067	ARIH1	25820	PAR-CLIP	21572407	Pancreas
hsa-let-7f-5p	MIMAT0000067	ARMC8	25852	CLASH	23622248	Pancreas
hsa-let-7f-5p	MIMAT0000067	INTS7	25896	HITS-CLIP	23706177	Pancreas
hsa-let-7f-5p	MIMAT0000067	CHTOP	26097	HITS-CLIP	23313552	Pancreas
hsa-let-7f-5p	MIMAT0000067	FBXW2	26190	PAR-CLIP	23446348|20371350	Pancreas
hsa-let-7f-5p	MIMAT0000067	AGO1	26523	Immunohistochemistry//Immunoprecipitaion//Luciferase reporter assay//Northern blot//qRT-PCR//Western blot	23426184	Pancreas
hsa-let-7f-5p	MIMAT0000067	SALL3	27164	PAR-CLIP	21572407	Pancreas
hsa-let-7f-5p	MIMAT0000067	DISC1	27185	PAR-CLIP	23592263|26701625|27292025	Pancreas
hsa-let-7f-5p	MIMAT0000067	POLL	27343	PAR-CLIP	26701625	Pancreas
hsa-let-7f-5p	MIMAT0000067	C19orf53	28974	PAR-CLIP	23592263|26701625	Pancreas
hsa-let-7f-5p	MIMAT0000067	ASTE1	28990	CLASH	23622248	Pancreas
hsa-let-7f-5p	MIMAT0000067	THYN1	29087	PAR-CLIP	20371350	Pancreas
hsa-let-7f-5p	MIMAT0000067	ABT1	29777	HITS-CLIP//PAR-CLIP	23592263|24398324|21572407|23313552|27292025	Pancreas
hsa-let-7f-5p	MIMAT0000067	ERO1A	30001	PAR-CLIP	26701625	Pancreas
hsa-let-7f-5p	MIMAT0000067	SOCS7	30837	PAR-CLIP	26701625	Pancreas
hsa-let-7f-5p	MIMAT0000067	TMED5	50999	HITS-CLIP//PAR-CLIP	23592263|24906430	Pancreas
hsa-let-7f-5p	MIMAT0000067	ATL1	51062	CLASH	23622248	Pancreas
hsa-let-7f-5p	MIMAT0000067	YARS2	51067	CLASH	23622248	Pancreas
hsa-let-7f-5p	MIMAT0000067	NAA20	51126	PAR-CLIP	23592263	Pancreas
hsa-let-7f-5p	MIMAT0000067	RNFT1	51136	PAR-CLIP	24398324	Pancreas
hsa-let-7f-5p	MIMAT0000067	PLEKHO1	51177	PAR-CLIP	22291592|20371350	Pancreas
hsa-let-7f-5p	MIMAT0000067	CPA4	51200	HITS-CLIP	23706177	Pancreas
hsa-let-7f-5p	MIMAT0000067	C1RL	51279	PAR-CLIP	23592263	Pancreas
hsa-let-7f-5p	MIMAT0000067	SPTBN5	51332	CLASH	23622248	Pancreas
hsa-let-7f-5p	MIMAT0000067	THEM6	51337	PAR-CLIP	23592263|24398324	Pancreas
hsa-let-7f-5p	MIMAT0000067	RWDD1	51389	HITS-CLIP	23824327	Pancreas
hsa-let-7f-5p	MIMAT0000067	NCKIPSD	51517	HITS-CLIP//PAR-CLIP	23446348|23706177	Pancreas
hsa-let-7f-5p	MIMAT0000067	TRMO	51531	PAR-CLIP	23446348	Pancreas
hsa-let-7f-5p	MIMAT0000067	MIEF1	54471	PAR-CLIP	23592263|24398324|21572407|20371350	Pancreas
hsa-let-7f-5p	MIMAT0000067	FAM105A	54491	HITS-CLIP//PAR-CLIP	23592263|23446348|23706177	Pancreas
hsa-let-7f-5p	MIMAT0000067	BCOR	54880	CLASH	23622248	Pancreas
hsa-let-7f-5p	MIMAT0000067	CDKAL1	54901	HITS-CLIP	23706177	Pancreas
hsa-let-7f-5p	MIMAT0000067	SEMA4C	54910	PAR-CLIP	24398324|23446348|20371350	Pancreas
hsa-let-7f-5p	MIMAT0000067	DNAJC28	54943	HITS-CLIP	23313552	Pancreas
hsa-let-7f-5p	MIMAT0000067	PARP16	54956	PAR-CLIP	20371350	Pancreas
hsa-let-7f-5p	MIMAT0000067	USP47	55031	PAR-CLIP	27292025	Pancreas
hsa-let-7f-5p	MIMAT0000067	FIGN	55137	HITS-CLIP//PAR-CLIP	23446348|21572407|20371350|23706177	Pancreas
hsa-let-7f-5p	MIMAT0000067	ARL8B	55207	HITS-CLIP	23706177	Pancreas
hsa-let-7f-5p	MIMAT0000067	C11orf57	55216	PAR-CLIP	23592263|21572407	Pancreas
hsa-let-7f-5p	MIMAT0000067	LRRC20	55222	PAR-CLIP	23592263	Pancreas
hsa-let-7f-5p	MIMAT0000067	SLC38A7	55238	HITS-CLIP	23706177	Pancreas
hsa-let-7f-5p	MIMAT0000067	TBC1D19	55296	PAR-CLIP	22291592	Pancreas
hsa-let-7f-5p	MIMAT0000067	SYNJ2BP	55333	PAR-CLIP	23592263|26701625	Pancreas
hsa-let-7f-5p	MIMAT0000067	YOD1	55432	PAR-CLIP	23446348|21572407|20371350	Pancreas
hsa-let-7f-5p	MIMAT0000067	CDV3	55573	PAR-CLIP	21572407	Pancreas
hsa-let-7f-5p	MIMAT0000067	KIF27	55582	PAR-CLIP	22100165	Pancreas
hsa-let-7f-5p	MIMAT0000067	IPO9	55705	HITS-CLIP	23313552	Pancreas
hsa-let-7f-5p	MIMAT0000067	FAM222B	55731	PAR-CLIP	21572407	Pancreas
hsa-let-7f-5p	MIMAT0000067	TXLNG	55787	PAR-CLIP	21572407	Pancreas
hsa-let-7f-5p	MIMAT0000067	UBAP2	55833	CLASH	23622248	Pancreas
hsa-let-7f-5p	MIMAT0000067	ACTR10	55860	Microarray	22942087	Pancreas
hsa-let-7f-5p	MIMAT0000067	ECHDC1	55862	PAR-CLIP	21572407	Pancreas
hsa-let-7f-5p	MIMAT0000067	DIABLO	56616	PAR-CLIP	23446348|20371350	Pancreas
hsa-let-7f-5p	MIMAT0000067	SAR1A	56681	HITS-CLIP	23706177	Pancreas
hsa-let-7f-5p	MIMAT0000067	RAD18	56852	PAR-CLIP	21572407	Pancreas
hsa-let-7f-5p	MIMAT0000067	SMARCAD1	56916	PAR-CLIP	24398324|20371350	Pancreas
hsa-let-7f-5p	MIMAT0000067	ATXN7L3	56970	PAR-CLIP	23592263	Pancreas
hsa-let-7f-5p	MIMAT0000067	YAE1D1	57002	PAR-CLIP	23592263	Pancreas
hsa-let-7f-5p	MIMAT0000067	C12orf4	57102	PAR-CLIP	23446348	Pancreas
hsa-let-7f-5p	MIMAT0000067	KIAA1143	57456	PAR-CLIP	26701625	Pancreas
hsa-let-7f-5p	MIMAT0000067	MTUS1	57509	PAR-CLIP	23592263|24398324|23446348|26701625	Pancreas
hsa-let-7f-5p	MIMAT0000067	KIAA1328	57536	HITS-CLIP	23313552	Pancreas
hsa-let-7f-5p	MIMAT0000067	PDP2	57546	PAR-CLIP	23592263	Pancreas
hsa-let-7f-5p	MIMAT0000067	IGDCC4	57722	PAR-CLIP	23446348|21572407|20371350|26701625	Pancreas
hsa-let-7f-5p	MIMAT0000067	RAB40C	57799	PAR-CLIP	23592263	Pancreas
hsa-let-7f-5p	MIMAT0000067	ABHD17C	58489	PAR-CLIP	20371350	Pancreas
hsa-let-7f-5p	MIMAT0000067	PRSS22	64063	HITS-CLIP	23313552	Pancreas
hsa-let-7f-5p	MIMAT0000067	NSD1	64324	PAR-CLIP	24398324	Pancreas
hsa-let-7f-5p	MIMAT0000067	NOM1	64434	PAR-CLIP	23592263|23446348	Pancreas
hsa-let-7f-5p	MIMAT0000067	MARCKSL1	65108	PAR-CLIP	26701625	Pancreas
hsa-let-7f-5p	MIMAT0000067	PLEKHA3	65977	PAR-CLIP	21572407	Pancreas
hsa-let-7f-5p	MIMAT0000067	PHACTR4	65979	HITS-CLIP	23706177	Pancreas
hsa-let-7f-5p	MIMAT0000067	CAPRIN2	65981	CLASH	23622248	Pancreas
hsa-let-7f-5p	MIMAT0000067	ATG9A	79065	PAR-CLIP	23592263|26701625|27292025	Pancreas
hsa-let-7f-5p	MIMAT0000067	EFHD2	79180	PAR-CLIP	23592263	Pancreas
hsa-let-7f-5p	MIMAT0000067	ADIPOR2	79602	PAR-CLIP	21572407	Pancreas
hsa-let-7f-5p	MIMAT0000067	RHBDF2	79651	PAR-CLIP	26701625	Pancreas
hsa-let-7f-5p	MIMAT0000067	ZNF556	80032	HITS-CLIP	23824327	Pancreas
hsa-let-7f-5p	MIMAT0000067	OPA3	80207	PAR-CLIP	23592263|26701625	Pancreas
hsa-let-7f-5p	MIMAT0000067	EDEM3	80267	HITS-CLIP	23313552	Pancreas
hsa-let-7f-5p	MIMAT0000067	SLC19A3	80704	HITS-CLIP	23706177	Pancreas
hsa-let-7f-5p	MIMAT0000067	LIMD2	80774	PAR-CLIP	23592263	Pancreas
hsa-let-7f-5p	MIMAT0000067	COLEC12	81035	PAR-CLIP	21572407	Pancreas
hsa-let-7f-5p	MIMAT0000067	C1orf21	81563	PAR-CLIP	20371350	Pancreas
hsa-let-7f-5p	MIMAT0000067	ZNF611	81856	HITS-CLIP//PAR-CLIP	21572407|20371350|23706177	Pancreas
hsa-let-7f-5p	MIMAT0000067	DNAL1	83544	PAR-CLIP	21572407|27292025	Pancreas
hsa-let-7f-5p	MIMAT0000067	HASPIN	83903	HITS-CLIP//PAR-CLIP	21572407|20371350|23706177	Pancreas
hsa-let-7f-5p	MIMAT0000067	KREMEN1	83999	PAR-CLIP	23592263|26701625	Pancreas
hsa-let-7f-5p	MIMAT0000067	EMILIN2	84034	HITS-CLIP//PAR-CLIP	20371350|23706177	Pancreas
hsa-let-7f-5p	MIMAT0000067	SLC10A7	84068	PAR-CLIP	24398324|21572407|20371350	Pancreas
hsa-let-7f-5p	MIMAT0000067	TOMM40L	84134	PAR-CLIP	26701625|27292025	Pancreas
hsa-let-7f-5p	MIMAT0000067	ZNF644	84146	PAR-CLIP	23446348	Pancreas
hsa-let-7f-5p	MIMAT0000067	NOA1	84273	PAR-CLIP	23592263|23446348	Pancreas
hsa-let-7f-5p	MIMAT0000067	RAB11FIP4	84440	PAR-CLIP	24398324	Pancreas
hsa-let-7f-5p	MIMAT0000067	ZBTB37	84614	PAR-CLIP	20371350	Pancreas
hsa-let-7f-5p	MIMAT0000067	USP38	84640	PAR-CLIP	21572407	Pancreas
hsa-let-7f-5p	MIMAT0000067	FUT10	84750	PAR-CLIP	23592263|26701625	Pancreas
hsa-let-7f-5p	MIMAT0000067	ZNF587	84914	PAR-CLIP	23592263	Pancreas
hsa-let-7f-5p	MIMAT0000067	PPP1R15B	84919	PAR-CLIP	23592263|27292025	Pancreas
hsa-let-7f-5p	MIMAT0000067	FAM104A	84923	PAR-CLIP	20371350	Pancreas
hsa-let-7f-5p	MIMAT0000067	ZNF566	84924	PAR-CLIP	23446348|21572407|20371350	Pancreas
hsa-let-7f-5p	MIMAT0000067	FBXL20	84961	PAR-CLIP	21572407	Pancreas
hsa-let-7f-5p	MIMAT0000067	USP45	85015	CLASH	23622248	Pancreas
hsa-let-7f-5p	MIMAT0000067	HIST1H2BK	85236	PAR-CLIP	23592263|27292025	Pancreas
hsa-let-7f-5p	MIMAT0000067	ZCCHC3	85364	PAR-CLIP	23446348|26701625	Pancreas
hsa-let-7f-5p	MIMAT0000067	MIDN	90007	PAR-CLIP	26701625	Pancreas
hsa-let-7f-5p	MIMAT0000067	ZNF799	90576	HITS-CLIP	23313552	Pancreas
hsa-let-7f-5p	MIMAT0000067	FMNL3	91010	PAR-CLIP	22100165	Pancreas
hsa-let-7f-5p	MIMAT0000067	ZC3HAV1L	92092	PAR-CLIP	23592263	Pancreas
hsa-let-7f-5p	MIMAT0000067	MTSS1L	92154	CLASH	23622248	Pancreas
hsa-let-7f-5p	MIMAT0000067	MARS2	92935	PAR-CLIP	26701625	Pancreas
hsa-let-7f-5p	MIMAT0000067	SDR42E1	93517	PAR-CLIP	24398324	Pancreas
hsa-let-7f-5p	MIMAT0000067	ZFAND4	93550	HITS-CLIP//PAR-CLIP	23706177|23313552|27292025	Pancreas
hsa-let-7f-5p	MIMAT0000067	PDZD8	118987	PAR-CLIP	21572407	Pancreas
hsa-let-7f-5p	MIMAT0000067	LRIG3	121227	CLASH//PAR-CLIP	23622248|21572407|20371350	Pancreas
hsa-let-7f-5p	MIMAT0000067	NAA30	122830	PAR-CLIP	21572407	Pancreas
hsa-let-7f-5p	MIMAT0000067	ZC3H18	124245	CLASH	23622248	Pancreas
hsa-let-7f-5p	MIMAT0000067	MSI2	124540	PAR-CLIP	21572407	Pancreas
hsa-let-7f-5p	MIMAT0000067	C19orf47	126526	PAR-CLIP	21572407|20371350	Pancreas
hsa-let-7f-5p	MIMAT0000067	TRIM71	131405	PAR-CLIP	20371350	Pancreas
hsa-let-7f-5p	MIMAT0000067	FAM43A	131583	PAR-CLIP	23592263|20371350	Pancreas
hsa-let-7f-5p	MIMAT0000067	GRPEL2	134266	PAR-CLIP	23592263|24398324|23446348|21572407|20371350|26701625	Pancreas
hsa-let-7f-5p	MIMAT0000067	PM20D2	135293	PAR-CLIP	21572407	Pancreas
hsa-let-7f-5p	MIMAT0000067	UBXN2B	137886	PAR-CLIP	21572407	Pancreas
hsa-let-7f-5p	MIMAT0000067	GPAT4	137964	PAR-CLIP	26701625	Pancreas
hsa-let-7f-5p	MIMAT0000067	BRI3BP	140707	HITS-CLIP	23706177	Pancreas
hsa-let-7f-5p	MIMAT0000067	SMCR8	140775	PAR-CLIP	24398324|23446348|21572407|26701625|27292025	Pancreas
hsa-let-7f-5p	MIMAT0000067	ZNF280B	140883	CLASH	23622248	Pancreas
hsa-let-7f-5p	MIMAT0000067	ZNF578	147660	HITS-CLIP	23706177	Pancreas
hsa-let-7f-5p	MIMAT0000067	ZNF417	147687	HITS-CLIP	23313552	Pancreas
hsa-let-7f-5p	MIMAT0000067	ZNF738	148203	HITS-CLIP	23706177	Pancreas
hsa-let-7f-5p	MIMAT0000067	C1orf210	149466	HITS-CLIP//PAR-CLIP	23446348|21572407|23706177	Pancreas
hsa-let-7f-5p	MIMAT0000067	DTX3L	151636	HITS-CLIP	23706177	Pancreas
hsa-let-7f-5p	MIMAT0000067	CEP120	153241	PAR-CLIP	23592263	Pancreas
hsa-let-7f-5p	MIMAT0000067	ANKRD46	157567	PAR-CLIP	22100165|26701625	Pancreas
hsa-let-7f-5p	MIMAT0000067	TMTC3	160418	PAR-CLIP	23592263	Pancreas
hsa-let-7f-5p	MIMAT0000067	IFNLR1	163702	PAR-CLIP	23592263	Pancreas
hsa-let-7f-5p	MIMAT0000067	TXLNA	200081	PAR-CLIP	21572407	Pancreas
hsa-let-7f-5p	MIMAT0000067	KLHDC8B	200942	PAR-CLIP	23592263	Pancreas
hsa-let-7f-5p	MIMAT0000067	ZNF584	201514	HITS-CLIP	23706177	Pancreas
hsa-let-7f-5p	MIMAT0000067	PDE12	201626	PAR-CLIP	24398324|23446348|21572407|20371350	Pancreas
hsa-let-7f-5p	MIMAT0000067	SLC16A9	220963	PAR-CLIP	21572407	Pancreas
hsa-let-7f-5p	MIMAT0000067	TMED4	222068	PAR-CLIP	27292025	Pancreas
hsa-let-7f-5p	MIMAT0000067	RNF144B	255488	PAR-CLIP	23592263	Pancreas
hsa-let-7f-5p	MIMAT0000067	CNEP1R1	255919	CLASH	23622248	Pancreas
hsa-let-7f-5p	MIMAT0000067	MFSD8	256471	PAR-CLIP	24398324	Pancreas
hsa-let-7f-5p	MIMAT0000067	PGM2L1	283209	PAR-CLIP	23592263	Pancreas
hsa-let-7f-5p	MIMAT0000067	KCTD21	283219	PAR-CLIP	23592263	Pancreas
hsa-let-7f-5p	MIMAT0000067	CEP170B	283638	CLASH	23622248	Pancreas
hsa-let-7f-5p	MIMAT0000067	C5orf51	285636	PAR-CLIP	23592263|24398324|23446348|21572407|20371350|26701625|27292025	Pancreas
hsa-let-7f-5p	MIMAT0000067	ZBTB8OS	339487	HITS-CLIP//PAR-CLIP	23446348|23706177	Pancreas
hsa-let-7f-5p	MIMAT0000067	NAT8L	339983	PAR-CLIP	21572407	Pancreas
hsa-let-7f-5p	MIMAT0000067	ACER2	340485	PAR-CLIP	24398324	Pancreas
hsa-let-7f-5p	MIMAT0000067	ZNF774	342132	HITS-CLIP//PAR-CLIP	22100165|27418678	Pancreas
hsa-let-7f-5p	MIMAT0000067	MTX3	345778	HITS-CLIP	23706177	Pancreas
hsa-let-7f-5p	MIMAT0000067	NDUFA4P1	360165	PAR-CLIP	22100165	Pancreas
hsa-let-7f-5p	MIMAT0000067	NHLRC2	374354	HITS-CLIP	23313552	Pancreas
hsa-let-7f-5p	MIMAT0000067	NHLRC3	387921	PAR-CLIP	24398324|21572407|20371350	Pancreas
hsa-let-7f-5p	MIMAT0000067	BEND4	389206	PAR-CLIP	21572407|20371350	Pancreas
hsa-let-7f-5p	MIMAT0000067	RBM12B	389677	PAR-CLIP	21572407|20371350	Pancreas
hsa-let-7f-5p	MIMAT0000067	RAB19	401409	HITS-CLIP//PAR-CLIP	23706177|23313552|27292025	Pancreas
hsa-let-7f-5p	MIMAT0000067	POTEG	404785	PAR-CLIP	26701625|27292025	Pancreas
hsa-let-7f-5p	MIMAT0000067	FNDC9	408263	PAR-CLIP	26701625	Pancreas
hsa-let-7f-5p	MIMAT0000067	ATXN7L3B	552889	PAR-CLIP	23592263|20371350	Pancreas
hsa-let-7f-5p	MIMAT0000067	PRR5-ARHGAP8	553158	PAR-CLIP	27292025	Pancreas
hsa-let-7f-5p	MIMAT0000067	POTEM	641455	PAR-CLIP	26701625|27292025	Pancreas
hsa-let-7f-5p	MIMAT0000067	FAM83G	644815	PAR-CLIP	23592263|24398324	Pancreas
hsa-let-7f-5p	MIMAT0000067	CASTOR2	729438	PAR-CLIP	26701625	Pancreas
hsa-mir-16-5p	MIMAT0000069	ABCB7	22	CLASH	23622248	Pancreas
hsa-mir-16-5p	MIMAT0000069	ABCF1	23	Proteomics	18668040	Pancreas
hsa-mir-16-5p	MIMAT0000069	ABL2	27	PAR-CLIP//Sequencing	20371350|23592263|24398324|23446348|21572407	Pancreas
hsa-mir-16-5p	MIMAT0000069	ACOX1	51	HITS-CLIP	22473208	Pancreas
hsa-mir-16-5p	MIMAT0000069	ACP2	53	Proteomics//pSILAC	18668040	Pancreas
hsa-mir-16-5p	MIMAT0000069	ACTB	60	CLASH	23622248	Pancreas
hsa-mir-16-5p	MIMAT0000069	ACTG1	71	CLASH//Proteomics	18668040|23622248	Pancreas
hsa-mir-16-5p	MIMAT0000069	ACTN4	81	CLASH	23622248	Pancreas
hsa-mir-16-5p	MIMAT0000069	ACTN1	87	CLASH	23622248	Pancreas
hsa-mir-16-5p	MIMAT0000069	ACVR2A	92	Luciferase reporter assay//PAR-CLIP//Western blot	20216554|20371350	Pancreas
hsa-mir-16-5p	MIMAT0000069	ADK	132	CLASH	23622248	Pancreas
hsa-mir-16-5p	MIMAT0000069	ADORA2A	135	Luciferase reporter assay//qRT-PCR//Western blot	27476546	Pancreas
hsa-mir-16-5p	MIMAT0000069	ADORA3	140	HITS-CLIP	19536157	Pancreas
hsa-mir-16-5p	MIMAT0000069	ADRA2B	151	HITS-CLIP	23824327	Pancreas
hsa-mir-16-5p	MIMAT0000069	ADSS	159	Proteomics//pSILAC	18668040	Pancreas
hsa-mir-16-5p	MIMAT0000069	AP2A1	160	Proteomics//Sequencing	20371350|18668040	Pancreas
hsa-mir-16-5p	MIMAT0000069	AP2B1	163	PAR-CLIP//Proteomics	18668040|26701625	Pancreas
hsa-mir-16-5p	MIMAT0000069	AGER	177	CLASH	23622248	Pancreas
hsa-mir-16-5p	MIMAT0000069	APLNR	187	CLASH	23622248	Pancreas
hsa-mir-16-5p	MIMAT0000069	AK2	204	Proteomics	18668040	Pancreas
hsa-mir-16-5p	MIMAT0000069	ALDH2	217	Proteomics	18668040	Pancreas
hsa-mir-16-5p	MIMAT0000069	ALDH3B1	221	PAR-CLIP	23592263	Pancreas
hsa-mir-16-5p	MIMAT0000069	AMPD1	270	CLASH	23622248	Pancreas
hsa-mir-16-5p	MIMAT0000069	ANPEP	290	Proteomics	18668040	Pancreas
hsa-mir-16-5p	MIMAT0000069	SLC25A6	293	Proteomics	18668040	Pancreas
hsa-mir-16-5p	MIMAT0000069	BIRC5	332	Immunoblot//Luciferase reporter assay//qRT-PCR	23380758	Pancreas
hsa-mir-16-5p	MIMAT0000069	APP	351	ELISA//Immunoprecipitaion//Luciferase reporter assay//PAR-CLIP//Proteomics//qRT-PCR//Western blot	18668040|21572407|26440600	Pancreas
hsa-mir-16-5p	MIMAT0000069	ABCC6	368	PAR-CLIP	23592263|20371350	Pancreas
hsa-mir-16-5p	MIMAT0000069	ARCN1	372	HITS-CLIP	22473208	Pancreas
hsa-mir-16-5p	MIMAT0000069	ARG2	384	Microarray	21199864	Pancreas
hsa-mir-16-5p	MIMAT0000069	ARHGDIA	396	HITS-CLIP//Immunohistochemistry//Luciferase reporter assay//PAR-CLIP//Proteomics//pSILAC//Western blot	18668040|22473208|23446348|21572407|20371350|26761212	Pancreas
hsa-mir-16-5p	MIMAT0000069	ARL2	402	Luciferase reporter assay//Microarray//Proteomics//pSILAC//qRT-PCR//Reporter assay//Western blot	18668040|21199864	Pancreas
hsa-mir-16-5p	MIMAT0000069	ARL3	403	Sequencing	20371350	Pancreas
hsa-mir-16-5p	MIMAT0000069	ASGR2	433	PAR-CLIP	23446348|21572407|20371350	Pancreas
hsa-mir-16-5p	MIMAT0000069	ASNS	440	Proteomics	18668040	Pancreas
hsa-mir-16-5p	MIMAT0000069	ASPH	444	Microarray	21199864	Pancreas
hsa-mir-16-5p	MIMAT0000069	ZFHX3	463	Sequencing	20371350	Pancreas
hsa-mir-16-5p	MIMAT0000069	ATOX1	475	Sequencing	20371350	Pancreas
hsa-mir-16-5p	MIMAT0000069	ATP5A1	498	CLASH	23622248	Pancreas
hsa-mir-16-5p	MIMAT0000069	ATP5C1	509	CLASH	23622248	Pancreas
hsa-mir-16-5p	MIMAT0000069	ATP5G3	518	PAR-CLIP//Sequencing	20371350|21572407	Pancreas
hsa-mir-16-5p	MIMAT0000069	ATP6V1B2	526	Proteomics	18668040	Pancreas
hsa-mir-16-5p	MIMAT0000069	ATP6V1E1	529	Proteomics	18668040	Pancreas
hsa-mir-16-5p	MIMAT0000069	AUP1	550	CLASH//Proteomics	18668040|23622248	Pancreas
hsa-mir-16-5p	MIMAT0000069	CCND1	595	flow//Luciferase reporter assay//PAR-CLIP//qRT-PCR//Western blot	18483394|19591824|18701644|18931683|19549910|24398324|24148817	Pancreas
hsa-mir-16-5p	MIMAT0000069	BCL2	596	HITS-CLIP//Immunoblot//Immunohistochemistry//Immunoprecipitaion//Luciferase reporter assay//Microarray//proteomics analysis//qRT-PCR//Reporter assay//Sequencing//Western blot	17877811|18449891|18362358|17351108|17707831|20643754|20876285|19269153|16166262|19903841|20371350|23907579|22473208|24148817|25435430|26397135|26722459	Pancreas
hsa-mir-16-5p	MIMAT0000069	BCL7A	605	HITS-CLIP	22473208	Pancreas
hsa-mir-16-5p	MIMAT0000069	BDNF	627	Luciferase reporter assay//qRT-PCR//Western blot	24026226	Pancreas
hsa-mir-16-5p	MIMAT0000069	BMI1	648	GFP reporter assay//Luciferase reporter assay//Western blot	19903841|23686310|27596816	Pancreas
hsa-mir-16-5p	MIMAT0000069	BRCA1	672	Luciferase reporter assay	19144710	Pancreas
hsa-mir-16-5p	MIMAT0000069	BSG	682	HITS-CLIP	22473208	Pancreas
hsa-mir-16-5p	MIMAT0000069	BTF3	689	Proteomics	18668040	Pancreas
hsa-mir-16-5p	MIMAT0000069	BYSL	705	Proteomics	18668040	Pancreas
hsa-mir-16-5p	MIMAT0000069	CA8	767	PAR-CLIP	21572407	Pancreas
hsa-mir-16-5p	MIMAT0000069	CA12	771	Proteomics//pSILAC//Sequencing	18668040|20371350	Pancreas
hsa-mir-16-5p	MIMAT0000069	CACNA2D1	781	Proteomics//pSILAC	18668040	Pancreas
hsa-mir-16-5p	MIMAT0000069	CACNB2	783	CLASH	23622248	Pancreas
hsa-mir-16-5p	MIMAT0000069	CALR	811	Proteomics	18668040	Pancreas
hsa-mir-16-5p	MIMAT0000069	CALU	813	HITS-CLIP//PAR-CLIP//Sequencing	20371350|22473208|23592263	Pancreas
hsa-mir-16-5p	MIMAT0000069	CAMK2G	818	Proteomics	18668040	Pancreas
hsa-mir-16-5p	MIMAT0000069	CANX	821	PAR-CLIP	21572407	Pancreas
hsa-mir-16-5p	MIMAT0000069	CAPZA2	830	PAR-CLIP//Sequencing	20371350	Pancreas
hsa-mir-16-5p	MIMAT0000069	RUNX1T1	862	PAR-CLIP//Sequencing	20371350|21572407	Pancreas
hsa-mir-16-5p	MIMAT0000069	CBFA2T3	863	HITS-CLIP	22473208	Pancreas
hsa-mir-16-5p	MIMAT0000069	CCND2	894	PAR-CLIP//qRT-PCR//Sequencing//Western blot	20371350|21572407|26393798	Pancreas
hsa-mir-16-5p	MIMAT0000069	CCND3	896	flow//Luciferase reporter assay//qRT-PCR//Western blot	18701644	Pancreas
hsa-mir-16-5p	MIMAT0000069	CCNE1	898	CLASH//flow//HITS-CLIP//Luciferase reporter assay//Microarray//PAR-CLIP//qRT-PCR//Western blot	19250063|19591824|18701644|23083510|21199864|23622248|22473208|21572407|20371350|26397135|25830480	Pancreas
hsa-mir-16-5p	MIMAT0000069	CCNT1	904	PAR-CLIP	20371350	Pancreas
hsa-mir-16-5p	MIMAT0000069	CCNT2	905	HITS-CLIP//Luciferase reporter assay//Reporter assay	15131085|22473208	Pancreas
hsa-mir-16-5p	MIMAT0000069	ENTPD1	953	HITS-CLIP//PAR-CLIP	22473208|21572407	Pancreas
hsa-mir-16-5p	MIMAT0000069	ENTPD6	955	HITS-CLIP	22473208	Pancreas
hsa-mir-16-5p	MIMAT0000069	CD44	960	Proteomics	18668040	Pancreas
hsa-mir-16-5p	MIMAT0000069	ADGRE5	976	Proteomics	18668040	Pancreas
hsa-mir-16-5p	MIMAT0000069	CDK1	983	PAR-CLIP	23446348|21572407|20371350	Pancreas
hsa-mir-16-5p	MIMAT0000069	CDC5L	988	Proteomics	18668040	Pancreas
hsa-mir-16-5p	MIMAT0000069	CDC20	991	Proteomics	18668040	Pancreas
hsa-mir-16-5p	MIMAT0000069	CDC25A	993	HITS-CLIP//PAR-CLIP//Sequencing	20371350|22473208|23592263	Pancreas
hsa-mir-16-5p	MIMAT0000069	CDC27	996	HITS-CLIP//Sequencing	20371350|22473208	Pancreas
hsa-mir-16-5p	MIMAT0000069	CDK6	1021	flow//Luciferase reporter assay//PAR-CLIP//qRT-PCR//Western blot	18701644|23592263	Pancreas
hsa-mir-16-5p	MIMAT0000069	CDK9	1025	Proteomics	18668040	Pancreas
hsa-mir-16-5p	MIMAT0000069	CDKN1A	1026	HITS-CLIP	22473208	Pancreas
hsa-mir-16-5p	MIMAT0000069	CDKN2A	1029	Proteomics	18668040	Pancreas
hsa-mir-16-5p	MIMAT0000069	CENPF	1063	Proteomics	18668040	Pancreas
hsa-mir-16-5p	MIMAT0000069	CFL2	1073	proteomics analysis	18362358	Pancreas
hsa-mir-16-5p	MIMAT0000069	CHD3	1107	CLASH	23622248	Pancreas
hsa-mir-16-5p	MIMAT0000069	CHEK1	1111	HITS-CLIP//Luciferase reporter assay//qRT-PCR//Western blot	22473208|23313552|24336073|25594541	Pancreas
hsa-mir-16-5p	MIMAT0000069	CHUK	1147	Luciferase reporter assay//qRT-PCR//Western blot	20711193	Pancreas
hsa-mir-16-5p	MIMAT0000069	AP2M1	1173	Proteomics	18668040	Pancreas
hsa-mir-16-5p	MIMAT0000069	CLU	1191	PAR-CLIP	26701625	Pancreas
hsa-mir-16-5p	MIMAT0000069	CLNS1A	1207	Proteomics	18668040	Pancreas
hsa-mir-16-5p	MIMAT0000069	CLTC	1213	CLASH	23622248	Pancreas
hsa-mir-16-5p	MIMAT0000069	CNN3	1266	CLASH	23622248	Pancreas
hsa-mir-16-5p	MIMAT0000069	CNP	1267	CLASH	23622248	Pancreas
hsa-mir-16-5p	MIMAT0000069	COL4A1	1282	CLASH	23622248	Pancreas
hsa-mir-16-5p	MIMAT0000069	COL4A2	1284	CLASH	23622248	Pancreas
hsa-mir-16-5p	MIMAT0000069	COMT	1312	CLASH//Proteomics	18668040|23622248	Pancreas
hsa-mir-16-5p	MIMAT0000069	CPT1A	1374	Proteomics	18668040	Pancreas
hsa-mir-16-5p	MIMAT0000069	CREBL2	1389	Microarray//PAR-CLIP	18362358|21572407|20371350	Pancreas
hsa-mir-16-5p	MIMAT0000069	CRHBP	1393	proteomics analysis	18362358	Pancreas
hsa-mir-16-5p	MIMAT0000069	CRK	1398	PAR-CLIP	21572407	Pancreas
hsa-mir-16-5p	MIMAT0000069	CRKL	1399	PAR-CLIP//Sequencing	20371350|21572407	Pancreas
hsa-mir-16-5p	MIMAT0000069	CSHL1	1444	proteomics analysis	18362358	Pancreas
hsa-mir-16-5p	MIMAT0000069	CSNK1E	1454	PAR-CLIP	23592263	Pancreas
hsa-mir-16-5p	MIMAT0000069	CTSD	1509	CLASH	23622248	Pancreas
hsa-mir-16-5p	MIMAT0000069	CYLD	1540	HITS-CLIP	22473208	Pancreas
hsa-mir-16-5p	MIMAT0000069	CYP27B1	1594	CLASH	23622248	Pancreas
hsa-mir-16-5p	MIMAT0000069	CD55	1604	Proteomics	18668040	Pancreas
hsa-mir-16-5p	MIMAT0000069	DDX3X	1654	PAR-CLIP//Proteomics	18668040|24398324|23446348|21572407|20371350	Pancreas
hsa-mir-16-5p	MIMAT0000069	DDX6	1656	CLASH	23622248	Pancreas
hsa-mir-16-5p	MIMAT0000069	DHX8	1659	Proteomics	18668040	Pancreas
hsa-mir-16-5p	MIMAT0000069	DECR1	1666	PAR-CLIP	21572407	Pancreas
hsa-mir-16-5p	MIMAT0000069	DIAPH1	1729	PAR-CLIP	26701625	Pancreas
hsa-mir-16-5p	MIMAT0000069	DKC1	1736	Proteomics	18668040	Pancreas
hsa-mir-16-5p	MIMAT0000069	DLD	1738	Proteomics	18668040	Pancreas
hsa-mir-16-5p	MIMAT0000069	DMD	1756	Proteomics	18668040	Pancreas
hsa-mir-16-5p	MIMAT0000069	DMPK	1760	HITS-CLIP//PAR-CLIP	23446348|21572407|24906430|23824327|22927820|27292025|27418678|28735896	Pancreas
hsa-mir-16-5p	MIMAT0000069	DSP	1832	Proteomics	18668040	Pancreas
hsa-mir-16-5p	MIMAT0000069	TOR1A	1861	CLASH	23622248	Pancreas
hsa-mir-16-5p	MIMAT0000069	E2F3	1871	CLASH//HITS-CLIP	23622248|22473208	Pancreas
hsa-mir-16-5p	MIMAT0000069	EEF1A1	1915	CLASH//Proteomics	18668040|23622248	Pancreas
hsa-mir-16-5p	MIMAT0000069	EEF1G	1937	Proteomics	18668040	Pancreas
hsa-mir-16-5p	MIMAT0000069	EEF2	1938	Proteomics	18668040	Pancreas
hsa-mir-16-5p	MIMAT0000069	EFNB2	1948	PAR-CLIP//Proteomics	18668040|22012620|20371350	Pancreas
hsa-mir-16-5p	MIMAT0000069	MEGF8	1954	CLASH	23622248	Pancreas
hsa-mir-16-5p	MIMAT0000069	EGFR	1956	Proteomics//pSILAC	18668040	Pancreas
hsa-mir-16-5p	MIMAT0000069	EIF1AX	1964	PAR-CLIP	23592263|23446348|21572407|20371350|27292025	Pancreas
hsa-mir-16-5p	MIMAT0000069	EPHA2	1969	Proteomics	18668040	Pancreas
hsa-mir-16-5p	MIMAT0000069	EIF4B	1975	CLASH//Proteomics	18668040|23622248	Pancreas
hsa-mir-16-5p	MIMAT0000069	EIF4E	1977	Proteomics//pSILAC	18668040	Pancreas
hsa-mir-16-5p	MIMAT0000069	EIF4G1	1981	Proteomics	18668040	Pancreas
hsa-mir-16-5p	MIMAT0000069	EIF5	1983	Proteomics	18668040	Pancreas
hsa-mir-16-5p	MIMAT0000069	ELK4	2005	PAR-CLIP	23446348|20371350	Pancreas
hsa-mir-16-5p	MIMAT0000069	EN2	2020	PAR-CLIP//Sequencing	20371350|23446348|21572407	Pancreas
hsa-mir-16-5p	MIMAT0000069	SLC29A1	2030	PAR-CLIP//Proteomics	18668040|21572407|20371350	Pancreas
hsa-mir-16-5p	MIMAT0000069	EXT1	2131	PAR-CLIP	21572407	Pancreas
hsa-mir-16-5p	MIMAT0000069	EZH1	2145	HITS-CLIP	22473208	Pancreas
hsa-mir-16-5p	MIMAT0000069	F2	2147	Proteomics//pSILAC	18668040	Pancreas
hsa-mir-16-5p	MIMAT0000069	FASN	2194	PAR-CLIP	21572407|20371350	Pancreas
hsa-mir-16-5p	MIMAT0000069	FAT2	2196	CLASH	23622248	Pancreas
hsa-mir-16-5p	MIMAT0000069	FDXR	2232	Proteomics	18668040	Pancreas
hsa-mir-16-5p	MIMAT0000069	FECH	2235	CLASH	23622248	Pancreas
hsa-mir-16-5p	MIMAT0000069	FGF2	2247	Immunofluorescence//Luciferase reporter assay//mice xenograft//PAR-CLIP//Proteomics//pSILAC//qRT-PCR//Sequencing//Western blot	18668040|20371350|23446348|26655091	Pancreas
hsa-mir-16-5p	MIMAT0000069	FGFR1	2260	Luciferase reporter assay//qRT-PCR//Western blot	21885851	Pancreas
hsa-mir-16-5p	MIMAT0000069	FGFR4	2264	PAR-CLIP	23592263	Pancreas
hsa-mir-16-5p	MIMAT0000069	FKBP1A	2280	PAR-CLIP	21572407	Pancreas
hsa-mir-16-5p	MIMAT0000069	FLNA	2316	CLASH	23622248	Pancreas
hsa-mir-16-5p	MIMAT0000069	FLOT2	2319	HITS-CLIP	22473208|23313552	Pancreas
hsa-mir-16-5p	MIMAT0000069	FNTA	2339	Proteomics	18668040	Pancreas
hsa-mir-16-5p	MIMAT0000069	MTOR	2475	Luciferase reporter assay//Proteomics	18668040|25311506	Pancreas
hsa-mir-16-5p	MIMAT0000069	FTH1	2495	Proteomics	18668040	Pancreas
hsa-mir-16-5p	MIMAT0000069	FTL	2512	Proteomics	18668040	Pancreas
hsa-mir-16-5p	MIMAT0000069	KDSR	2531	Proteomics	18668040	Pancreas
hsa-mir-16-5p	MIMAT0000069	GABPA	2551	PAR-CLIP	21572407|20371350	Pancreas
hsa-mir-16-5p	MIMAT0000069	GALNT1	2589	PAR-CLIP	21572407|20371350	Pancreas
hsa-mir-16-5p	MIMAT0000069	GALNT3	2591	Proteomics	18668040	Pancreas
hsa-mir-16-5p	MIMAT0000069	GARS	2617	Proteomics	18668040	Pancreas
hsa-mir-16-5p	MIMAT0000069	NR6A1	2649	PAR-CLIP	23592263	Pancreas
hsa-mir-16-5p	MIMAT0000069	GFPT1	2673	Proteomics//pSILAC	18668040	Pancreas
hsa-mir-16-5p	MIMAT0000069	B4GALT1	2683	HITS-CLIP//Proteomics	18668040|22473208	Pancreas
hsa-mir-16-5p	MIMAT0000069	GLRX	2745	Sequencing	20371350	Pancreas
hsa-mir-16-5p	MIMAT0000069	GNAL	2774	CLASH//HITS-CLIP//PAR-CLIP	23622248|23592263|21572407|20371350	Pancreas
hsa-mir-16-5p	MIMAT0000069	GNAT1	2779	HITS-CLIP//PAR-CLIP	21572407|23706177	Pancreas
hsa-mir-16-5p	MIMAT0000069	GNB1	2782	HITS-CLIP//Microarray//PAR-CLIP//Sequencing	20371350|21199864|22473208|23592263|21572407	Pancreas
hsa-mir-16-5p	MIMAT0000069	GNB2	2783	CLASH	23622248	Pancreas
hsa-mir-16-5p	MIMAT0000069	GOT2	2806	CLASH	23622248	Pancreas
hsa-mir-16-5p	MIMAT0000069	GPR27	2850	PAR-CLIP	21572407|20371350	Pancreas
hsa-mir-16-5p	MIMAT0000069	GRB2	2885	PAR-CLIP//Proteomics	18668040|21572407|20371350	Pancreas
hsa-mir-16-5p	MIMAT0000069	GSK3B	2932	HITS-CLIP	22473208	Pancreas
hsa-mir-16-5p	MIMAT0000069	GSTM4	2948	Proteomics//pSILAC	18668040	Pancreas
hsa-mir-16-5p	MIMAT0000069	GTF2H1	2965	Microarray	18362358	Pancreas
hsa-mir-16-5p	MIMAT0000069	GTF3C1	2975	Proteomics	18668040	Pancreas
hsa-mir-16-5p	MIMAT0000069	GTF3C2	2976	Proteomics	18668040	Pancreas
hsa-mir-16-5p	MIMAT0000069	HIST1H1C	3006	CLASH	23622248	Pancreas
hsa-mir-16-5p	MIMAT0000069	H2AFX	3014	CLASH	23622248	Pancreas
hsa-mir-16-5p	MIMAT0000069	H3F3B	3021	Microarray	18362358	Pancreas
hsa-mir-16-5p	MIMAT0000069	HARS	3035	Proteomics//pSILAC	18668040	Pancreas
hsa-mir-16-5p	MIMAT0000069	HTT	3064	CLASH	23622248	Pancreas
hsa-mir-16-5p	MIMAT0000069	HDGF	3068	Luciferase reporter assay//PAR-CLIP//qRT-PCR//Western blot	23592263|20371350|23954293|26701625	Pancreas
hsa-mir-16-5p	MIMAT0000069	HGF	3082	Luciferase reporter assay//qRT-PCR//Western blot	27683052	Pancreas
hsa-mir-16-5p	MIMAT0000069	HMGN1	3150	CLASH	23622248	Pancreas
hsa-mir-16-5p	MIMAT0000069	HMGA1	3159	HITS-CLIP//Luciferase reporter assay//qRT-PCR//Western blot	19250063|22139073|22473208	Pancreas
hsa-mir-16-5p	MIMAT0000069	HMOX1	3162	Proteomics//pSILAC	18668040	Pancreas
hsa-mir-16-5p	MIMAT0000069	HNRNPA1	3178	HITS-CLIP	23313552	Pancreas
hsa-mir-16-5p	MIMAT0000069	HNRNPA2B1	3181	CLASH//PAR-CLIP//Sequencing	20371350|23622248	Pancreas
hsa-mir-16-5p	MIMAT0000069	HNRNPF	3185	CLASH	23622248	Pancreas
hsa-mir-16-5p	MIMAT0000069	HNRNPL	3191	CLASH	23622248	Pancreas
hsa-mir-16-5p	MIMAT0000069	HOXA3	3200	HITS-CLIP//PAR-CLIP//Sequencing	20371350|23592263|23446348|21572407	Pancreas
hsa-mir-16-5p	MIMAT0000069	HOXA10	3206	PAR-CLIP	21572407	Pancreas
hsa-mir-16-5p	MIMAT0000069	HOXC8	3224	PAR-CLIP	21572407	Pancreas
hsa-mir-16-5p	MIMAT0000069	HOXD13	3239	CLASH	23622248	Pancreas
hsa-mir-16-5p	MIMAT0000069	DNAJA1	3301	HITS-CLIP//PAR-CLIP//Proteomics	18668040|24398324|23446348|21572407|20371350	Pancreas
hsa-mir-16-5p	MIMAT0000069	HSPA1A	3303	Microarray//Proteomics//pSILAC	18362358|18668040	Pancreas
hsa-mir-16-5p	MIMAT0000069	HSPA1B	3304	CLASH//HITS-CLIP//PAR-CLIP//Proteomics	18668040|23622248|22473208|24398324|21572407|20371350	Pancreas
hsa-mir-16-5p	MIMAT0000069	HSPA5	3309	Proteomics	18668040	Pancreas
hsa-mir-16-5p	MIMAT0000069	HSPA8	3312	CLASH//PAR-CLIP	23622248|26701625	Pancreas
hsa-mir-16-5p	MIMAT0000069	HSPA9	3313	Proteomics	18668040	Pancreas
hsa-mir-16-5p	MIMAT0000069	HSP90AA1	3320	Proteomics	18668040	Pancreas
hsa-mir-16-5p	MIMAT0000069	HSPD1	3329	Proteomics	18668040	Pancreas
hsa-mir-16-5p	MIMAT0000069	DNAJB1	3337	Proteomics	18668040	Pancreas
hsa-mir-16-5p	MIMAT0000069	IARS	3376	Proteomics	18668040	Pancreas
hsa-mir-16-5p	MIMAT0000069	IDH3A	3419	Proteomics	18668040	Pancreas
hsa-mir-16-5p	MIMAT0000069	IDS	3423	CLASH	23622248	Pancreas
hsa-mir-16-5p	MIMAT0000069	IFNG	3458	Luciferase reporter assay//qRT-PCR	22379033	Pancreas
hsa-mir-16-5p	MIMAT0000069	IFRD1	3475	Proteomics//pSILAC	18668040	Pancreas
hsa-mir-16-5p	MIMAT0000069	IGF1R	3480	Luciferase reporter assay//qRT-PCR//Western blot	23507142	Pancreas
hsa-mir-16-5p	MIMAT0000069	IGF2R	3482	Proteomics//pSILAC	18668040	Pancreas
hsa-mir-16-5p	MIMAT0000069	RBPJ	3516	PAR-CLIP	23592263|23446348|22012620|20371350	Pancreas
hsa-mir-16-5p	MIMAT0000069	IGSF1	3547	CLASH	23622248	Pancreas
hsa-mir-16-5p	MIMAT0000069	IL12B	3593	Luciferase reporter assay//qRT-PCR	26073885	Pancreas
hsa-mir-16-5p	MIMAT0000069	IMPDH2	3615	Proteomics	18668040	Pancreas
hsa-mir-16-5p	MIMAT0000069	EIF3E	3646	Proteomics	18668040	Pancreas
hsa-mir-16-5p	MIMAT0000069	IRF4	3662	HITS-CLIP	22473208	Pancreas
hsa-mir-16-5p	MIMAT0000069	ITGA2	3673	PAR-CLIP//Proteomics//pSILAC//qRT-PCR//Sequencing	18668040|20371350|21572407|24064622	Pancreas
hsa-mir-16-5p	MIMAT0000069	ITGB4	3691	Proteomics	18668040	Pancreas
hsa-mir-16-5p	MIMAT0000069	ITPR1	3708	HITS-CLIP	22473208	Pancreas
hsa-mir-16-5p	MIMAT0000069	JAK2	3717	CLASH	23622248	Pancreas
hsa-mir-16-5p	MIMAT0000069	JARID2	3720	PAR-CLIP//Sequencing	20371350|23446348|22012620|21572407	Pancreas
hsa-mir-16-5p	MIMAT0000069	JUN	3725	Microarray	18362358	Pancreas
hsa-mir-16-5p	MIMAT0000069	KCNC4	3749	CLASH//Sequencing	20371350|23622248	Pancreas
hsa-mir-16-5p	MIMAT0000069	KCND3	3752	CLASH	23622248	Pancreas
hsa-mir-16-5p	MIMAT0000069	KCNN4	3783	Proteomics//pSILAC	18668040	Pancreas
hsa-mir-16-5p	MIMAT0000069	KCNS2	3788	CLASH	23622248	Pancreas
hsa-mir-16-5p	MIMAT0000069	KDR	3791	Luciferase reporter assay//qRT-PCR//Western blot	21885851	Pancreas
hsa-mir-16-5p	MIMAT0000069	KIF2A	3796	Proteomics	18668040	Pancreas
hsa-mir-16-5p	MIMAT0000069	KIF5A	3798	Sequencing	20371350	Pancreas
hsa-mir-16-5p	MIMAT0000069	KIF5B	3799	CLASH//HITS-CLIP//PAR-CLIP//Proteomics//Sequencing	20371350|18668040|23622248|22473208|24398324|23446348|21572407	Pancreas
hsa-mir-16-5p	MIMAT0000069	KPNA1	3836	CLASH//PAR-CLIP//Proteomics//Sequencing	20371350|18668040|23622248|21572407	Pancreas
hsa-mir-16-5p	MIMAT0000069	KPNA2	3838	Proteomics	18668040	Pancreas
hsa-mir-16-5p	MIMAT0000069	KPNA3	3839	HITS-CLIP//PAR-CLIP//Proteomics//pSILAC	18668040|21572407	Pancreas
hsa-mir-16-5p	MIMAT0000069	TNPO1	3842	Proteomics	18668040	Pancreas
hsa-mir-16-5p	MIMAT0000069	IPO5	3843	CLASH	23622248	Pancreas
hsa-mir-16-5p	MIMAT0000069	KRAS	3845	Luciferase reporter assay//Western blot	23507142	Pancreas
hsa-mir-16-5p	MIMAT0000069	KRT33B	3884	PAR-CLIP	20371350	Pancreas
hsa-mir-16-5p	MIMAT0000069	L1CAM	3897	Proteomics	18668040	Pancreas
hsa-mir-16-5p	MIMAT0000069	LAMB1	3912	Proteomics	18668040	Pancreas
hsa-mir-16-5p	MIMAT0000069	LAMB3	3914	Proteomics	18668040	Pancreas
hsa-mir-16-5p	MIMAT0000069	LAMC1	3915	PAR-CLIP//Proteomics//pSILAC	18668040|23592263	Pancreas
hsa-mir-16-5p	MIMAT0000069	LAMP2	3920	PAR-CLIP//Sequencing	20371350|23446348|21572407	Pancreas
hsa-mir-16-5p	MIMAT0000069	RPSA	3921	Proteomics	18668040	Pancreas
hsa-mir-16-5p	MIMAT0000069	LIG4	3981	CLASH	23622248	Pancreas
hsa-mir-16-5p	MIMAT0000069	LMO7	4008	Proteomics	18668040	Pancreas
hsa-mir-16-5p	MIMAT0000069	CD180	4064	PAR-CLIP	22291592	Pancreas
hsa-mir-16-5p	MIMAT0000069	TM4SF1	4071	PAR-CLIP	23592263	Pancreas
hsa-mir-16-5p	MIMAT0000069	CAPRIN1	4076	Luciferase reporter assay//qRT-PCR//Western blot	19250063	Pancreas
hsa-mir-16-5p	MIMAT0000069	SMAD1	4086	Proteomics	18668040	Pancreas
hsa-mir-16-5p	MIMAT0000069	SMAD3	4088	HITS-CLIP	22473208	Pancreas
hsa-mir-16-5p	MIMAT0000069	SMAD5	4090	Proteomics	18668040	Pancreas
hsa-mir-16-5p	MIMAT0000069	SMAD7	4092	PAR-CLIP//Sequencing	20371350|24398324|23446348|21572407	Pancreas
hsa-mir-16-5p	MIMAT0000069	MAP4	4134	Proteomics//Sequencing	20371350|18668040	Pancreas
hsa-mir-16-5p	MIMAT0000069	MARS	4141	Proteomics	18668040	Pancreas
hsa-mir-16-5p	MIMAT0000069	MCL1	4170	Microarray	18362358	Pancreas
hsa-mir-16-5p	MIMAT0000069	MKI67	4288	Proteomics	18668040	Pancreas
hsa-mir-16-5p	MIMAT0000069	KMT2A	4297	Sequencing	20371350	Pancreas
hsa-mir-16-5p	MIMAT0000069	MLLT1	4298	Proteomics	18668040	Pancreas
hsa-mir-16-5p	MIMAT0000069	MLLT6	4302	HITS-CLIP//Sequencing	20371350|22473208	Pancreas
hsa-mir-16-5p	MIMAT0000069	MOV10	4343	Proteomics//Sequencing	18668040|20371350	Pancreas
hsa-mir-16-5p	MIMAT0000069	ABCC1	4363	CLASH	23622248	Pancreas
hsa-mir-16-5p	MIMAT0000069	MSH2	4436	Microarray	18362358	Pancreas
hsa-mir-16-5p	MIMAT0000069	COX1	4512	CLASH	23622248	Pancreas
hsa-mir-16-5p	MIMAT0000069	MTHFR	4524	PAR-CLIP//Sequencing	20371350|21572407	Pancreas
hsa-mir-16-5p	MIMAT0000069	MYB	4602	Luciferase reporter assay//Microarray//qRT-PCR	21205891	Pancreas
hsa-mir-16-5p	MIMAT0000069	MYC	4609	TRAP	24510096	Pancreas
hsa-mir-16-5p	MIMAT0000069	MYO5A	4644	HITS-CLIP//PAR-CLIP//Sequencing	20371350|22473208|23446348|21572407	Pancreas
hsa-mir-16-5p	MIMAT0000069	MYO5B	4645	Sequencing	20371350	Pancreas
hsa-mir-16-5p	MIMAT0000069	NACA	4666	Proteomics	18668040	Pancreas
hsa-mir-16-5p	MIMAT0000069	NARS	4677	Proteomics	18668040	Pancreas
hsa-mir-16-5p	MIMAT0000069	NDUFA4	4697	Sequencing	20371350	Pancreas
hsa-mir-16-5p	MIMAT0000069	NDUFA9	4704	Proteomics	18668040	Pancreas
hsa-mir-16-5p	MIMAT0000069	SEPT2	4735	HITS-CLIP	22473208	Pancreas
hsa-mir-16-5p	MIMAT0000069	NFIC	4782	PAR-CLIP	23592263	Pancreas
hsa-mir-16-5p	MIMAT0000069	NFKB1	4790	ChIP-seq	21081469	Pancreas
hsa-mir-16-5p	MIMAT0000069	NOTCH2	4853	HITS-CLIP//Proteomics//pSILAC	18668040|22473208|23824327	Pancreas
hsa-mir-16-5p	MIMAT0000069	PNP	4860	Proteomics//Sequencing	20371350|18668040	Pancreas
hsa-mir-16-5p	MIMAT0000069	NPR3	4883	Proteomics//pSILAC	18668040	Pancreas
hsa-mir-16-5p	MIMAT0000069	SLC11A2	4891	Sequencing	20371350	Pancreas
hsa-mir-16-5p	MIMAT0000069	YBX1	4904	Proteomics	18668040	Pancreas
hsa-mir-16-5p	MIMAT0000069	NSF	4905	Sequencing	20371350	Pancreas
hsa-mir-16-5p	MIMAT0000069	NTHL1	4913	Proteomics	18668040	Pancreas
hsa-mir-16-5p	MIMAT0000069	NUP98	4928	CLASH	23622248	Pancreas
hsa-mir-16-5p	MIMAT0000069	OCRL	4952	HITS-CLIP	23313552	Pancreas
hsa-mir-16-5p	MIMAT0000069	OGDH	4967	Proteomics	18668040	Pancreas
hsa-mir-16-5p	MIMAT0000069	OPRM1	4988	Luciferase reporter assay//qRT-PCR//Western blot	26052934	Pancreas
hsa-mir-16-5p	MIMAT0000069	ORC4	5000	PAR-CLIP	24398324|23446348|21572407|20371350|27292025	Pancreas
hsa-mir-16-5p	MIMAT0000069	PA2G4	5036	Proteomics	18668040	Pancreas
hsa-mir-16-5p	MIMAT0000069	FURIN	5045	PAR-CLIP//Sequencing	20371350|23592263|26701625	Pancreas
hsa-mir-16-5p	MIMAT0000069	PAFAH1B1	5048	HITS-CLIP	22473208	Pancreas
hsa-mir-16-5p	MIMAT0000069	PAFAH1B2	5049	PAR-CLIP//Proteomics//pSILAC	18668040|20371350	Pancreas
hsa-mir-16-5p	MIMAT0000069	PAK2	5062	PAR-CLIP	21572407	Pancreas
hsa-mir-16-5p	MIMAT0000069	PCK2	5106	Proteomics	18668040	Pancreas
hsa-mir-16-5p	MIMAT0000069	PCMT1	5110	HITS-CLIP//Proteomics	18668040|22473208	Pancreas
hsa-mir-16-5p	MIMAT0000069	CDK17	5128	HITS-CLIP//PAR-CLIP//Sequencing	20371350|22473208|21572407	Pancreas
hsa-mir-16-5p	MIMAT0000069	PDCD1	5133	HITS-CLIP//PAR-CLIP	21572407|24906430|22927820|27292025|27418678|28735896	Pancreas
hsa-mir-16-5p	MIMAT0000069	PDE3B	5140	CLASH	23622248	Pancreas
hsa-mir-16-5p	MIMAT0000069	PDE4D	5144	PAR-CLIP//Sequencing	20371350|23592263|21572407	Pancreas
hsa-mir-16-5p	MIMAT0000069	PDK4	5166	Sequencing	20371350	Pancreas
hsa-mir-16-5p	MIMAT0000069	PEX12	5193	HITS-CLIP	22473208	Pancreas
hsa-mir-16-5p	MIMAT0000069	PEX13	5194	HITS-CLIP	22473208	Pancreas
hsa-mir-16-5p	MIMAT0000069	PEX14	5195	Proteomics	18668040	Pancreas
hsa-mir-16-5p	MIMAT0000069	PGD	5226	HITS-CLIP	22473208	Pancreas
hsa-mir-16-5p	MIMAT0000069	PHEX	5251	CLASH	23622248	Pancreas
hsa-mir-16-5p	MIMAT0000069	PHKA1	5255	HITS-CLIP//PAR-CLIP//Sequencing	20371350|23446348|21572407	Pancreas
hsa-mir-16-5p	MIMAT0000069	PHKB	5257	Microarray	18362358	Pancreas
hsa-mir-16-5p	MIMAT0000069	SERPINB5	5268	Proteomics	18668040	Pancreas
hsa-mir-16-5p	MIMAT0000069	SERPINE2	5270	Proteomics//pSILAC	18668040	Pancreas
hsa-mir-16-5p	MIMAT0000069	PIM1	5292	Luciferase reporter assay//PAR-CLIP	22970245|23446348	Pancreas
hsa-mir-16-5p	MIMAT0000069	PIK3R1	5295	HITS-CLIP//PAR-CLIP	23446348|21572407|23824327|23313552	Pancreas
hsa-mir-16-5p	MIMAT0000069	PLAG1	5324	HITS-CLIP//PAR-CLIP//Sequencing	20371350|22473208|23446348|22012620|21572407	Pancreas
hsa-mir-16-5p	MIMAT0000069	PLAUR	5329	Proteomics	18668040	Pancreas
hsa-mir-16-5p	MIMAT0000069	PLEC	5339	Proteomics	18668040	Pancreas
hsa-mir-16-5p	MIMAT0000069	PLK1	5347	Proteomics//pSILAC	18668040	Pancreas
hsa-mir-16-5p	MIMAT0000069	PLRG1	5356	PAR-CLIP//Proteomics	18668040|23446348|20371350	Pancreas
hsa-mir-16-5p	MIMAT0000069	PMS1	5378	Microarray	18362358	Pancreas
hsa-mir-16-5p	MIMAT0000069	PNN	5411	Microarray	18362358	Pancreas
hsa-mir-16-5p	MIMAT0000069	POLB	5423	CLASH	23622248	Pancreas
hsa-mir-16-5p	MIMAT0000069	POLR2A	5430	CLASH	23622248	Pancreas
hsa-mir-16-5p	MIMAT0000069	POLR2E	5434	PAR-CLIP	26701625	Pancreas
hsa-mir-16-5p	MIMAT0000069	PON2	5445	Proteomics	18668040	Pancreas
hsa-mir-16-5p	MIMAT0000069	POU2AF1	5450	HITS-CLIP	22473208	Pancreas
hsa-mir-16-5p	MIMAT0000069	PPA1	5464	Proteomics	18668040	Pancreas
hsa-mir-16-5p	MIMAT0000069	PPM1A	5494	PAR-CLIP	20371350	Pancreas
hsa-mir-16-5p	MIMAT0000069	PPP2R1A	5518	Proteomics	18668040	Pancreas
hsa-mir-16-5p	MIMAT0000069	PPP2R1B	5519	CLASH	23622248	Pancreas
hsa-mir-16-5p	MIMAT0000069	PPP2R5C	5527	PAR-CLIP//Proteomics//pSILAC	18668040|21572407|20371350	Pancreas
hsa-mir-16-5p	MIMAT0000069	PPP6C	5537	HITS-CLIP//Proteomics//Sequencing	18668040|20371350|22473208	Pancreas
hsa-mir-16-5p	MIMAT0000069	PPT1	5538	Proteomics	18668040	Pancreas
hsa-mir-16-5p	MIMAT0000069	PRIM1	5557	Microarray	18362358	Pancreas
hsa-mir-16-5p	MIMAT0000069	PRKAA1	5562	PAR-CLIP	21572407|20371350	Pancreas
hsa-mir-16-5p	MIMAT0000069	PRKAB2	5565	Sequencing	20371350	Pancreas
hsa-mir-16-5p	MIMAT0000069	PRKAR1A	5573	Proteomics	18668040	Pancreas
hsa-mir-16-5p	MIMAT0000069	PRKAR2A	5576	PAR-CLIP//Sequencing	20371350|23592263|23446348|21572407	Pancreas
hsa-mir-16-5p	MIMAT0000069	PRKCD	5580	HITS-CLIP	22473208	Pancreas
hsa-mir-16-5p	MIMAT0000069	MAP2K3	5606	PAR-CLIP	26701625	Pancreas
hsa-mir-16-5p	MIMAT0000069	PRNP	5621	Proteomics	18668040	Pancreas
hsa-mir-16-5p	MIMAT0000069	PRPSAP1	5635	CLASH//Proteomics	18668040|23622248	Pancreas
hsa-mir-16-5p	MIMAT0000069	HTRA1	5654	Proteomics	18668040	Pancreas
hsa-mir-16-5p	MIMAT0000069	PSKH1	5681	HITS-CLIP	22473208	Pancreas
hsa-mir-16-5p	MIMAT0000069	PSMB5	5693	HITS-CLIP	22473208	Pancreas
hsa-mir-16-5p	MIMAT0000069	PSMC1	5700	CLASH	23622248	Pancreas
hsa-mir-16-5p	MIMAT0000069	PSMC2	5701	Proteomics	18668040	Pancreas
hsa-mir-16-5p	MIMAT0000069	PSMD11	5717	Proteomics	18668040	Pancreas
hsa-mir-16-5p	MIMAT0000069	PSMD12	5718	Proteomics	18668040	Pancreas
hsa-mir-16-5p	MIMAT0000069	PSPH	5723	Proteomics	18668040	Pancreas
hsa-mir-16-5p	MIMAT0000069	PTGS2	5743	Luciferase reporter assay//Proteomics//pSILAC	18668040|23226427	Pancreas
hsa-mir-16-5p	MIMAT0000069	PTPN3	5774	Sequencing	20371350	Pancreas
hsa-mir-16-5p	MIMAT0000069	PTPRD	5789	PAR-CLIP	21572407	Pancreas
hsa-mir-16-5p	MIMAT0000069	PTPRJ	5795	HITS-CLIP//Proteomics	18668040|22473208	Pancreas
hsa-mir-16-5p	MIMAT0000069	PURA	5813	HITS-CLIP//Luciferase reporter assay//Proteomics//pSILAC//Sequencing	18668040|22835829|20371350|22473208	Pancreas
hsa-mir-16-5p	MIMAT0000069	PVR	5817	Proteomics	18668040	Pancreas
hsa-mir-16-5p	MIMAT0000069	ALDH18A1	5832	Proteomics	18668040	Pancreas
hsa-mir-16-5p	MIMAT0000069	PYGB	5834	Proteomics	18668040	Pancreas
hsa-mir-16-5p	MIMAT0000069	RAB1A	5861	Proteomics	18668040	Pancreas
hsa-mir-16-5p	MIMAT0000069	MAP4K2	5871	PAR-CLIP	21572407|20371350	Pancreas
hsa-mir-16-5p	MIMAT0000069	RABGGTB	5876	Proteomics	18668040	Pancreas
hsa-mir-16-5p	MIMAT0000069	RAD23B	5887	HITS-CLIP//PAR-CLIP	22473208|20371350	Pancreas
hsa-mir-16-5p	MIMAT0000069	RAD51C	5889	Microarray	18362358	Pancreas
hsa-mir-16-5p	MIMAT0000069	RAF1	5894	Luciferase reporter assay//Western blot	23507142	Pancreas
hsa-mir-16-5p	MIMAT0000069	RAN	5901	CLASH	23622248	Pancreas
hsa-mir-16-5p	MIMAT0000069	RANGAP1	5905	Proteomics	18668040	Pancreas
hsa-mir-16-5p	MIMAT0000069	RARB	5915	PAR-CLIP	23446348|21572407|20371350	Pancreas
hsa-mir-16-5p	MIMAT0000069	RARS	5917	Microarray//Northern blot//Proteomics//pSILAC//qRT-PCR	12434020|18668040|15648093|21199864	Pancreas
hsa-mir-16-5p	MIMAT0000069	RBBP6	5930	PAR-CLIP	24398324|23446348|21572407|20371350	Pancreas
hsa-mir-16-5p	MIMAT0000069	RBMS1	5937	Proteomics	18668040	Pancreas
hsa-mir-16-5p	MIMAT0000069	REL	5966	PAR-CLIP	23592263|23446348|20371350|27292025	Pancreas
hsa-mir-16-5p	MIMAT0000069	RNASEL	6041	Microarray	18362358	Pancreas
hsa-mir-16-5p	MIMAT0000069	RNH1	6050	HITS-CLIP	22473208	Pancreas
hsa-mir-16-5p	MIMAT0000069	RPL3	6122	Proteomics	18668040	Pancreas
hsa-mir-16-5p	MIMAT0000069	RPL4	6124	Proteomics	18668040	Pancreas
hsa-mir-16-5p	MIMAT0000069	RPL5	6125	Proteomics	18668040	Pancreas
hsa-mir-16-5p	MIMAT0000069	RPL6	6128	Proteomics	18668040	Pancreas
hsa-mir-16-5p	MIMAT0000069	RPL9	6133	Proteomics	18668040	Pancreas
hsa-mir-16-5p	MIMAT0000069	RPL10	6134	CLASH//Proteomics	18668040|23622248	Pancreas
hsa-mir-16-5p	MIMAT0000069	RPL12	6136	Proteomics	18668040	Pancreas
hsa-mir-16-5p	MIMAT0000069	RPL13	6137	Proteomics	18668040	Pancreas
hsa-mir-16-5p	MIMAT0000069	RPL21	6144	Proteomics	18668040	Pancreas
hsa-mir-16-5p	MIMAT0000069	RPL30	6156	Proteomics	18668040	Pancreas
hsa-mir-16-5p	MIMAT0000069	RPL27A	6157	Proteomics	18668040	Pancreas
hsa-mir-16-5p	MIMAT0000069	RPL31	6160	Proteomics	18668040	Pancreas
hsa-mir-16-5p	MIMAT0000069	RPLP0	6175	CLASH//Proteomics	18668040|23622248	Pancreas
hsa-mir-16-5p	MIMAT0000069	RPLP1	6176	Proteomics	18668040	Pancreas
hsa-mir-16-5p	MIMAT0000069	MRPL12	6182	Proteomics	18668040	Pancreas
hsa-mir-16-5p	MIMAT0000069	RPS2	6187	Proteomics	18668040	Pancreas
hsa-mir-16-5p	MIMAT0000069	RPS3	6188	CLASH	23622248	Pancreas
hsa-mir-16-5p	MIMAT0000069	RPS3A	6189	Proteomics	18668040	Pancreas
hsa-mir-16-5p	MIMAT0000069	RPS5	6193	HITS-CLIP	22473208	Pancreas
hsa-mir-16-5p	MIMAT0000069	RPS6	6194	Proteomics	18668040	Pancreas
hsa-mir-16-5p	MIMAT0000069	RPS6KA3	6197	HITS-CLIP//Microarray	21199864|22473208	Pancreas
hsa-mir-16-5p	MIMAT0000069	RPS6KB1	6198	Luciferase reporter assay//PAR-CLIP//qRT-PCR//Sequencing	20371350|24398324|25261849	Pancreas
hsa-mir-16-5p	MIMAT0000069	RPS12	6206	CLASH//Proteomics	18668040|23622248	Pancreas
hsa-mir-16-5p	MIMAT0000069	RPS17	6218	CLASH	23622248	Pancreas
hsa-mir-16-5p	MIMAT0000069	RPS24	6229	CLASH	23622248	Pancreas
hsa-mir-16-5p	MIMAT0000069	RPS25	6230	Proteomics	18668040	Pancreas
hsa-mir-16-5p	MIMAT0000069	RPS27	6232	Proteomics	18668040	Pancreas
hsa-mir-16-5p	MIMAT0000069	RS1	6247	HITS-CLIP	23706177	Pancreas
hsa-mir-16-5p	MIMAT0000069	SALL1	6299	PAR-CLIP//Sequencing	20371350|21572407	Pancreas
hsa-mir-16-5p	MIMAT0000069	SARS	6301	Proteomics	18668040	Pancreas
hsa-mir-16-5p	MIMAT0000069	SBF1	6305	CLASH	23622248	Pancreas
hsa-mir-16-5p	MIMAT0000069	SRSF1	6426	PAR-CLIP//Sequencing	20371350|23446348|21572407	Pancreas
hsa-mir-16-5p	MIMAT0000069	SGTA	6449	Proteomics	18668040	Pancreas
hsa-mir-16-5p	MIMAT0000069	SKI	6497	HITS-CLIP//PAR-CLIP	22473208|20371350	Pancreas
hsa-mir-16-5p	MIMAT0000069	SLC1A5	6510	CLASH//Proteomics	18668040|23622248	Pancreas
hsa-mir-16-5p	MIMAT0000069	SLC2A3	6515	PAR-CLIP	23446348|21572407	Pancreas
hsa-mir-16-5p	MIMAT0000069	SLC3A2	6520	Proteomics	18668040	Pancreas
hsa-mir-16-5p	MIMAT0000069	SLC4A2	6522	CLASH	23622248	Pancreas
hsa-mir-16-5p	MIMAT0000069	SLC6A4	6532	qRT-PCR//Western blot	22940131	Pancreas
hsa-mir-16-5p	MIMAT0000069	SLC7A1	6541	Proteomics//pSILAC	18668040	Pancreas
hsa-mir-16-5p	MIMAT0000069	SLC9A1	6548	HITS-CLIP	22473208	Pancreas
hsa-mir-16-5p	MIMAT0000069	SLC9A2	6549	CLASH	23622248	Pancreas
hsa-mir-16-5p	MIMAT0000069	SLC12A2	6558	Proteomics//pSILAC	18668040	Pancreas
hsa-mir-16-5p	MIMAT0000069	SLC19A1	6573	CLASH	23622248	Pancreas
hsa-mir-16-5p	MIMAT0000069	SMARCA4	6597	CLASH	23622248	Pancreas
hsa-mir-16-5p	MIMAT0000069	SNCG	6623	PAR-CLIP	26701625	Pancreas
hsa-mir-16-5p	MIMAT0000069	SNRPA1	6627	Proteomics	18668040	Pancreas
hsa-mir-16-5p	MIMAT0000069	SNRPB2	6629	PAR-CLIP//Proteomics	18668040|24398324|23446348|21572407|20371350	Pancreas
hsa-mir-16-5p	MIMAT0000069	SNRPC	6631	Microarray	21199864	Pancreas
hsa-mir-16-5p	MIMAT0000069	SNTB2	6645	PAR-CLIP	22012620|21572407	Pancreas
hsa-mir-16-5p	MIMAT0000069	SON	6651	Proteomics//Sequencing	20371350|18668040	Pancreas
hsa-mir-16-5p	MIMAT0000069	SOX5	6660	Luciferase reporter assay//Western blot	25305446	Pancreas
hsa-mir-16-5p	MIMAT0000069	SP1	6667	Sequencing	20371350	Pancreas
hsa-mir-16-5p	MIMAT0000069	SPTBN2	6712	Proteomics	18668040	Pancreas
hsa-mir-16-5p	MIMAT0000069	SRP19	6728	Proteomics	18668040	Pancreas
hsa-mir-16-5p	MIMAT0000069	SRP68	6730	Proteomics	18668040	Pancreas
hsa-mir-16-5p	MIMAT0000069	SRP72	6731	Proteomics	18668040	Pancreas
hsa-mir-16-5p	MIMAT0000069	SRPK1	6732	HITS-CLIP//Proteomics	18668040|22473208	Pancreas
hsa-mir-16-5p	MIMAT0000069	SRPRA	6734	HITS-CLIP//PAR-CLIP//Proteomics//pSILAC	18668040|22473208|24398324|21572407|23313552	Pancreas
hsa-mir-16-5p	MIMAT0000069	SSRP1	6749	HITS-CLIP//PAR-CLIP	22473208|23592263|20371350	Pancreas
hsa-mir-16-5p	MIMAT0000069	STAU1	6780	Proteomics	18668040	Pancreas
hsa-mir-16-5p	MIMAT0000069	STX4	6810	Proteomics	18668040	Pancreas
hsa-mir-16-5p	MIMAT0000069	STXBP3	6814	HITS-CLIP//Proteomics	18668040|22473208	Pancreas
hsa-mir-16-5p	MIMAT0000069	SUPT5H	6829	CLASH	23622248	Pancreas
hsa-mir-16-5p	MIMAT0000069	SYPL1	6856	PAR-CLIP//Proteomics	18668040|24398324|23446348|21572407|20371350	Pancreas
hsa-mir-16-5p	MIMAT0000069	TAF9	6880	Proteomics	18668040	Pancreas
hsa-mir-16-5p	MIMAT0000069	TAF13	6884	PAR-CLIP	21572407|20371350	Pancreas
hsa-mir-16-5p	MIMAT0000069	MAP3K7	6885	CLASH//PAR-CLIP	23622248|20371350	Pancreas
hsa-mir-16-5p	MIMAT0000069	TARBP2	6895	PAR-CLIP	21572407|20371350	Pancreas
hsa-mir-16-5p	MIMAT0000069	TBP	6908	CLASH	23622248	Pancreas
hsa-mir-16-5p	MIMAT0000069	TCF3	6929	HITS-CLIP	22473208	Pancreas
hsa-mir-16-5p	MIMAT0000069	TCP1	6950	CLASH	23622248	Pancreas
hsa-mir-16-5p	MIMAT0000069	PPP1R11	6992	HITS-CLIP//Sequencing	20371350|23313552	Pancreas
hsa-mir-16-5p	MIMAT0000069	TMBIM6	7009	Proteomics	18668040	Pancreas
hsa-mir-16-5p	MIMAT0000069	TEP1	7011	CLASH	23622248	Pancreas
hsa-mir-16-5p	MIMAT0000069	TFAP2A	7020	PAR-CLIP//Sequencing	20371350|23592263|23446348|21572407|26701625|27292025	Pancreas
hsa-mir-16-5p	MIMAT0000069	TFAP4	7023	Proteomics	18668040	Pancreas
hsa-mir-16-5p	MIMAT0000069	TFPI	7035	Proteomics	18668040	Pancreas
hsa-mir-16-5p	MIMAT0000069	TFRC	7037	CLASH	23622248	Pancreas
hsa-mir-16-5p	MIMAT0000069	TGFBI	7045	Proteomics	18668040	Pancreas
hsa-mir-16-5p	MIMAT0000069	TGFBR3	7049	PAR-CLIP	20371350	Pancreas
hsa-mir-16-5p	MIMAT0000069	TIA1	7072	Microarray	18362358	Pancreas
hsa-mir-16-5p	MIMAT0000069	TIMP3	7078	CLASH	23622248	Pancreas
hsa-mir-16-5p	MIMAT0000069	TLE4	7091	HITS-CLIP//Sequencing	20371350|22473208	Pancreas
hsa-mir-16-5p	MIMAT0000069	TLL1	7092	PAR-CLIP	22100165	Pancreas
hsa-mir-16-5p	MIMAT0000069	TNFAIP2	7127	Proteomics	18668040	Pancreas
hsa-mir-16-5p	MIMAT0000069	TP53	7157	Immunoblot//Luciferase reporter assay	21205967	Pancreas
hsa-mir-16-5p	MIMAT0000069	TPBG	7162	Proteomics	18668040	Pancreas
hsa-mir-16-5p	MIMAT0000069	TPI1	7167	proteomics analysis	18362358	Pancreas
hsa-mir-16-5p	MIMAT0000069	TPM2	7169	PAR-CLIP	23592263	Pancreas
hsa-mir-16-5p	MIMAT0000069	TPM3	7170	PAR-CLIP//Proteomics//pSILAC	18668040|21572407|26701625	Pancreas
hsa-mir-16-5p	MIMAT0000069	TPT1	7178	Proteomics	18668040	Pancreas
hsa-mir-16-5p	MIMAT0000069	NR2C2	7182	HITS-CLIP	22473208	Pancreas
hsa-mir-16-5p	MIMAT0000069	HSP90B1	7184	Microarray	18362358	Pancreas
hsa-mir-16-5p	MIMAT0000069	CCT3	7203	Sequencing	20371350	Pancreas
hsa-mir-16-5p	MIMAT0000069	PHLDA2	7262	Proteomics	18668040	Pancreas
hsa-mir-16-5p	MIMAT0000069	TTC1	7265	Proteomics	18668040	Pancreas
hsa-mir-16-5p	MIMAT0000069	TUBB2A	7280	PAR-CLIP	20371350	Pancreas
hsa-mir-16-5p	MIMAT0000069	UBE2H	7328	PAR-CLIP	20371350	Pancreas
hsa-mir-16-5p	MIMAT0000069	UBE2V1	7335	PAR-CLIP//pSILAC	18668040|23592263|23446348|21572407|20371350|26701625|27292025	Pancreas
hsa-mir-16-5p	MIMAT0000069	UGDH	7358	Microarray//Proteomics	18362358|18668040	Pancreas
hsa-mir-16-5p	MIMAT0000069	UGP2	7360	Microarray	18362358	Pancreas
hsa-mir-16-5p	MIMAT0000069	UGT2B4	7363	PAR-CLIP	21572407	Pancreas
hsa-mir-16-5p	MIMAT0000069	UGT8	7368	Proteomics	18668040	Pancreas
hsa-mir-16-5p	MIMAT0000069	UNG	7374	Luciferase reporter assay	23228472	Pancreas
hsa-mir-16-5p	MIMAT0000069	VAV2	7410	PAR-CLIP	20371350	Pancreas
hsa-mir-16-5p	MIMAT0000069	VCL	7414	CLASH//HITS-CLIP	23622248|22473208	Pancreas
hsa-mir-16-5p	MIMAT0000069	VEGFA	7422	ELISA//HITS-CLIP//Luciferase reporter assay//PAR-CLIP//qRT-PCR//Reporter assay//Western blot	15131085|18320040|19144909|21885851|23083510|23104180|23233752|22473208|23592263|24398324|23446348|22012620|21572407|20371350	Pancreas
hsa-mir-16-5p	MIMAT0000069	VIM	7431	Proteomics	18668040	Pancreas
hsa-mir-16-5p	MIMAT0000069	WARS	7453	Proteomics	18668040	Pancreas
hsa-mir-16-5p	MIMAT0000069	WIPF1	7456	Microarray	18362358	Pancreas
hsa-mir-16-5p	MIMAT0000069	CLIP2	7461	CLASH	23622248	Pancreas
hsa-mir-16-5p	MIMAT0000069	WEE1	7465	Luciferase reporter assay//PAR-CLIP//qRT-PCR//Sequencing//Western blot	20371350|21572407|24336073|25594541	Pancreas
hsa-mir-16-5p	MIMAT0000069	WNT5A	7474	Proteomics	18668040	Pancreas
hsa-mir-16-5p	MIMAT0000069	WT1	7490	proteomics analysis//qRT-PCR	18362358	Pancreas
hsa-mir-16-5p	MIMAT0000069	XPO1	7514	Proteomics	18668040	Pancreas
hsa-mir-16-5p	MIMAT0000069	YWHAH	7533	PAR-CLIP//Proteomics//Sequencing	20371350|18668040	Pancreas
hsa-mir-16-5p	MIMAT0000069	ZFPL1	7542	CLASH	23622248	Pancreas
hsa-mir-16-5p	MIMAT0000069	ZNF91	7644	HITS-CLIP	22473208	Pancreas
hsa-mir-16-5p	MIMAT0000069	ZBTB16	7704	PAR-CLIP	20371350	Pancreas
hsa-mir-16-5p	MIMAT0000069	ZNF207	7756	Sequencing	20371350	Pancreas
hsa-mir-16-5p	MIMAT0000069	SLC30A1	7779	Proteomics	18668040	Pancreas
hsa-mir-16-5p	MIMAT0000069	ZYX	7791	Luciferase reporter assay//qRT-PCR//Western blot	21360639	Pancreas
hsa-mir-16-5p	MIMAT0000069	LUZP1	7798	PAR-CLIP//Proteomics//pSILAC//Sequencing	18668040|20371350|23446348|21572407	Pancreas
hsa-mir-16-5p	MIMAT0000069	CSDE1	7812	HITS-CLIP//Proteomics	18668040|22473208	Pancreas
hsa-mir-16-5p	MIMAT0000069	DAP3	7818	CLASH//Proteomics	18668040|23622248	Pancreas
hsa-mir-16-5p	MIMAT0000069	BTG2	7832	HITS-CLIP//Sequencing	20371350|22473208	Pancreas
hsa-mir-16-5p	MIMAT0000069	TUBA1A	7846	CLASH	23622248	Pancreas
hsa-mir-16-5p	MIMAT0000069	IFRD2	7866	Proteomics//pSILAC	18668040	Pancreas
hsa-mir-16-5p	MIMAT0000069	USP7	7874	Proteomics	18668040	Pancreas
hsa-mir-16-5p	MIMAT0000069	BAG6	7917	Proteomics	18668040	Pancreas
hsa-mir-16-5p	MIMAT0000069	HSD17B8	7923	Proteomics	18668040	Pancreas
hsa-mir-16-5p	MIMAT0000069	MAFK	7975	HITS-CLIP//PAR-CLIP	22473208|21572407|20371350	Pancreas
hsa-mir-16-5p	MIMAT0000069	SHOC2	8036	HITS-CLIP//PAR-CLIP//Proteomics//pSILAC//Sequencing	18668040|20371350|22473208|23592263|24398324|23446348|21572407	Pancreas
hsa-mir-16-5p	MIMAT0000069	PDHX	8050	Proteomics	18668040	Pancreas
hsa-mir-16-5p	MIMAT0000069	MLF2	8079	CLASH	23622248	Pancreas
hsa-mir-16-5p	MIMAT0000069	KMT2D	8085	PAR-CLIP	26701625	Pancreas
hsa-mir-16-5p	MIMAT0000069	AAAS	8086	Proteomics	18668040	Pancreas
hsa-mir-16-5p	MIMAT0000069	HMGA2	8091	Luciferase reporter assay//qRT-PCR//Western blot	22139073	Pancreas
hsa-mir-16-5p	MIMAT0000069	NPRL3	8131	CLASH	23622248	Pancreas
hsa-mir-16-5p	MIMAT0000069	SLC7A5	8140	HITS-CLIP//Proteomics	18668040|22473208	Pancreas
hsa-mir-16-5p	MIMAT0000069	TAF15	8148	Proteomics	18668040	Pancreas
hsa-mir-16-5p	MIMAT0000069	USP9X	8239	Proteomics	18668040	Pancreas
hsa-mir-16-5p	MIMAT0000069	NAA10	8260	Proteomics	18668040	Pancreas
hsa-mir-16-5p	MIMAT0000069	TKTL1	8277	HITS-CLIP	22473208	Pancreas
hsa-mir-16-5p	MIMAT0000069	AXIN2	8313	HITS-CLIP//Luciferase reporter assay//PAR-CLIP//Sequencing	21501592|20371350|23446348|21572407	Pancreas
hsa-mir-16-5p	MIMAT0000069	FZD6	8323	HITS-CLIP//PAR-CLIP	24398324|21572407|23313552	Pancreas
hsa-mir-16-5p	MIMAT0000069	FZD9	8326	PAR-CLIP	20371350	Pancreas
hsa-mir-16-5p	MIMAT0000069	HIST1H2AJ	8331	CLASH	23622248	Pancreas
hsa-mir-16-5p	MIMAT0000069	HIST1H2BC	8347	CLASH	23622248	Pancreas
hsa-mir-16-5p	MIMAT0000069	HIST2H2BE	8349	PAR-CLIP//Sequencing	20371350|21572407	Pancreas
hsa-mir-16-5p	MIMAT0000069	HIST1H4B	8366	CLASH	23622248	Pancreas
hsa-mir-16-5p	MIMAT0000069	HYAL3	8372	Proteomics	18668040	Pancreas
hsa-mir-16-5p	MIMAT0000069	PIP4K2B	8396	CLASH	23622248	Pancreas
hsa-mir-16-5p	MIMAT0000069	ULK1	8408	CLASH	23622248	Pancreas
hsa-mir-16-5p	MIMAT0000069	UXT	8409	Proteomics	18668040	Pancreas
hsa-mir-16-5p	MIMAT0000069	RECK	8434	Luciferase reporter assay//PAR-CLIP//qRT-PCR//Sequencing//Western blot	20371350|24852767|21572407	Pancreas
hsa-mir-16-5p	MIMAT0000069	DYRK3	8444	PAR-CLIP	23592263	Pancreas
hsa-mir-16-5p	MIMAT0000069	CUL4A	8451	Proteomics	18668040	Pancreas
hsa-mir-16-5p	MIMAT0000069	CUL3	8452	HITS-CLIP	23824327	Pancreas
hsa-mir-16-5p	MIMAT0000069	CUL2	8453	HITS-CLIP	22473208	Pancreas
hsa-mir-16-5p	MIMAT0000069	TTF2	8458	Proteomics	18668040	Pancreas
hsa-mir-16-5p	MIMAT0000069	IRS4	8471	CLASH	23622248	Pancreas
hsa-mir-16-5p	MIMAT0000069	OGT	8473	HITS-CLIP//PAR-CLIP	22473208|23446348|21572407|20371350	Pancreas
hsa-mir-16-5p	MIMAT0000069	PPM1D	8493	Immunoblot//Luciferase reporter assay//Northern blot//qRT-PCR//Western blot	20668064	Pancreas
hsa-mir-16-5p	MIMAT0000069	YBX3	8531	Proteomics	18668040	Pancreas
hsa-mir-16-5p	MIMAT0000069	CBX4	8535	HITS-CLIP//PAR-CLIP	22473208|21572407|27292025	Pancreas
hsa-mir-16-5p	MIMAT0000069	BHLHE40	8553	HITS-CLIP	22473208	Pancreas
hsa-mir-16-5p	MIMAT0000069	CDC14B	8555	Microarray	18362358	Pancreas
hsa-mir-16-5p	MIMAT0000069	PDXK	8566	CLASH	23622248	Pancreas
hsa-mir-16-5p	MIMAT0000069	CASK	8573	HITS-CLIP//PAR-CLIP//Proteomics	18668040|23446348|22927820|27292025|27418678|28735896	Pancreas
hsa-mir-16-5p	MIMAT0000069	NOP14	8602	Proteomics	18668040	Pancreas
hsa-mir-16-5p	MIMAT0000069	SLC25A12	8604	HITS-CLIP//PAR-CLIP	22473208|20371350	Pancreas
hsa-mir-16-5p	MIMAT0000069	PLPP3	8613	PAR-CLIP	21572407	Pancreas
hsa-mir-16-5p	MIMAT0000069	PCDHGB4	8641	CLASH	23622248	Pancreas
hsa-mir-16-5p	MIMAT0000069	LAMTOR3	8649	Proteomics//pSILAC	18668040	Pancreas
hsa-mir-16-5p	MIMAT0000069	DDX3Y	8653	HITS-CLIP//Proteomics	18668040|22473208	Pancreas
hsa-mir-16-5p	MIMAT0000069	EIF3A	8661	Proteomics	18668040	Pancreas
hsa-mir-16-5p	MIMAT0000069	EIF3C	8663	Proteomics	18668040	Pancreas
hsa-mir-16-5p	MIMAT0000069	EIF3F	8665	Proteomics	18668040	Pancreas
hsa-mir-16-5p	MIMAT0000069	EIF3H	8667	Proteomics	18668040	Pancreas
hsa-mir-16-5p	MIMAT0000069	EIF4G3	8672	Proteomics	18668040	Pancreas
hsa-mir-16-5p	MIMAT0000069	VAMP8	8673	Proteomics	18668040	Pancreas
hsa-mir-16-5p	MIMAT0000069	CDC23	8697	Proteomics	18668040	Pancreas
hsa-mir-16-5p	MIMAT0000069	TNK1	8711	CLASH	23622248	Pancreas
hsa-mir-16-5p	MIMAT0000069	RNMT	8731	HITS-CLIP//Sequencing	20371350|22473208	Pancreas
hsa-mir-16-5p	MIMAT0000069	GPAA1	8733	CLASH	23622248	Pancreas
hsa-mir-16-5p	MIMAT0000069	TNFSF9	8744	HITS-CLIP//PAR-CLIP//Proteomics//pSILAC	18668040|22473208|23592263|26701625	Pancreas
hsa-mir-16-5p	MIMAT0000069	CDS2	8760	HITS-CLIP//Luciferase reporter assay//Microarray//qRT-PCR//Western blot	21199864|22473208|23941513	Pancreas
hsa-mir-16-5p	MIMAT0000069	PABPC4	8761	CLASH//Proteomics	18668040|23622248	Pancreas
hsa-mir-16-5p	MIMAT0000069	NAPG	8774	HITS-CLIP//PAR-CLIP//Proteomics//pSILAC	18668040|23592263|24398324|23446348|22012620|21572407|20371350	Pancreas
hsa-mir-16-5p	MIMAT0000069	RIOK3	8780	CLASH	23622248	Pancreas
hsa-mir-16-5p	MIMAT0000069	TNFRSF10A	8797	Proteomics	18668040	Pancreas
hsa-mir-16-5p	MIMAT0000069	SUCLA2	8803	Proteomics	18668040	Pancreas
hsa-mir-16-5p	MIMAT0000069	CREG1	8804	HITS-CLIP	22473208	Pancreas
hsa-mir-16-5p	MIMAT0000069	NRP1	8829	Proteomics	18668040	Pancreas
hsa-mir-16-5p	MIMAT0000069	SOCS2	8835	CLASH	23622248	Pancreas
hsa-mir-16-5p	MIMAT0000069	NR1I2	8856	CLASH	23622248	Pancreas
hsa-mir-16-5p	MIMAT0000069	SYNJ1	8867	Sequencing	20371350	Pancreas
hsa-mir-16-5p	MIMAT0000069	CDC123	8872	Proteomics	18668040	Pancreas
hsa-mir-16-5p	MIMAT0000069	SQSTM1	8878	Proteomics//pSILAC	18668040	Pancreas
hsa-mir-16-5p	MIMAT0000069	FUBP1	8880	Immunohistochemistry//Microarray//qRT-PCR	27157613	Pancreas
hsa-mir-16-5p	MIMAT0000069	EIF2B2	8892	HITS-CLIP//Proteomics	18668040|23824327	Pancreas
hsa-mir-16-5p	MIMAT0000069	EIF2B5	8893	Proteomics	18668040	Pancreas
hsa-mir-16-5p	MIMAT0000069	MTMR3	8897	PAR-CLIP	20371350	Pancreas
hsa-mir-16-5p	MIMAT0000069	CPNE1	8904	HITS-CLIP	22473208	Pancreas
hsa-mir-16-5p	MIMAT0000069	MBD4	8930	PAR-CLIP	21572407	Pancreas
hsa-mir-16-5p	MIMAT0000069	SKAP2	8935	Microarray//qRT-PCR	18362358	Pancreas
hsa-mir-16-5p	MIMAT0000069	AP3D1	8943	Sequencing	20371350	Pancreas
hsa-mir-16-5p	MIMAT0000069	BTRC	8945	CLASH//HITS-CLIP	23622248|22473208	Pancreas
hsa-mir-16-5p	MIMAT0000069	ATP6V0E1	8992	CLASH	23622248	Pancreas
hsa-mir-16-5p	MIMAT0000069	PGLYRP1	8993	CLASH	23622248	Pancreas
hsa-mir-16-5p	MIMAT0000069	SOCS3	9021	qRT-PCR//Western blot	25888955	Pancreas
hsa-mir-16-5p	MIMAT0000069	BAZ1B	9031	CLASH	23622248	Pancreas
hsa-mir-16-5p	MIMAT0000069	BTAF1	9044	CLASH	23622248	Pancreas
hsa-mir-16-5p	MIMAT0000069	RPL14	9045	HITS-CLIP//PAR-CLIP//Proteomics	18668040|21572407|23824327	Pancreas
hsa-mir-16-5p	MIMAT0000069	GPRC5A	9052	HITS-CLIP//PAR-CLIP	23824327|23313552|26701625	Pancreas
hsa-mir-16-5p	MIMAT0000069	MAP7	9053	Luciferase reporter assay//Microarray//qRT-PCR//Western blot	21199864|23941513	Pancreas
hsa-mir-16-5p	MIMAT0000069	CLDN2	9075	Western blot	28082316	Pancreas
hsa-mir-16-5p	MIMAT0000069	SART1	9092	CLASH	23622248	Pancreas
hsa-mir-16-5p	MIMAT0000069	USP8	9101	CLASH	23622248	Pancreas
hsa-mir-16-5p	MIMAT0000069	MTMR4	9110	HITS-CLIP	22473208	Pancreas
hsa-mir-16-5p	MIMAT0000069	LATS1	9113	Sequencing	20371350	Pancreas
hsa-mir-16-5p	MIMAT0000069	SLC16A3	9123	Proteomics//pSILAC	18668040	Pancreas
hsa-mir-16-5p	MIMAT0000069	CCNE2	9134	PAR-CLIP//Sequencing	20371350|23446348|21572407	Pancreas
hsa-mir-16-5p	MIMAT0000069	RRP9	9136	Proteomics	18668040	Pancreas
hsa-mir-16-5p	MIMAT0000069	NEMF	9147	Proteomics	18668040	Pancreas
hsa-mir-16-5p	MIMAT0000069	DDX21	9188	Proteomics	18668040	Pancreas
hsa-mir-16-5p	MIMAT0000069	LRRFIP2	9209	PAR-CLIP	21572407|20371350	Pancreas
hsa-mir-16-5p	MIMAT0000069	AURKB	9212	Microarray//Proteomics//qRT-PCR	19738602|18668040	Pancreas
hsa-mir-16-5p	MIMAT0000069	CCPG1	9236	Proteomics	18668040	Pancreas
hsa-mir-16-5p	MIMAT0000069	TBRG4	9238	Proteomics	18668040	Pancreas
hsa-mir-16-5p	MIMAT0000069	AIMP1	9255	Proteomics	18668040	Pancreas
hsa-mir-16-5p	MIMAT0000069	MAPKAPK2	9261	HITS-CLIP	22473208	Pancreas
hsa-mir-16-5p	MIMAT0000069	GPR55	9290	CLASH	23622248	Pancreas
hsa-mir-16-5p	MIMAT0000069	GTF3C4	9329	Proteomics	18668040	Pancreas
hsa-mir-16-5p	MIMAT0000069	GTF3C3	9330	Proteomics	18668040	Pancreas
hsa-mir-16-5p	MIMAT0000069	GLP2R	9340	HITS-CLIP	23706177	Pancreas
hsa-mir-16-5p	MIMAT0000069	EFTUD2	9343	PAR-CLIP	23592263	Pancreas
hsa-mir-16-5p	MIMAT0000069	TXNL1	9352	CLASH	23622248	Pancreas
hsa-mir-16-5p	MIMAT0000069	UBE4A	9354	HITS-CLIP//Proteomics//pSILAC	18668040|22473208	Pancreas
hsa-mir-16-5p	MIMAT0000069	PPIG	9360	PAR-CLIP	23446348|21572407|20371350	Pancreas
hsa-mir-16-5p	MIMAT0000069	LONP1	9361	CLASH	23622248	Pancreas
hsa-mir-16-5p	MIMAT0000069	KIF3B	9371	HITS-CLIP	22473208	Pancreas
hsa-mir-16-5p	MIMAT0000069	TM9SF2	9375	HITS-CLIP	22473208	Pancreas
hsa-mir-16-5p	MIMAT0000069	NRXN1	9378	CLASH	23622248	Pancreas
hsa-mir-16-5p	MIMAT0000069	ZRANB2	9406	Proteomics	18668040	Pancreas
hsa-mir-16-5p	MIMAT0000069	ONECUT2	9480	Sequencing	20371350	Pancreas
hsa-mir-16-5p	MIMAT0000069	KIF23	9493	HITS-CLIP//PAR-CLIP//Proteomics	18668040|22473208|23446348|21572407|20371350	Pancreas
hsa-mir-16-5p	MIMAT0000069	RPH3AL	9501	CLASH	23622248	Pancreas
hsa-mir-16-5p	MIMAT0000069	LITAF	9516	HITS-CLIP	22473208	Pancreas
hsa-mir-16-5p	MIMAT0000069	TBPL1	9519	HITS-CLIP//PAR-CLIP	22473208|21572407	Pancreas
hsa-mir-16-5p	MIMAT0000069	MPDU1	9526	Proteomics	18668040	Pancreas
hsa-mir-16-5p	MIMAT0000069	GOSR1	9527	PAR-CLIP	21572407	Pancreas
hsa-mir-16-5p	MIMAT0000069	BAG4	9530	PAR-CLIP	20371350	Pancreas
hsa-mir-16-5p	MIMAT0000069	POLR1C	9533	Proteomics	18668040	Pancreas
hsa-mir-16-5p	MIMAT0000069	GTPBP1	9567	Sequencing	20371350	Pancreas
hsa-mir-16-5p	MIMAT0000069	IER2	9592	HITS-CLIP//PAR-CLIP	22473208|26701625	Pancreas
hsa-mir-16-5p	MIMAT0000069	NCOR2	9612	HITS-CLIP//Luciferase reporter assay	22292036|22473208	Pancreas
hsa-mir-16-5p	MIMAT0000069	TRAF4	9618	CLASH	23622248	Pancreas
hsa-mir-16-5p	MIMAT0000069	NUP155	9631	CLASH	23622248	Pancreas
hsa-mir-16-5p	MIMAT0000069	SOCS5	9655	CLASH//PAR-CLIP	23622248|23592263	Pancreas
hsa-mir-16-5p	MIMAT0000069	EIF5B	9669	Proteomics	18668040	Pancreas
hsa-mir-16-5p	MIMAT0000069	N4BP1	9683	HITS-CLIP//PAR-CLIP//Sequencing	20371350|22473208	Pancreas
hsa-mir-16-5p	MIMAT0000069	BZW1	9689	PAR-CLIP//Proteomics	18668040|23592263|24398324|23446348|22012620|21572407|20371350	Pancreas
hsa-mir-16-5p	MIMAT0000069	UBE3C	9690	HITS-CLIP	22473208	Pancreas
hsa-mir-16-5p	MIMAT0000069	PUM1	9698	Proteomics	18668040	Pancreas
hsa-mir-16-5p	MIMAT0000069	RUBCN	9711	PAR-CLIP	23592263|26701625	Pancreas
hsa-mir-16-5p	MIMAT0000069	ARHGAP32	9743	HITS-CLIP	19536157	Pancreas
hsa-mir-16-5p	MIMAT0000069	RASSF2	9770	PAR-CLIP	23708386	Pancreas
hsa-mir-16-5p	MIMAT0000069	RIMS3	9783	PAR-CLIP//Sequencing	20371350|23446348|21572407	Pancreas
hsa-mir-16-5p	MIMAT0000069	DHX38	9785	CLASH	23622248	Pancreas
hsa-mir-16-5p	MIMAT0000069	BMS1	9790	Proteomics	18668040	Pancreas
hsa-mir-16-5p	MIMAT0000069	CKAP5	9793	Proteomics	18668040	Pancreas
hsa-mir-16-5p	MIMAT0000069	PHYHIP	9796	PAR-CLIP	23592263	Pancreas
hsa-mir-16-5p	MIMAT0000069	TSC22D2	9819	PAR-CLIP	23592263	Pancreas
hsa-mir-16-5p	MIMAT0000069	ARMCX2	9823	CLASH	23622248	Pancreas
hsa-mir-16-5p	MIMAT0000069	SPATA2	9825	Sequencing	20371350	Pancreas
hsa-mir-16-5p	MIMAT0000069	ZEB2	9839	TRAP	24510096	Pancreas
hsa-mir-16-5p	MIMAT0000069	EPM2AIP1	9852	PAR-CLIP	21572407|27292025	Pancreas
hsa-mir-16-5p	MIMAT0000069	LRIG2	9860	PAR-CLIP	24398324	Pancreas
hsa-mir-16-5p	MIMAT0000069	MED24	9862	CLASH	23622248	Pancreas
hsa-mir-16-5p	MIMAT0000069	TLK1	9874	CLASH//HITS-CLIP//PAR-CLIP//Sequencing	20371350|23622248|22473208	Pancreas
hsa-mir-16-5p	MIMAT0000069	ZC3H11A	9877	Proteomics	18668040	Pancreas
hsa-mir-16-5p	MIMAT0000069	TOX4	9878	Sequencing	20371350	Pancreas
hsa-mir-16-5p	MIMAT0000069	TELO2	9894	Proteomics	18668040	Pancreas
hsa-mir-16-5p	MIMAT0000069	TECPR2	9895	HITS-CLIP	22473208	Pancreas
hsa-mir-16-5p	MIMAT0000069	MRC2	9902	CLASH	23622248	Pancreas
hsa-mir-16-5p	MIMAT0000069	AP5Z1	9907	PAR-CLIP	21572407|20371350	Pancreas
hsa-mir-16-5p	MIMAT0000069	G3BP2	9908	Proteomics	18668040	Pancreas
hsa-mir-16-5p	MIMAT0000069	NCAPD2	9918	Proteomics	18668040	Pancreas
hsa-mir-16-5p	MIMAT0000069	ZBTB5	9925	HITS-CLIP	22473208	Pancreas
hsa-mir-16-5p	MIMAT0000069	MFN2	9927	Proteomics	18668040	Pancreas
hsa-mir-16-5p	MIMAT0000069	KIF14	9928	Proteomics	18668040	Pancreas
hsa-mir-16-5p	MIMAT0000069	HELZ	9931	Sequencing	20371350	Pancreas
hsa-mir-16-5p	MIMAT0000069	GOLGA5	9950	Microarray	18362358	Pancreas
hsa-mir-16-5p	MIMAT0000069	USP15	9958	PAR-CLIP//Sequencing	20371350	Pancreas
hsa-mir-16-5p	MIMAT0000069	USP3	9960	HITS-CLIP	22473208	Pancreas
hsa-mir-16-5p	MIMAT0000069	THRAP3	9967	PAR-CLIP	20371350	Pancreas
hsa-mir-16-5p	MIMAT0000069	MED12	9968	CLASH	23622248	Pancreas
hsa-mir-16-5p	MIMAT0000069	MED13	9969	CLASH//Sequencing	20371350|23622248	Pancreas
hsa-mir-16-5p	MIMAT0000069	HNRNPDL	9987	PAR-CLIP//Proteomics	18668040|23446348|21572407|20371350	Pancreas
hsa-mir-16-5p	MIMAT0000069	DMTF1	9988	HITS-CLIP//PAR-CLIP//Sequencing	20371350|22473208|21572407	Pancreas
hsa-mir-16-5p	MIMAT0000069	AKT3	10000	Luciferase reporter assay//PAR-CLIP	23233752|23592263|21572407	Pancreas
hsa-mir-16-5p	MIMAT0000069	ACOT8	10005	Proteomics	18668040	Pancreas
hsa-mir-16-5p	MIMAT0000069	ZBTB33	10009	HITS-CLIP	22473208	Pancreas
hsa-mir-16-5p	MIMAT0000069	PDCD6IP	10015	Microarray	18362358	Pancreas
hsa-mir-16-5p	MIMAT0000069	ABCF2	10061	Proteomics//pSILAC	18668040	Pancreas
hsa-mir-16-5p	MIMAT0000069	SCAMP3	10067	Proteomics	18668040	Pancreas
hsa-mir-16-5p	MIMAT0000069	ACTR2	10097	HITS-CLIP//PAR-CLIP	22473208|21572407	Pancreas
hsa-mir-16-5p	MIMAT0000069	TSPAN3	10099	CLASH//Proteomics	18668040|23622248	Pancreas
hsa-mir-16-5p	MIMAT0000069	PPIF	10105	Proteomics//pSILAC	18668040	Pancreas
hsa-mir-16-5p	MIMAT0000069	ACTR1A	10121	proteomics analysis	18362358	Pancreas
hsa-mir-16-5p	MIMAT0000069	LRPPRC	10128	HITS-CLIP//Proteomics	18668040|22473208	Pancreas
hsa-mir-16-5p	MIMAT0000069	PDIA6	10130	HITS-CLIP//PAR-CLIP//Proteomics	18668040|20371350|23313552	Pancreas
hsa-mir-16-5p	MIMAT0000069	TRAP1	10131	CLASH//Proteomics	18668040|23622248	Pancreas
hsa-mir-16-5p	MIMAT0000069	NAMPT	10135	Proteomics	18668040	Pancreas
hsa-mir-16-5p	MIMAT0000069	RCL1	10171	CLASH//Proteomics	18668040|23622248	Pancreas
hsa-mir-16-5p	MIMAT0000069	RBM6	10180	Proteomics	18668040	Pancreas
hsa-mir-16-5p	MIMAT0000069	ALG3	10195	Microarray//Proteomics//pSILAC	18668040|21199864	Pancreas
hsa-mir-16-5p	MIMAT0000069	PSME3	10197	CLASH//Proteomics	18668040|23622248	Pancreas
hsa-mir-16-5p	MIMAT0000069	EIF1	10209	Proteomics	18668040	Pancreas
hsa-mir-16-5p	MIMAT0000069	CTDSPL	10217	PAR-CLIP	21572407|20371350	Pancreas
hsa-mir-16-5p	MIMAT0000069	DCAF7	10238	Proteomics	18668040	Pancreas
hsa-mir-16-5p	MIMAT0000069	MRPS31	10240	Proteomics	18668040	Pancreas
hsa-mir-16-5p	MIMAT0000069	RIDA	10247	Microarray	18362358	Pancreas
hsa-mir-16-5p	MIMAT0000069	ABCC4	10257	Proteomics	18668040	Pancreas
hsa-mir-16-5p	MIMAT0000069	BCAS2	10286	Proteomics	18668040	Pancreas
hsa-mir-16-5p	MIMAT0000069	DNAJA2	10294	Proteomics	18668040	Pancreas
hsa-mir-16-5p	MIMAT0000069	MARCH6	10299	CLASH	23622248	Pancreas
hsa-mir-16-5p	MIMAT0000069	ZNF267	10308	PAR-CLIP	21572407	Pancreas
hsa-mir-16-5p	MIMAT0000069	DSCR3	10311	HITS-CLIP	22473208	Pancreas
hsa-mir-16-5p	MIMAT0000069	LANCL1	10314	PAR-CLIP	20371350	Pancreas
hsa-mir-16-5p	MIMAT0000069	TUBB3	10381	Proteomics	18668040	Pancreas
hsa-mir-16-5p	MIMAT0000069	TUBB4B	10383	Proteomics	18668040	Pancreas
hsa-mir-16-5p	MIMAT0000069	BTN3A3	10384	PAR-CLIP	21572407	Pancreas
hsa-mir-16-5p	MIMAT0000069	DLC1	10395	Sequencing	20371350	Pancreas
hsa-mir-16-5p	MIMAT0000069	YAP1	10413	Flow//Luciferase reporter assay//qRT-PCR//Western blot	25743273	Pancreas
hsa-mir-16-5p	MIMAT0000069	CDIPT	10423	Proteomics	18668040	Pancreas
hsa-mir-16-5p	MIMAT0000069	SEC24B	10427	CLASH	23622248	Pancreas
hsa-mir-16-5p	MIMAT0000069	TIMM17A	10440	Proteomics	18668040	Pancreas
hsa-mir-16-5p	MIMAT0000069	MERTK	10461	Proteomics	18668040	Pancreas
hsa-mir-16-5p	MIMAT0000069	SLC9A6	10479	HITS-CLIP//Sequencing	20371350|22473208	Pancreas
hsa-mir-16-5p	MIMAT0000069	EIF3M	10480	Proteomics	18668040	Pancreas
hsa-mir-16-5p	MIMAT0000069	VTI1B	10490	Microarray//Proteomics//pSILAC	18668040|21199864	Pancreas
hsa-mir-16-5p	MIMAT0000069	CARM1	10498	PAR-CLIP	27292025	Pancreas
hsa-mir-16-5p	MIMAT0000069	CIB1	10519	Proteomics	18668040	Pancreas
hsa-mir-16-5p	MIMAT0000069	CHERP	10523	CLASH	23622248	Pancreas
hsa-mir-16-5p	MIMAT0000069	HYOU1	10525	HITS-CLIP	22473208	Pancreas
hsa-mir-16-5p	MIMAT0000069	IPO7	10527	Proteomics	18668040	Pancreas
hsa-mir-16-5p	MIMAT0000069	SSSCA1	10534	Proteomics	18668040	Pancreas
hsa-mir-16-5p	MIMAT0000069	LAMTOR5	10542	Proteomics//pSILAC	18668040	Pancreas
hsa-mir-16-5p	MIMAT0000069	SPTLC1	10558	HITS-CLIP//Proteomics//pSILAC	18668040|22473208	Pancreas
hsa-mir-16-5p	MIMAT0000069	SLC35A1	10559	Microarray	18362358	Pancreas
hsa-mir-16-5p	MIMAT0000069	PRPF8	10594	CLASH	23622248	Pancreas
hsa-mir-16-5p	MIMAT0000069	TBL3	10607	Proteomics	18668040	Pancreas
hsa-mir-16-5p	MIMAT0000069	PDLIM5	10611	Proteomics	18668040	Pancreas
hsa-mir-16-5p	MIMAT0000069	TGOLN2	10618	CLASH	23622248	Pancreas
hsa-mir-16-5p	MIMAT0000069	IVNS1ABP	10625	PAR-CLIP//Sequencing	20371350|23592263|21572407	Pancreas
hsa-mir-16-5p	MIMAT0000069	TXNIP	10628	PAR-CLIP	27292025	Pancreas
hsa-mir-16-5p	MIMAT0000069	CAMKK2	10645	Sequencing	20371350	Pancreas
hsa-mir-16-5p	MIMAT0000069	DMRT2	10655	PAR-CLIP	22100165	Pancreas
hsa-mir-16-5p	MIMAT0000069	B3GNT2	10678	PAR-CLIP	21572407|20371350	Pancreas
hsa-mir-16-5p	MIMAT0000069	CCT6B	10693	Proteomics	18668040	Pancreas
hsa-mir-16-5p	MIMAT0000069	CCT8	10694	CLASH	23622248	Pancreas
hsa-mir-16-5p	MIMAT0000069	CNPY3	10695	Proteomics	18668040	Pancreas
hsa-mir-16-5p	MIMAT0000069	FAM189B	10712	CLASH//Microarray	21199864|23622248	Pancreas
hsa-mir-16-5p	MIMAT0000069	TCFL5	10732	CLASH	23622248	Pancreas
hsa-mir-16-5p	MIMAT0000069	NUP50	10762	CLASH//HITS-CLIP//PAR-CLIP//Proteomics	18668040|23622248|22473208|23446348|21572407|20371350	Pancreas
hsa-mir-16-5p	MIMAT0000069	TOB2	10766	PAR-CLIP	23592263	Pancreas
hsa-mir-16-5p	MIMAT0000069	AHCYL1	10768	Proteomics	18668040	Pancreas
hsa-mir-16-5p	MIMAT0000069	NCKAP1	10787	PAR-CLIP	20371350	Pancreas
hsa-mir-16-5p	MIMAT0000069	ZNF460	10794	HITS-CLIP//PAR-CLIP	23592263|24398324|23446348|21572407|20371350	Pancreas
hsa-mir-16-5p	MIMAT0000069	MTHFD2	10797	Proteomics	18668040	Pancreas
hsa-mir-16-5p	MIMAT0000069	SEC24A	10802	PAR-CLIP//Proteomics//pSILAC	18668040|23592263|21572407	Pancreas
hsa-mir-16-5p	MIMAT0000069	HSPH1	10808	Proteomics	18668040	Pancreas
hsa-mir-16-5p	MIMAT0000069	UTP14A	10813	Proteomics	18668040	Pancreas
hsa-mir-16-5p	MIMAT0000069	ZNF275	10838	PAR-CLIP	21572407	Pancreas
hsa-mir-16-5p	MIMAT0000069	TUBGCP2	10844	CLASH	23622248	Pancreas
hsa-mir-16-5p	MIMAT0000069	WDR3	10885	Proteomics	18668040	Pancreas
hsa-mir-16-5p	MIMAT0000069	PNPLA6	10908	PAR-CLIP//Proteomics//pSILAC//Sequencing	18668040|20371350|23592263	Pancreas
hsa-mir-16-5p	MIMAT0000069	RNPS1	10921	HITS-CLIP//PAR-CLIP	22473208|26701625	Pancreas
hsa-mir-16-5p	MIMAT0000069	MORF4L1	10933	Proteomics	18668040	Pancreas
hsa-mir-16-5p	MIMAT0000069	AFG3L2	10939	Proteomics	18668040	Pancreas
hsa-mir-16-5p	MIMAT0000069	PRSS21	10942	PAR-CLIP	21572407	Pancreas
hsa-mir-16-5p	MIMAT0000069	MSL3	10943	CLASH	23622248	Pancreas
hsa-mir-16-5p	MIMAT0000069	SF3A3	10946	Sequencing	20371350	Pancreas
hsa-mir-16-5p	MIMAT0000069	TOMM34	10953	Microarray//Proteomics//pSILAC	18668040|21199864	Pancreas
hsa-mir-16-5p	MIMAT0000069	MLLT11	10962	Proteomics//pSILAC	18668040	Pancreas
hsa-mir-16-5p	MIMAT0000069	STIP1	10963	Proteomics	18668040	Pancreas
hsa-mir-16-5p	MIMAT0000069	RAB40B	10966	HITS-CLIP	22473208	Pancreas
hsa-mir-16-5p	MIMAT0000069	YWHAQ	10971	PAR-CLIP	21572407	Pancreas
hsa-mir-16-5p	MIMAT0000069	ASCC3	10973	Proteomics	18668040	Pancreas
hsa-mir-16-5p	MIMAT0000069	COPS5	10987	Proteomics	18668040	Pancreas
hsa-mir-16-5p	MIMAT0000069	METAP2	10988	Proteomics	18668040	Pancreas
hsa-mir-16-5p	MIMAT0000069	SLC27A4	10999	Proteomics	18668040	Pancreas
hsa-mir-16-5p	MIMAT0000069	KIF2C	11004	Proteomics	18668040	Pancreas
hsa-mir-16-5p	MIMAT0000069	ATF7	11016	Sequencing	20371350	Pancreas
hsa-mir-16-5p	MIMAT0000069	TMED1	11018	CLASH	23622248	Pancreas
hsa-mir-16-5p	MIMAT0000069	DDX52	11056	Proteomics	18668040	Pancreas
hsa-mir-16-5p	MIMAT0000069	ABHD2	11057	CLASH//PAR-CLIP	23622248|23592263	Pancreas
hsa-mir-16-5p	MIMAT0000069	UBE2C	11065	Proteomics	18668040	Pancreas
hsa-mir-16-5p	MIMAT0000069	DUSP14	11072	Proteomics	18668040	Pancreas
hsa-mir-16-5p	MIMAT0000069	DNAJB4	11080	Proteomics//pSILAC//Sequencing	18668040|20371350	Pancreas
hsa-mir-16-5p	MIMAT0000069	PRDM4	11108	Luciferase reporter assay//Microarray//PAR-CLIP//qRT-PCR//Sequencing//Western blot	20371350|21572407|23941513	Pancreas
hsa-mir-16-5p	MIMAT0000069	PTPRT	11122	CLASH	23622248	Pancreas
hsa-mir-16-5p	MIMAT0000069	RCAN3	11123	PAR-CLIP	23446348|20371350	Pancreas
hsa-mir-16-5p	MIMAT0000069	POLR3A	11128	Proteomics	18668040	Pancreas
hsa-mir-16-5p	MIMAT0000069	CDC37	11140	Sequencing	20371350	Pancreas
hsa-mir-16-5p	MIMAT0000069	ERLIN2	11160	Proteomics	18668040	Pancreas
hsa-mir-16-5p	MIMAT0000069	NUDT3	11165	CLASH	23622248	Pancreas
hsa-mir-16-5p	MIMAT0000069	STRAP	11171	Proteomics	18668040	Pancreas
hsa-mir-16-5p	MIMAT0000069	BAZ2A	11176	PAR-CLIP	21572407	Pancreas
hsa-mir-16-5p	MIMAT0000069	NISCH	11188	CLASH	23622248	Pancreas
hsa-mir-16-5p	MIMAT0000069	SUPT16H	11198	HITS-CLIP//Proteomics	18668040|22473208	Pancreas
hsa-mir-16-5p	MIMAT0000069	PLPBP	11212	PAR-CLIP	20371350	Pancreas
hsa-mir-16-5p	MIMAT0000069	IRAK3	11213	CLASH	23622248	Pancreas
hsa-mir-16-5p	MIMAT0000069	AKAP13	11214	CLASH	23622248	Pancreas
hsa-mir-16-5p	MIMAT0000069	AKAP11	11215	HITS-CLIP	22473208	Pancreas
hsa-mir-16-5p	MIMAT0000069	MRPL3	11222	Proteomics	18668040	Pancreas
hsa-mir-16-5p	MIMAT0000069	NXPH2	11249	CLASH	23622248	Pancreas
hsa-mir-16-5p	MIMAT0000069	XPOT	11260	Proteomics	18668040	Pancreas
hsa-mir-16-5p	MIMAT0000069	CHP1	11261	Proteomics	18668040	Pancreas
hsa-mir-16-5p	MIMAT0000069	ATXN2L	11273	CLASH//Proteomics	18668040|23622248	Pancreas
hsa-mir-16-5p	MIMAT0000069	SYNRG	11276	HITS-CLIP	19536157	Pancreas
hsa-mir-16-5p	MIMAT0000069	VPS45	11311	Microarray	18362358	Pancreas
hsa-mir-16-5p	MIMAT0000069	LYPLA2	11313	Proteomics//pSILAC	18668040	Pancreas
hsa-mir-16-5p	MIMAT0000069	MGAT4A	11320	Sequencing	20371350	Pancreas
hsa-mir-16-5p	MIMAT0000069	STK38	11329	PAR-CLIP//Sequencing	20371350|23592263|24398324|22012620|21572407|26701625	Pancreas
hsa-mir-16-5p	MIMAT0000069	GABARAP	11337	HITS-CLIP	22473208	Pancreas
hsa-mir-16-5p	MIMAT0000069	OIP5	11339	Sequencing	20371350	Pancreas
hsa-mir-16-5p	MIMAT0000069	HSPA4L	22824	PAR-CLIP//Proteomics	18668040|24398324|21572407	Pancreas
hsa-mir-16-5p	MIMAT0000069	RAB11FIP2	22841	HITS-CLIP	22473208	Pancreas
hsa-mir-16-5p	MIMAT0000069	CPEB3	22849	HITS-CLIP//PAR-CLIP	22473208|23446348|20371350	Pancreas
hsa-mir-16-5p	MIMAT0000069	ADGRL1	22859	Sequencing	20371350	Pancreas
hsa-mir-16-5p	MIMAT0000069	ATG14	22863	PAR-CLIP//Sequencing	20371350|23446348	Pancreas
hsa-mir-16-5p	MIMAT0000069	FASTKD2	22868	Proteomics	18668040	Pancreas
hsa-mir-16-5p	MIMAT0000069	ENPP4	22875	Sequencing	20371350	Pancreas
hsa-mir-16-5p	MIMAT0000069	MLXIP	22877	HITS-CLIP	22473208	Pancreas
hsa-mir-16-5p	MIMAT0000069	CARD8	22900	Microarray	18362358	Pancreas
hsa-mir-16-5p	MIMAT0000069	TRAK1	22906	HITS-CLIP	23824327|27418678	Pancreas
hsa-mir-16-5p	MIMAT0000069	DHX30	22907	CLASH	23622248	Pancreas
hsa-mir-16-5p	MIMAT0000069	SACM1L	22908	Proteomics	18668040	Pancreas
hsa-mir-16-5p	MIMAT0000069	KIN	22944	Proteomics	18668040	Pancreas
hsa-mir-16-5p	MIMAT0000069	SLC4A1AP	22950	Proteomics	18668040	Pancreas
hsa-mir-16-5p	MIMAT0000069	TRIM32	22954	Proteomics	18668040	Pancreas
hsa-mir-16-5p	MIMAT0000069	KDM2A	22992	Proteomics	18668040	Pancreas
hsa-mir-16-5p	MIMAT0000069	KLHDC10	23008	HITS-CLIP	22473208	Pancreas
hsa-mir-16-5p	MIMAT0000069	RAB21	23011	qRT-PCR	18362358	Pancreas
hsa-mir-16-5p	MIMAT0000069	SPEN	23013	CLASH	23622248	Pancreas
hsa-mir-16-5p	MIMAT0000069	TMCC1	23023	Sequencing	20371350	Pancreas
hsa-mir-16-5p	MIMAT0000069	PHLPP2	23035	PAR-CLIP	21572407	Pancreas
hsa-mir-16-5p	MIMAT0000069	XPO7	23039	CLASH//Proteomics//Sequencing	20371350|18668040|23622248	Pancreas
hsa-mir-16-5p	MIMAT0000069	FNBP1	23048	CLASH	23622248	Pancreas
hsa-mir-16-5p	MIMAT0000069	SETD1B	23067	PAR-CLIP//Sequencing	20371350	Pancreas
hsa-mir-16-5p	MIMAT0000069	AVL9	23080	PAR-CLIP//Sequencing	20371350|23592263|24398324	Pancreas
hsa-mir-16-5p	MIMAT0000069	TRIM35	23087	PAR-CLIP	23446348	Pancreas
hsa-mir-16-5p	MIMAT0000069	TTLL5	23093	PAR-CLIP	20371350	Pancreas
hsa-mir-16-5p	MIMAT0000069	KIF1B	23095	Microarray	21199864	Pancreas
hsa-mir-16-5p	MIMAT0000069	DDN	23109	CLASH	23622248	Pancreas
hsa-mir-16-5p	MIMAT0000069	TNRC6B	23112	HITS-CLIP//Sequencing	20371350|22473208|23824327|19536157	Pancreas
hsa-mir-16-5p	MIMAT0000069	GPATCH8	23131	HITS-CLIP//PAR-CLIP	22473208|23446348|20371350	Pancreas
hsa-mir-16-5p	MIMAT0000069	ZZEF1	23140	CLASH	23622248	Pancreas
hsa-mir-16-5p	MIMAT0000069	ANKLE2	23141	Proteomics	18668040	Pancreas
hsa-mir-16-5p	MIMAT0000069	WDR43	23160	Proteomics	18668040	Pancreas
hsa-mir-16-5p	MIMAT0000069	GGA3	23163	HITS-CLIP	22473208	Pancreas
hsa-mir-16-5p	MIMAT0000069	TTLL12	23170	CLASH//Proteomics	18668040|23622248	Pancreas
hsa-mir-16-5p	MIMAT0000069	RCOR1	23186	HITS-CLIP	22473208	Pancreas
hsa-mir-16-5p	MIMAT0000069	KANK1	23189	PAR-CLIP	21572407|20371350	Pancreas
hsa-mir-16-5p	MIMAT0000069	GANAB	23193	HITS-CLIP	22473208	Pancreas
hsa-mir-16-5p	MIMAT0000069	MDN1	23195	Proteomics	18668040	Pancreas
hsa-mir-16-5p	MIMAT0000069	PSME4	23198	Proteomics	18668040	Pancreas
hsa-mir-16-5p	MIMAT0000069	FAM168A	23201	Sequencing	20371350	Pancreas
hsa-mir-16-5p	MIMAT0000069	PLEKHM2	23207	CLASH	23622248	Pancreas
hsa-mir-16-5p	MIMAT0000069	SYT11	23208	CLASH	23622248	Pancreas
hsa-mir-16-5p	MIMAT0000069	XPO6	23214	CLASH	23622248	Pancreas
hsa-mir-16-5p	MIMAT0000069	PRRC2C	23215	HITS-CLIP//Proteomics	18668040|22473208	Pancreas
hsa-mir-16-5p	MIMAT0000069	RRP12	23223	Proteomics	18668040	Pancreas
hsa-mir-16-5p	MIMAT0000069	DNAJC9	23234	HITS-CLIP//Proteomics//Sequencing	20371350|18668040|22473208	Pancreas
hsa-mir-16-5p	MIMAT0000069	RPRD2	23248	PAR-CLIP//Proteomics	18668040|24398324|23446348|21572407|20371350	Pancreas
hsa-mir-16-5p	MIMAT0000069	DDHD2	23259	Sequencing	20371350	Pancreas
hsa-mir-16-5p	MIMAT0000069	PPIP5K2	23262	HITS-CLIP	19536157	Pancreas
hsa-mir-16-5p	MIMAT0000069	FAM208A	23272	CLASH	23622248	Pancreas
hsa-mir-16-5p	MIMAT0000069	CLUH	23277	PAR-CLIP//Proteomics	18668040|26701625	Pancreas
hsa-mir-16-5p	MIMAT0000069	NUP160	23279	Proteomics	18668040	Pancreas
hsa-mir-16-5p	MIMAT0000069	FBXW11	23291	CLASH	23622248	Pancreas
hsa-mir-16-5p	MIMAT0000069	CLASP1	23332	Proteomics	18668040	Pancreas
hsa-mir-16-5p	MIMAT0000069	DOCK9	23348	CLASH	23622248	Pancreas
hsa-mir-16-5p	MIMAT0000069	U2SURP	23350	HITS-CLIP	22473208	Pancreas
hsa-mir-16-5p	MIMAT0000069	SUN1	23353	HITS-CLIP	22473208	Pancreas
hsa-mir-16-5p	MIMAT0000069	KIAA0895	23366	PAR-CLIP	22291592	Pancreas
hsa-mir-16-5p	MIMAT0000069	LARP1	23367	Proteomics	18668040	Pancreas
hsa-mir-16-5p	MIMAT0000069	AHCYL2	23382	Proteomics	18668040	Pancreas
hsa-mir-16-5p	MIMAT0000069	NCSTN	23385	ELISA//Immunoprecipitaion//Luciferase reporter assay//qRT-PCR//Western blot	26440600	Pancreas
hsa-mir-16-5p	MIMAT0000069	KIAA0368	23392	Proteomics	18668040	Pancreas
hsa-mir-16-5p	MIMAT0000069	DICER1	23405	CLASH//HITS-CLIP	23622248|22473208	Pancreas
hsa-mir-16-5p	MIMAT0000069	SIRT4	23409	HITS-CLIP//Sequencing	20371350|22473208	Pancreas
hsa-mir-16-5p	MIMAT0000069	HARS2	23438	Proteomics//pSILAC	18668040	Pancreas
hsa-mir-16-5p	MIMAT0000069	SF3B3	23450	CLASH	23622248	Pancreas
hsa-mir-16-5p	MIMAT0000069	CBX6	23466	PAR-CLIP	23446348	Pancreas
hsa-mir-16-5p	MIMAT0000069	TRAM1	23471	HITS-CLIP	22473208	Pancreas
hsa-mir-16-5p	MIMAT0000069	SEC11A	23478	Proteomics	18668040	Pancreas
hsa-mir-16-5p	MIMAT0000069	MACF1	23499	Proteomics	18668040	Pancreas
hsa-mir-16-5p	MIMAT0000069	POFUT1	23509	Proteomics	18668040	Pancreas
hsa-mir-16-5p	MIMAT0000069	SLC39A14	23516	Proteomics	18668040	Pancreas
hsa-mir-16-5p	MIMAT0000069	CABIN1	23523	CLASH	23622248	Pancreas
hsa-mir-16-5p	MIMAT0000069	NNT	23530	PAR-CLIP	23446348|21572407|27292025	Pancreas
hsa-mir-16-5p	MIMAT0000069	TNPO3	23534	CLASH//Proteomics	18668040|23622248	Pancreas
hsa-mir-16-5p	MIMAT0000069	GTPBP4	23560	CLASH	23622248	Pancreas
hsa-mir-16-5p	MIMAT0000069	ARL2BP	23568	CLASH	23622248	Pancreas
hsa-mir-16-5p	MIMAT0000069	CD2AP	23607	PAR-CLIP	21572407	Pancreas
hsa-mir-16-5p	MIMAT0000069	BACE1	23621	ELISA//Immunoprecipitaion//Luciferase reporter assay//qRT-PCR//Western blot	26440600	Pancreas
hsa-mir-16-5p	MIMAT0000069	HSPBP1	23640	Proteomics	18668040	Pancreas
hsa-mir-16-5p	MIMAT0000069	EDC4	23644	Proteomics	18668040	Pancreas
hsa-mir-16-5p	MIMAT0000069	PLD3	23646	CLASH	23622248	Pancreas
hsa-mir-16-5p	MIMAT0000069	LSM5	23658	CLASH	23622248	Pancreas
hsa-mir-16-5p	MIMAT0000069	SH3BP4	23677	PAR-CLIP	23592263	Pancreas
hsa-mir-16-5p	MIMAT0000069	SGK3	23678	Sequencing	20371350	Pancreas
hsa-mir-16-5p	MIMAT0000069	CADM1	23705	qRT-PCR//Reporter assay	18362358	Pancreas
hsa-mir-16-5p	MIMAT0000069	GABARAPL1	23710	PAR-CLIP//Sequencing	20371350|23446348|21572407	Pancreas
hsa-mir-16-5p	MIMAT0000069	TMEM245	23731	HITS-CLIP//PAR-CLIP//Sequencing	20371350|23446348|21572407	Pancreas
hsa-mir-16-5p	MIMAT0000069	PISD	23761	PAR-CLIP//pSILAC	18668040|23592263|24398324|23446348|21572407|20371350|26701625	Pancreas
hsa-mir-16-5p	MIMAT0000069	PANX1	24145	Proteomics//pSILAC	18668040	Pancreas
hsa-mir-16-5p	MIMAT0000069	CFAP45	25790	Sequencing	20371350	Pancreas
hsa-mir-16-5p	MIMAT0000069	FSCN2	25794	CLASH	23622248	Pancreas
hsa-mir-16-5p	MIMAT0000069	BAMBI	25805	CLASH	23622248	Pancreas
hsa-mir-16-5p	MIMAT0000069	ARIH1	25820	HITS-CLIP//PAR-CLIP	22473208|21572407|20371350	Pancreas
hsa-mir-16-5p	MIMAT0000069	TXN2	25828	Proteomics//pSILAC	18668040	Pancreas
hsa-mir-16-5p	MIMAT0000069	MOB4	25843	PAR-CLIP	24398324|23446348|21572407|20371350	Pancreas
hsa-mir-16-5p	MIMAT0000069	ANAPC13	25847	Microarray//PAR-CLIP	21199864|21572407	Pancreas
hsa-mir-16-5p	MIMAT0000069	RPL36	25873	HITS-CLIP	22473208	Pancreas
hsa-mir-16-5p	MIMAT0000069	DCAF13	25879	Proteomics	18668040	Pancreas
hsa-mir-16-5p	MIMAT0000069	MTHFD1L	25902	Proteomics	18668040	Pancreas
hsa-mir-16-5p	MIMAT0000069	NOL11	25926	Proteomics	18668040	Pancreas
hsa-mir-16-5p	MIMAT0000069	GEMIN5	25929	Proteomics	18668040	Pancreas
hsa-mir-16-5p	MIMAT0000069	SYF2	25949	Proteomics	18668040	Pancreas
hsa-mir-16-5p	MIMAT0000069	PNISR	25957	HITS-CLIP//PAR-CLIP	22473208|21572407	Pancreas
hsa-mir-16-5p	MIMAT0000069	TMEM87A	25963	Proteomics	18668040	Pancreas
hsa-mir-16-5p	MIMAT0000069	HIGD1A	25994	PAR-CLIP//Proteomics	18668040|21572407|20371350	Pancreas
hsa-mir-16-5p	MIMAT0000069	IBTK	25998	CLASH	23622248	Pancreas
hsa-mir-16-5p	MIMAT0000069	OSBPL3	26031	CLASH//PAR-CLIP//Sequencing	20371350|23622248	Pancreas
hsa-mir-16-5p	MIMAT0000069	SENP6	26054	CLASH	23622248	Pancreas
hsa-mir-16-5p	MIMAT0000069	ANKRD17	26057	Proteomics	18668040	Pancreas
hsa-mir-16-5p	MIMAT0000069	POLDIP2	26073	Proteomics	18668040	Pancreas
hsa-mir-16-5p	MIMAT0000069	SZRD1	26099	PAR-CLIP//Sequencing	20371350|21572407	Pancreas
hsa-mir-16-5p	MIMAT0000069	WIPI2	26100	HITS-CLIP//PAR-CLIP	22473208|21572407	Pancreas
hsa-mir-16-5p	MIMAT0000069	SERBP1	26135	PAR-CLIP//Proteomics	18668040|20371350	Pancreas
hsa-mir-16-5p	MIMAT0000069	TES	26136	CLASH	23622248	Pancreas
hsa-mir-16-5p	MIMAT0000069	PHF19	26147	PAR-CLIP//Sequencing	20371350	Pancreas
hsa-mir-16-5p	MIMAT0000069	RSL1D1	26156	CLASH	23622248	Pancreas
hsa-mir-16-5p	MIMAT0000069	TMEM251	26175	Microarray	18362358	Pancreas
hsa-mir-16-5p	MIMAT0000069	FBXO3	26273	CLASH	23622248	Pancreas
hsa-mir-16-5p	MIMAT0000069	VPS33B	26276	HITS-CLIP	22473208	Pancreas
hsa-mir-16-5p	MIMAT0000069	PTPN18	26469	CLASH	23622248	Pancreas
hsa-mir-16-5p	MIMAT0000069	NARF	26502	Microarray	21199864	Pancreas
hsa-mir-16-5p	MIMAT0000069	HEYL	26508	PAR-CLIP	23592263	Pancreas
hsa-mir-16-5p	MIMAT0000069	TIMM10B	26515	Proteomics//Sequencing	20371350|18668040	Pancreas
hsa-mir-16-5p	MIMAT0000069	TIMM13	26517	HITS-CLIP//Proteomics	18668040|22473208	Pancreas
hsa-mir-16-5p	MIMAT0000069	IL36RN	26525	CLASH	23622248	Pancreas
hsa-mir-16-5p	MIMAT0000069	CHORDC1	26973	Proteomics//pSILAC	18668040	Pancreas
hsa-mir-16-5p	MIMAT0000069	AP3M1	26985	HITS-CLIP	22473208	Pancreas
hsa-mir-16-5p	MIMAT0000069	TRUB2	26995	Proteomics	18668040	Pancreas
hsa-mir-16-5p	MIMAT0000069	DNAJC2	27000	Proteomics	18668040	Pancreas
hsa-mir-16-5p	MIMAT0000069	BEX3	27018	CLASH	23622248	Pancreas
hsa-mir-16-5p	MIMAT0000069	DIEXF	27042	Proteomics//Sequencing	20371350|18668040	Pancreas
hsa-mir-16-5p	MIMAT0000069	SND1	27044	CLASH	23622248	Pancreas
hsa-mir-16-5p	MIMAT0000069	FAM155B	27112	CLASH	23622248	Pancreas
hsa-mir-16-5p	MIMAT0000069	AFF4	27125	HITS-CLIP	22473208	Pancreas
hsa-mir-16-5p	MIMAT0000069	AGO2	27161	PAR-CLIP//Sequencing	20371350|23592263|26701625	Pancreas
hsa-mir-16-5p	MIMAT0000069	GLS2	27165	Luciferase reporter assay//qRT-PCR//Western blot	26373319	Pancreas
hsa-mir-16-5p	MIMAT0000069	VPS4A	27183	PAR-CLIP//Sequencing	20371350|24398324|23446348|21572407	Pancreas
hsa-mir-16-5p	MIMAT0000069	PDCD4	27250	HITS-CLIP//qRT-PCR	18362358|22473208	Pancreas
hsa-mir-16-5p	MIMAT0000069	RBMS3	27303	Proteomics	18668040	Pancreas
hsa-mir-16-5p	MIMAT0000069	RAB30	27314	Proteomics//pSILAC	18668040	Pancreas
hsa-mir-16-5p	MIMAT0000069	ZNF638	27332	CLASH	23622248	Pancreas
hsa-mir-16-5p	MIMAT0000069	EIF3K	27335	Proteomics	18668040	Pancreas
hsa-mir-16-5p	MIMAT0000069	UBE2S	27338	Proteomics//pSILAC	18668040	Pancreas
hsa-mir-16-5p	MIMAT0000069	UTP20	27340	Proteomics	18668040	Pancreas
hsa-mir-16-5p	MIMAT0000069	DESI1	27351	Sequencing	20371350	Pancreas
hsa-mir-16-5p	MIMAT0000069	EML4	27436	Proteomics	18668040	Pancreas
hsa-mir-16-5p	MIMAT0000069	HDHD5	27440	CLASH	23622248	Pancreas
hsa-mir-16-5p	MIMAT0000069	SLCO3A1	28232	HITS-CLIP	23313552	Pancreas
hsa-mir-16-5p	MIMAT0000069	LAMTOR2	28956	Proteomics//pSILAC	18668040	Pancreas
hsa-mir-16-5p	MIMAT0000069	NOB1	28987	CLASH//Proteomics//pSILAC	18668040|23622248	Pancreas
hsa-mir-16-5p	MIMAT0000069	C16orf72	29035	HITS-CLIP//PAR-CLIP//Sequencing	20371350|22473208|23592263|24398324|21572407|26701625	Pancreas
hsa-mir-16-5p	MIMAT0000069	NDUFAF4	29078	Proteomics	18668040	Pancreas
hsa-mir-16-5p	MIMAT0000069	CCDC59	29080	CLASH	23622248	Pancreas
hsa-mir-16-5p	MIMAT0000069	GTPBP8	29083	Proteomics	18668040	Pancreas
hsa-mir-16-5p	MIMAT0000069	SSU72	29101	PAR-CLIP//Proteomics	18668040|21572407	Pancreas
hsa-mir-16-5p	MIMAT0000069	DNAJC15	29103	Proteomics	18668040	Pancreas
hsa-mir-16-5p	MIMAT0000069	CLEC2D	29121	PAR-CLIP	20371350|26701625	Pancreas
hsa-mir-16-5p	MIMAT0000069	CD274	29126	PAR-CLIP//Sequencing	20371350|27292025	Pancreas
hsa-mir-16-5p	MIMAT0000069	RACGAP1	29127	PAR-CLIP//Proteomics	18668040|21572407	Pancreas
hsa-mir-16-5p	MIMAT0000069	PACSIN3	29763	Proteomics	18668040	Pancreas
hsa-mir-16-5p	MIMAT0000069	CARD10	29775	PAR-CLIP//Sequencing	20371350|23592263	Pancreas
hsa-mir-16-5p	MIMAT0000069	CNOT7	29883	Proteomics	18668040	Pancreas
hsa-mir-16-5p	MIMAT0000069	RBM15B	29890	Proteomics	18668040	Pancreas
hsa-mir-16-5p	MIMAT0000069	EEF2K	29904	CLASH	23622248	Pancreas
hsa-mir-16-5p	MIMAT0000069	SNX15	29907	Proteomics	18668040	Pancreas
hsa-mir-16-5p	MIMAT0000069	HCFC2	29915	PAR-CLIP	21572407|20371350	Pancreas
hsa-mir-16-5p	MIMAT0000069	SNX11	29916	HITS-CLIP	22473208	Pancreas
hsa-mir-16-5p	MIMAT0000069	SEC61A1	29927	PAR-CLIP//Proteomics	18668040|26701625	Pancreas
hsa-mir-16-5p	MIMAT0000069	SNX12	29934	Proteomics	18668040	Pancreas
hsa-mir-16-5p	MIMAT0000069	PSAT1	29968	HITS-CLIP//PAR-CLIP//Proteomics//pSILAC	18668040|22473208|23446348|21572407|20371350	Pancreas
hsa-mir-16-5p	MIMAT0000069	NOP53	29997	Proteomics	18668040	Pancreas
hsa-mir-16-5p	MIMAT0000069	DNTTIP2	30836	Proteomics	18668040	Pancreas
hsa-mir-16-5p	MIMAT0000069	MINK1	50488	HITS-CLIP//PAR-CLIP	22473208|27292025	Pancreas
hsa-mir-16-5p	MIMAT0000069	GEMIN4	50628	Proteomics	18668040	Pancreas
hsa-mir-16-5p	MIMAT0000069	SLC35B3	51000	Microarray	18362358	Pancreas
hsa-mir-16-5p	MIMAT0000069	ASCC1	51008	PAR-CLIP	22100165	Pancreas
hsa-mir-16-5p	MIMAT0000069	PRELID3B	51012	CLASH	23622248	Pancreas
hsa-mir-16-5p	MIMAT0000069	TMED7	51014	CLASH	23622248	Pancreas
hsa-mir-16-5p	MIMAT0000069	RRP15	51018	Proteomics	18668040	Pancreas
hsa-mir-16-5p	MIMAT0000069	GOLT1B	51026	Proteomics//Sequencing	18668040|20371350	Pancreas
hsa-mir-16-5p	MIMAT0000069	ZNF691	51058	PAR-CLIP	23446348|20371350	Pancreas
hsa-mir-16-5p	MIMAT0000069	YARS2	51067	Proteomics	18668040	Pancreas
hsa-mir-16-5p	MIMAT0000069	NMD3	51068	CLASH	23622248	Pancreas
hsa-mir-16-5p	MIMAT0000069	FCF1	51077	PAR-CLIP	21572407	Pancreas
hsa-mir-16-5p	MIMAT0000069	SIDT2	51092	PAR-CLIP	22100165	Pancreas
hsa-mir-16-5p	MIMAT0000069	TFB1M	51106	HITS-CLIP	22473208	Pancreas
hsa-mir-16-5p	MIMAT0000069	RMDN1	51115	Proteomics	18668040	Pancreas
hsa-mir-16-5p	MIMAT0000069	MRPS2	51116	Proteomics	18668040	Pancreas
hsa-mir-16-5p	MIMAT0000069	IER3IP1	51124	CLASH	23622248	Pancreas
hsa-mir-16-5p	MIMAT0000069	GOLGA7	51125	CLASH	23622248	Pancreas
hsa-mir-16-5p	MIMAT0000069	AADAT	51166	Sequencing	20371350	Pancreas
hsa-mir-16-5p	MIMAT0000069	IPO11	51194	Proteomics	18668040	Pancreas
hsa-mir-16-5p	MIMAT0000069	NIN	51199	Sequencing	20371350	Pancreas
hsa-mir-16-5p	MIMAT0000069	TACO1	51204	Proteomics	18668040	Pancreas
hsa-mir-16-5p	MIMAT0000069	RAB9B	51209	proteomics analysis	18362358	Pancreas
hsa-mir-16-5p	MIMAT0000069	CRIM1	51232	PAR-CLIP	23446348|21572407|20371350	Pancreas
hsa-mir-16-5p	MIMAT0000069	TMEM69	51249	HITS-CLIP	22473208	Pancreas
hsa-mir-16-5p	MIMAT0000069	NT5C3A	51251	Proteomics	18668040	Pancreas
hsa-mir-16-5p	MIMAT0000069	ANKMY1	51281	HITS-CLIP	23824327	Pancreas
hsa-mir-16-5p	MIMAT0000069	BFAR	51283	Sequencing	20371350	Pancreas
hsa-mir-16-5p	MIMAT0000069	TNFRSF12A	51330	Proteomics	18668040	Pancreas
hsa-mir-16-5p	MIMAT0000069	COMMD10	51397	Microarray	21199864	Pancreas
hsa-mir-16-5p	MIMAT0000069	DDX41	51428	Proteomics	18668040	Pancreas
hsa-mir-16-5p	MIMAT0000069	RNF138	51444	HITS-CLIP	22473208	Pancreas
hsa-mir-16-5p	MIMAT0000069	LIMA1	51474	CLASH	23622248	Pancreas
hsa-mir-16-5p	MIMAT0000069	SPOUT1	51490	Proteomics//pSILAC	18668040	Pancreas
hsa-mir-16-5p	MIMAT0000069	UFC1	51506	Sequencing	20371350	Pancreas
hsa-mir-16-5p	MIMAT0000069	TMEM138	51524	HITS-CLIP	22473208	Pancreas
hsa-mir-16-5p	MIMAT0000069	METTL13	51603	Luciferase reporter assay//qRT-PCR//Western blot	26031775	Pancreas
hsa-mir-16-5p	MIMAT0000069	SLC25A39	51629	Sequencing	20371350	Pancreas
hsa-mir-16-5p	MIMAT0000069	PPIL1	51645	HITS-CLIP//PAR-CLIP	22473208|23446348|21572407|20371350	Pancreas
hsa-mir-16-5p	MIMAT0000069	FAM96B	51647	Proteomics	18668040	Pancreas
hsa-mir-16-5p	MIMAT0000069	MRPS23	51649	Proteomics	18668040	Pancreas
hsa-mir-16-5p	MIMAT0000069	CHMP3	51652	HITS-CLIP	22473208	Pancreas
hsa-mir-16-5p	MIMAT0000069	CDK5RAP1	51654	Proteomics//pSILAC	18668040	Pancreas
hsa-mir-16-5p	MIMAT0000069	TPPP3	51673	Luciferase reporter assay//Reporter assay	15131085	Pancreas
hsa-mir-16-5p	MIMAT0000069	CYB5R1	51706	CLASH	23622248	Pancreas
hsa-mir-16-5p	MIMAT0000069	RAB23	51715	PAR-CLIP//Sequencing	20371350|21572407	Pancreas
hsa-mir-16-5p	MIMAT0000069	CMPK1	51727	Proteomics	18668040	Pancreas
hsa-mir-16-5p	MIMAT0000069	WBP11	51729	Proteomics	18668040	Pancreas
hsa-mir-16-5p	MIMAT0000069	LUC7L3	51747	PAR-CLIP	22100165	Pancreas
hsa-mir-16-5p	MIMAT0000069	ATP8A2	51761	Proteomics	18668040	Pancreas
hsa-mir-16-5p	MIMAT0000069	TM7SF3	51768	PAR-CLIP	21572407	Pancreas
hsa-mir-16-5p	MIMAT0000069	COQ3	51805	CLASH	23622248	Pancreas
hsa-mir-16-5p	MIMAT0000069	GALNT7	51809	Proteomics//pSILAC	18668040	Pancreas
hsa-mir-16-5p	MIMAT0000069	CHIC1	53344	PAR-CLIP	23446348|21572407|20371350	Pancreas
hsa-mir-16-5p	MIMAT0000069	PANK1	53354	HITS-CLIP	22473208	Pancreas
hsa-mir-16-5p	MIMAT0000069	C11orf24	53838	PAR-CLIP	21572407|20371350	Pancreas
hsa-mir-16-5p	MIMAT0000069	PELO	53918	Proteomics	18668040	Pancreas
hsa-mir-16-5p	MIMAT0000069	CYCS	54205	Proteomics	18668040	Pancreas
hsa-mir-16-5p	MIMAT0000069	WNT4	54361	qRT-PCR//Western blot//YFP expression	24130753	Pancreas
hsa-mir-16-5p	MIMAT0000069	TERF2IP	54386	Sequencing	20371350	Pancreas
hsa-mir-16-5p	MIMAT0000069	SLC38A2	54407	Proteomics	18668040	Pancreas
hsa-mir-16-5p	MIMAT0000069	DNAJC10	54431	PAR-CLIP	21572407	Pancreas
hsa-mir-16-5p	MIMAT0000069	NLE1	54475	Proteomics	18668040	Pancreas
hsa-mir-16-5p	MIMAT0000069	TRMT13	54482	Microarray	18362358	Pancreas
hsa-mir-16-5p	MIMAT0000069	RHOF	54509	Proteomics	18668040	Pancreas
hsa-mir-16-5p	MIMAT0000069	USP53	54532	PAR-CLIP//Sequencing	20371350|24398324	Pancreas
hsa-mir-16-5p	MIMAT0000069	GNL3L	54552	Proteomics//pSILAC	18668040	Pancreas
hsa-mir-16-5p	MIMAT0000069	WDR5B	54554	CLASH	23622248	Pancreas
hsa-mir-16-5p	MIMAT0000069	CCNJ	54619	Immunohistochemistry//Microarray//qRT-PCR	27157613	Pancreas
hsa-mir-16-5p	MIMAT0000069	LY6K	54742	Proteomics	18668040	Pancreas
hsa-mir-16-5p	MIMAT0000069	ZRANB1	54764	Sequencing	20371350	Pancreas
hsa-mir-16-5p	MIMAT0000069	TRIM44	54765	Sequencing	20371350	Pancreas
hsa-mir-16-5p	MIMAT0000069	RNF111	54778	Microarray	21199864	Pancreas
hsa-mir-16-5p	MIMAT0000069	BNC2	54796	CLASH	23622248	Pancreas
hsa-mir-16-5p	MIMAT0000069	CNNM2	54805	Sequencing	20371350	Pancreas
hsa-mir-16-5p	MIMAT0000069	GATAD2A	54815	PAR-CLIP//Sequencing	20371350|26701625	Pancreas
hsa-mir-16-5p	MIMAT0000069	BSPRY	54836	HITS-CLIP	23824327	Pancreas
hsa-mir-16-5p	MIMAT0000069	TOR4A	54863	Proteomics//pSILAC	18668040	Pancreas
hsa-mir-16-5p	MIMAT0000069	GPATCH4	54865	Proteomics	18668040	Pancreas
hsa-mir-16-5p	MIMAT0000069	DPP8	54878	HITS-CLIP	22473208	Pancreas
hsa-mir-16-5p	MIMAT0000069	NSUN2	54888	CLASH	23622248	Pancreas
hsa-mir-16-5p	MIMAT0000069	INO80D	54891	CLASH	23622248	Pancreas
hsa-mir-16-5p	MIMAT0000069	SEMA4C	54910	CLASH	23622248	Pancreas
hsa-mir-16-5p	MIMAT0000069	DNAAF5	54919	CLASH//Proteomics	18668040|23622248	Pancreas
hsa-mir-16-5p	MIMAT0000069	IMPAD1	54928	CLASH	23622248	Pancreas
hsa-mir-16-5p	MIMAT0000069	TRMT10C	54931	Proteomics	18668040	Pancreas
hsa-mir-16-5p	MIMAT0000069	SDHAF2	54949	Proteomics	18668040	Pancreas
hsa-mir-16-5p	MIMAT0000069	C1orf56	54964	Proteomics	18668040	Pancreas
hsa-mir-16-5p	MIMAT0000069	HPF1	54969	Microarray	18362358	Pancreas
hsa-mir-16-5p	MIMAT0000069	SLC25A38	54977	CLASH	23622248	Pancreas
hsa-mir-16-5p	MIMAT0000069	C2orf42	54980	HITS-CLIP//Sequencing	20371350|22473208	Pancreas
hsa-mir-16-5p	MIMAT0000069	AURKAIP1	54998	PAR-CLIP	26701625|27292025	Pancreas
hsa-mir-16-5p	MIMAT0000069	PAK1IP1	55003	Proteomics	18668040	Pancreas
hsa-mir-16-5p	MIMAT0000069	LAMTOR1	55004	Proteomics	18668040	Pancreas
hsa-mir-16-5p	MIMAT0000069	HERC6	55008	Microarray	18362358	Pancreas
hsa-mir-16-5p	MIMAT0000069	STX17	55014	HITS-CLIP	22473208	Pancreas
hsa-mir-16-5p	MIMAT0000069	PHIP	55023	Proteomics	18668040	Pancreas
hsa-mir-16-5p	MIMAT0000069	TMEM255A	55026	Sequencing	20371350	Pancreas
hsa-mir-16-5p	MIMAT0000069	HEATR3	55027	CLASH	23622248	Pancreas
hsa-mir-16-5p	MIMAT0000069	C17orf80	55028	Microarray	18362358	Pancreas
hsa-mir-16-5p	MIMAT0000069	PTCD3	55037	Proteomics//pSILAC	18668040	Pancreas
hsa-mir-16-5p	MIMAT0000069	CDCA4	55038	HITS-CLIP//PAR-CLIP//Sequencing	20371350|22473208|24398324|23446348|21572407	Pancreas
hsa-mir-16-5p	MIMAT0000069	PLEKHB2	55041	PAR-CLIP	26701625	Pancreas
hsa-mir-16-5p	MIMAT0000069	MRPL20	55052	pSILAC	18668040	Pancreas
hsa-mir-16-5p	MIMAT0000069	PDPR	55066	Proteomics	18668040	Pancreas
hsa-mir-16-5p	MIMAT0000069	XKR8	55113	Microarray	21199864	Pancreas
hsa-mir-16-5p	MIMAT0000069	HEATR1	55127	Proteomics	18668040	Pancreas
hsa-mir-16-5p	MIMAT0000069	RBM28	55131	Proteomics	18668040	Pancreas
hsa-mir-16-5p	MIMAT0000069	ELP3	55140	Proteomics	18668040	Pancreas
hsa-mir-16-5p	MIMAT0000069	CDCA8	55143	Proteomics	18668040	Pancreas
hsa-mir-16-5p	MIMAT0000069	PNPO	55163	HITS-CLIP	22473208	Pancreas
hsa-mir-16-5p	MIMAT0000069	CEP55	55165	PAR-CLIP//Sequencing	20371350|24398324|23446348|21572407	Pancreas
hsa-mir-16-5p	MIMAT0000069	TBCCD1	55171	HITS-CLIP	22473208	Pancreas
hsa-mir-16-5p	MIMAT0000069	MRPS10	55173	Proteomics	18668040	Pancreas
hsa-mir-16-5p	MIMAT0000069	SEC61A2	55176	CLASH	23622248	Pancreas
hsa-mir-16-5p	MIMAT0000069	MRM3	55178	Proteomics	18668040	Pancreas
hsa-mir-16-5p	MIMAT0000069	RIF1	55183	PAR-CLIP//Proteomics	18668040|20371350	Pancreas
hsa-mir-16-5p	MIMAT0000069	GOLPH3L	55204	Microarray	18362358	Pancreas
hsa-mir-16-5p	MIMAT0000069	SBNO1	55206	PAR-CLIP	23446348|21572407|20371350	Pancreas
hsa-mir-16-5p	MIMAT0000069	SETD5	55209	CLASH	23622248	Pancreas
hsa-mir-16-5p	MIMAT0000069	EXD2	55218	Sequencing	20371350	Pancreas
hsa-mir-16-5p	MIMAT0000069	STEAP3	55240	Proteomics	18668040	Pancreas
hsa-mir-16-5p	MIMAT0000069	YY1AP1	55249	qRT-PCR	26293467	Pancreas
hsa-mir-16-5p	MIMAT0000069	ASXL2	55252	Microarray	18362358	Pancreas
hsa-mir-16-5p	MIMAT0000069	TMEM100	55273	PAR-CLIP//Sequencing	20371350|23446348	Pancreas
hsa-mir-16-5p	MIMAT0000069	RHOT1	55288	Microarray	18362358	Pancreas
hsa-mir-16-5p	MIMAT0000069	PPP6R3	55291	PAR-CLIP	26701625	Pancreas
hsa-mir-16-5p	MIMAT0000069	FBXW7	55294	Sequencing	20371350	Pancreas
hsa-mir-16-5p	MIMAT0000069	PI4K2B	55300	PAR-CLIP//Sequencing	20371350|23446348|21572407	Pancreas
hsa-mir-16-5p	MIMAT0000069	RFK	55312	PAR-CLIP//Sequencing	20371350|27292025	Pancreas
hsa-mir-16-5p	MIMAT0000069	UFSP2	55325	CLASH	23622248	Pancreas
hsa-mir-16-5p	MIMAT0000069	AGPAT5	55326	Sequencing	20371350	Pancreas
hsa-mir-16-5p	MIMAT0000069	LIN7C	55327	Proteomics	18668040	Pancreas
hsa-mir-16-5p	MIMAT0000069	SLC39A9	55334	PAR-CLIP	23592263|23446348|21572407|26701625	Pancreas
hsa-mir-16-5p	MIMAT0000069	LSG1	55341	Proteomics	18668040	Pancreas
hsa-mir-16-5p	MIMAT0000069	ABHD10	55347	Proteomics//pSILAC	18668040	Pancreas
hsa-mir-16-5p	MIMAT0000069	LAPTM4B	55353	CLASH	23622248	Pancreas
hsa-mir-16-5p	MIMAT0000069	STRADB	55437	PAR-CLIP	20371350	Pancreas
hsa-mir-16-5p	MIMAT0000069	DNAJA4	55466	Proteomics	18668040	Pancreas
hsa-mir-16-5p	MIMAT0000069	ETNK1	55500	HITS-CLIP	22473208	Pancreas
hsa-mir-16-5p	MIMAT0000069	NOP10	55505	Proteomics	18668040	Pancreas
hsa-mir-16-5p	MIMAT0000069	DHTKD1	55526	CLASH	23622248	Pancreas
hsa-mir-16-5p	MIMAT0000069	SOX6	55553	Luciferase reporter assay//qRT-PCR//Western blot	24852767	Pancreas
hsa-mir-16-5p	MIMAT0000069	CDV3	55573	HITS-CLIP//Sequencing	20371350|22473208	Pancreas
hsa-mir-16-5p	MIMAT0000069	UBE2Q1	55585	HITS-CLIP//PAR-CLIP//Sequencing	20371350|22473208|23592263|27292025	Pancreas
hsa-mir-16-5p	MIMAT0000069	VEZT	55591	Sequencing	20371350	Pancreas
hsa-mir-16-5p	MIMAT0000069	ZNF280C	55609	CLASH	23622248	Pancreas
hsa-mir-16-5p	MIMAT0000069	OTUB1	55611	HITS-CLIP	22473208	Pancreas
hsa-mir-16-5p	MIMAT0000069	TASP1	55617	HITS-CLIP	22473208	Pancreas
hsa-mir-16-5p	MIMAT0000069	TRMT1	55621	Proteomics	18668040	Pancreas
hsa-mir-16-5p	MIMAT0000069	SMPD4	55627	Proteomics	18668040	Pancreas
hsa-mir-16-5p	MIMAT0000069	PNRC2	55629	PAR-CLIP	21572407	Pancreas
hsa-mir-16-5p	MIMAT0000069	BTBD2	55643	CLASH	23622248	Pancreas
hsa-mir-16-5p	MIMAT0000069	LYAR	55646	Proteomics	18668040	Pancreas
hsa-mir-16-5p	MIMAT0000069	CDC37L1	55664	HITS-CLIP//PAR-CLIP//Sequencing	20371350|22473208|24398324|23446348|21572407	Pancreas
hsa-mir-16-5p	MIMAT0000069	IWS1	55677	Proteomics	18668040	Pancreas
hsa-mir-16-5p	MIMAT0000069	KANSL3	55683	CLASH	23622248	Pancreas
hsa-mir-16-5p	MIMAT0000069	LUC7L	55692	Proteomics	18668040	Pancreas
hsa-mir-16-5p	MIMAT0000069	TSR1	55720	CLASH	23622248	Pancreas
hsa-mir-16-5p	MIMAT0000069	AGK	55750	Proteomics	18668040	Pancreas
hsa-mir-16-5p	MIMAT0000069	TTC17	55761	Proteomics	18668040	Pancreas
hsa-mir-16-5p	MIMAT0000069	TXLNG	55787	CLASH	23622248	Pancreas
hsa-mir-16-5p	MIMAT0000069	CSGALNACT1	55790	CLASH	23622248	Pancreas
hsa-mir-16-5p	MIMAT0000069	LRIF1	55791	HITS-CLIP	22473208	Pancreas
hsa-mir-16-5p	MIMAT0000069	PAG1	55824	PAR-CLIP//Sequencing	20371350|21572407	Pancreas
hsa-mir-16-5p	MIMAT0000069	GLT8D1	55830	Proteomics	18668040	Pancreas
hsa-mir-16-5p	MIMAT0000069	CENPJ	55835	Microarray	18362358	Pancreas
hsa-mir-16-5p	MIMAT0000069	ECHDC1	55862	Microarray	18362358	Pancreas
hsa-mir-16-5p	MIMAT0000069	ASH1L	55870	HITS-CLIP//PAR-CLIP//Sequencing	20371350|22473208|21572407	Pancreas
hsa-mir-16-5p	MIMAT0000069	DMAP1	55929	Proteomics	18668040	Pancreas
hsa-mir-16-5p	MIMAT0000069	GNG12	55970	PAR-CLIP	20371350	Pancreas
hsa-mir-16-5p	MIMAT0000069	UBFD1	56061	Sequencing	20371350	Pancreas
hsa-mir-16-5p	MIMAT0000069	TEX15	56154	Sequencing	20371350	Pancreas
hsa-mir-16-5p	MIMAT0000069	MTFR1L	56181	PAR-CLIP	20371350	Pancreas
hsa-mir-16-5p	MIMAT0000069	C21orf62	56245	PAR-CLIP	27292025	Pancreas
hsa-mir-16-5p	MIMAT0000069	MEPCE	56257	Proteomics	18668040	Pancreas
hsa-mir-16-5p	MIMAT0000069	C8orf44	56260	Sequencing	20371350	Pancreas
hsa-mir-16-5p	MIMAT0000069	PPAN	56342	Proteomics	18668040	Pancreas
hsa-mir-16-5p	MIMAT0000069	CYP26B1	56603	PAR-CLIP//Sequencing	20371350|21572407	Pancreas
hsa-mir-16-5p	MIMAT0000069	DIABLO	56616	Proteomics	18668040	Pancreas
hsa-mir-16-5p	MIMAT0000069	BCCIP	56647	Proteomics	18668040	Pancreas
hsa-mir-16-5p	MIMAT0000069	POLE4	56655	HITS-CLIP	22473208	Pancreas
hsa-mir-16-5p	MIMAT0000069	C15orf39	56905	HITS-CLIP	22473208	Pancreas
hsa-mir-16-5p	MIMAT0000069	FEM1C	56929	Sequencing	20371350	Pancreas
hsa-mir-16-5p	MIMAT0000069	ENY2	56943	Proteomics	18668040	Pancreas
hsa-mir-16-5p	MIMAT0000069	OTUD7B	56957	CLASH	23622248	Pancreas
hsa-mir-16-5p	MIMAT0000069	ATXN7L3	56970	Sequencing	20371350	Pancreas
hsa-mir-16-5p	MIMAT0000069	CDC42SE2	56990	PAR-CLIP	21572407	Pancreas
hsa-mir-16-5p	MIMAT0000069	CHPT1	56994	Microarray	21199864	Pancreas
hsa-mir-16-5p	MIMAT0000069	AKR1B10	57016	PAR-CLIP	23446348|20371350	Pancreas
hsa-mir-16-5p	MIMAT0000069	UTP3	57050	Proteomics	18668040	Pancreas
hsa-mir-16-5p	MIMAT0000069	PLSCR4	57088	Sequencing	20371350	Pancreas
hsa-mir-16-5p	MIMAT0000069	ENTPD7	57089	HITS-CLIP	22473208	Pancreas
hsa-mir-16-5p	MIMAT0000069	RTN4	57142	Microarray//PAR-CLIP//Proteomics//pSILAC	18668040|21199864|21572407	Pancreas
hsa-mir-16-5p	MIMAT0000069	RALGAPB	57148	PAR-CLIP	21572407|20371350	Pancreas
hsa-mir-16-5p	MIMAT0000069	SMURF1	57154	HITS-CLIP	22473208	Pancreas
hsa-mir-16-5p	MIMAT0000069	ACTR3B	57180	PAR-CLIP	23592263	Pancreas
hsa-mir-16-5p	MIMAT0000069	SLC39A10	57181	Sequencing	20371350	Pancreas
hsa-mir-16-5p	MIMAT0000069	PPP4R3B	57223	CLASH	23622248	Pancreas
hsa-mir-16-5p	MIMAT0000069	S100A14	57402	CLASH	23622248	Pancreas
hsa-mir-16-5p	MIMAT0000069	WDR18	57418	Proteomics	18668040	Pancreas
hsa-mir-16-5p	MIMAT0000069	REXO1	57455	HITS-CLIP	22473208	Pancreas
hsa-mir-16-5p	MIMAT0000069	SCAF4	57466	CLASH//Proteomics	18668040|23622248	Pancreas
hsa-mir-16-5p	MIMAT0000069	USP31	57478	HITS-CLIP	22473208	Pancreas
hsa-mir-16-5p	MIMAT0000069	PRR12	57479	CLASH	23622248	Pancreas
hsa-mir-16-5p	MIMAT0000069	ODF2L	57489	PAR-CLIP	24398324|23446348|21572407|20371350	Pancreas
hsa-mir-16-5p	MIMAT0000069	KIDINS220	57498	Proteomics	18668040	Pancreas
hsa-mir-16-5p	MIMAT0000069	CASKIN1	57524	PAR-CLIP	23592263	Pancreas
hsa-mir-16-5p	MIMAT0000069	HACE1	57531	Microarray	18362358	Pancreas
hsa-mir-16-5p	MIMAT0000069	NUFIP2	57532	HITS-CLIP//PAR-CLIP//Proteomics//Sequencing	20371350|18668040|22473208|23446348|27292025	Pancreas
hsa-mir-16-5p	MIMAT0000069	TBC1D14	57533	HITS-CLIP	22473208	Pancreas
hsa-mir-16-5p	MIMAT0000069	MIB1	57534	HITS-CLIP//Sequencing	20371350|22473208	Pancreas
hsa-mir-16-5p	MIMAT0000069	TAOK1	57551	PAR-CLIP	21572407	Pancreas
hsa-mir-16-5p	MIMAT0000069	SIPA1L2	57568	Sequencing	20371350	Pancreas
hsa-mir-16-5p	MIMAT0000069	RIC1	57589	Sequencing	20371350	Pancreas
hsa-mir-16-5p	MIMAT0000069	KIAA1456	57604	PAR-CLIP	20371350	Pancreas
hsa-mir-16-5p	MIMAT0000069	ZBTB2	57621	CLASH	23622248	Pancreas
hsa-mir-16-5p	MIMAT0000069	DHX37	57647	Proteomics	18668040	Pancreas
hsa-mir-16-5p	MIMAT0000069	CAMSAP3	57662	CLASH	23622248	Pancreas
hsa-mir-16-5p	MIMAT0000069	GPAM	57678	Proteomics//pSILAC	18668040	Pancreas
hsa-mir-16-5p	MIMAT0000069	NCKAP5L	57701	Sequencing	20371350	Pancreas
hsa-mir-16-5p	MIMAT0000069	RAP2C	57826	HITS-CLIP	22473208	Pancreas
hsa-mir-16-5p	MIMAT0000069	SRPRB	58477	HITS-CLIP//PAR-CLIP//Proteomics//pSILAC	18668040|22473208|21572407|20371350	Pancreas
hsa-mir-16-5p	MIMAT0000069	RPRD1B	58490	PAR-CLIP//Proteomics	18668040|26701625	Pancreas
hsa-mir-16-5p	MIMAT0000069	DLGAP3	58512	PAR-CLIP	20371350	Pancreas
hsa-mir-16-5p	MIMAT0000069	SNX6	58533	Proteomics	18668040	Pancreas
hsa-mir-16-5p	MIMAT0000069	PLEKHA1	59338	PAR-CLIP	21572407	Pancreas
hsa-mir-16-5p	MIMAT0000069	ELOVL5	60481	Proteomics	18668040	Pancreas
hsa-mir-16-5p	MIMAT0000069	SAV1	60485	Sequencing	20371350	Pancreas
hsa-mir-16-5p	MIMAT0000069	MRPS35	60488	Proteomics	18668040	Pancreas
hsa-mir-16-5p	MIMAT0000069	LDAH	60526	Microarray	18362358	Pancreas
hsa-mir-16-5p	MIMAT0000069	ELAC2	60528	Proteomics	18668040	Pancreas
hsa-mir-16-5p	MIMAT0000069	SPCS3	60559	Proteomics	18668040	Pancreas
hsa-mir-16-5p	MIMAT0000069	DHX35	60625	CLASH	23622248	Pancreas
hsa-mir-16-5p	MIMAT0000069	XPNPEP3	63929	Proteomics	18668040	Pancreas
hsa-mir-16-5p	MIMAT0000069	MRPS14	63931	Proteomics	18668040	Pancreas
hsa-mir-16-5p	MIMAT0000069	CLSPN	63967	PAR-CLIP	21572407	Pancreas
hsa-mir-16-5p	MIMAT0000069	SNX16	64089	PAR-CLIP//Sequencing	20371350|23446348|21572407	Pancreas
hsa-mir-16-5p	MIMAT0000069	VSIR	64115	PAR-CLIP	23592263	Pancreas
hsa-mir-16-5p	MIMAT0000069	XYLT1	64131	CLASH	23622248	Pancreas
hsa-mir-16-5p	MIMAT0000069	PDF	64146	Proteomics	18668040	Pancreas
hsa-mir-16-5p	MIMAT0000069	C17orf75	64149	Proteomics	18668040	Pancreas
hsa-mir-16-5p	MIMAT0000069	NCAPG	64151	Proteomics	18668040	Pancreas
hsa-mir-16-5p	MIMAT0000069	OSGEPL1	64172	Microarray	18362358	Pancreas
hsa-mir-16-5p	MIMAT0000069	MMS19	64210	Microarray//Proteomics//pSILAC	18668040|21199864	Pancreas
hsa-mir-16-5p	MIMAT0000069	DNAJC1	64215	Proteomics	18668040	Pancreas
hsa-mir-16-5p	MIMAT0000069	ATL2	64225	Proteomics	18668040	Pancreas
hsa-mir-16-5p	MIMAT0000069	NOC3L	64318	Proteomics	18668040	Pancreas
hsa-mir-16-5p	MIMAT0000069	RFWD2	64326	HITS-CLIP	22473208	Pancreas
hsa-mir-16-5p	MIMAT0000069	XPO4	64328	CLASH	23622248	Pancreas
hsa-mir-16-5p	MIMAT0000069	IKZF4	64375	CLASH	23622248	Pancreas
hsa-mir-16-5p	MIMAT0000069	MMP25	64386	CLASH	23622248	Pancreas
hsa-mir-16-5p	MIMAT0000069	ZMAT3	64393	PAR-CLIP	24398324|21572407	Pancreas
hsa-mir-16-5p	MIMAT0000069	TMEM168	64418	Sequencing	20371350	Pancreas
hsa-mir-16-5p	MIMAT0000069	INF2	64423	Proteomics	18668040	Pancreas
hsa-mir-16-5p	MIMAT0000069	MRPS25	64432	Proteomics	18668040	Pancreas
hsa-mir-16-5p	MIMAT0000069	COPS7B	64708	Proteomics	18668040	Pancreas
hsa-mir-16-5p	MIMAT0000069	NUCKS1	64710	HITS-CLIP//PAR-CLIP	22473208|21572407	Pancreas
hsa-mir-16-5p	MIMAT0000069	WDR13	64743	PAR-CLIP	26701625	Pancreas
hsa-mir-16-5p	MIMAT0000069	SMURF2	64750	Microarray	21199864	Pancreas
hsa-mir-16-5p	MIMAT0000069	C16orf58	64755	PAR-CLIP	26701625	Pancreas
hsa-mir-16-5p	MIMAT0000069	CREB3L2	64764	CLASH	23622248	Pancreas
hsa-mir-16-5p	MIMAT0000069	IPPK	64768	PAR-CLIP//Sequencing	20371350|23592263	Pancreas
hsa-mir-16-5p	MIMAT0000069	C6orf106	64771	HITS-CLIP	22473208	Pancreas
hsa-mir-16-5p	MIMAT0000069	FNDC3B	64778	Proteomics//pSILAC//Sequencing	18668040|20371350	Pancreas
hsa-mir-16-5p	MIMAT0000069	DDX31	64794	Proteomics	18668040	Pancreas
hsa-mir-16-5p	MIMAT0000069	ELOVL1	64834	Proteomics	18668040	Pancreas
hsa-mir-16-5p	MIMAT0000069	KLC2	64837	HITS-CLIP	22473208	Pancreas
hsa-mir-16-5p	MIMAT0000069	FAM129B	64855	Proteomics	18668040	Pancreas
hsa-mir-16-5p	MIMAT0000069	PAPOLG	64895	Sequencing	20371350	Pancreas
hsa-mir-16-5p	MIMAT0000069	BCL11B	64919	CLASH//Sequencing	20371350|23622248	Pancreas
hsa-mir-16-5p	MIMAT0000069	NT5DC2	64943	CLASH	23622248	Pancreas
hsa-mir-16-5p	MIMAT0000069	MRPL40	64976	HITS-CLIP	22473208	Pancreas
hsa-mir-16-5p	MIMAT0000069	MRPL1	65008	Proteomics	18668040	Pancreas
hsa-mir-16-5p	MIMAT0000069	RAPH1	65059	PAR-CLIP	20371350	Pancreas
hsa-mir-16-5p	MIMAT0000069	TMEM135	65084	HITS-CLIP	22473208	Pancreas
hsa-mir-16-5p	MIMAT0000069	SOWAHC	65124	HITS-CLIP//PAR-CLIP//Sequencing	20371350|21572407	Pancreas
hsa-mir-16-5p	MIMAT0000069	COA7	65260	Proteomics	18668040	Pancreas
hsa-mir-16-5p	MIMAT0000069	UBE2Z	65264	CLASH	23622248	Pancreas
hsa-mir-16-5p	MIMAT0000069	WNK3	65267	PAR-CLIP	20371350	Pancreas
hsa-mir-16-5p	MIMAT0000069	STK33	65975	Sequencing	20371350	Pancreas
hsa-mir-16-5p	MIMAT0000069	GRAMD2B	65983	HITS-CLIP	22473208|19536157	Pancreas
hsa-mir-16-5p	MIMAT0000069	ZBTB10	65986	PAR-CLIP	21572407	Pancreas
hsa-mir-16-5p	MIMAT0000069	YIPF2	78992	CLASH	23622248	Pancreas
hsa-mir-16-5p	MIMAT0000069	VKORC1	79001	CLASH	23622248	Pancreas
hsa-mir-16-5p	MIMAT0000069	MIS12	79003	CLASH	23622248	Pancreas
hsa-mir-16-5p	MIMAT0000069	CAMKV	79012	CLASH	23622248	Pancreas
hsa-mir-16-5p	MIMAT0000069	DDX54	79039	Proteomics	18668040	Pancreas
hsa-mir-16-5p	MIMAT0000069	NOC4L	79050	Proteomics	18668040	Pancreas
hsa-mir-16-5p	MIMAT0000069	ATG9A	79065	HITS-CLIP//PAR-CLIP//Proteomics//pSILAC//Sequencing	18668040|20371350|22473208|24398324|21572407	Pancreas
hsa-mir-16-5p	MIMAT0000069	TMEM109	79073	HITS-CLIP//Proteomics//pSILAC	18668040|22473208	Pancreas
hsa-mir-16-5p	MIMAT0000069	CHAC1	79094	PAR-CLIP	23592263|26701625	Pancreas
hsa-mir-16-5p	MIMAT0000069	TMEM43	79188	Proteomics//pSILAC//Sequencing	18668040|20371350	Pancreas
hsa-mir-16-5p	MIMAT0000069	HAUS3	79441	HITS-CLIP//PAR-CLIP//Sequencing	20371350|23446348|21572407	Pancreas
hsa-mir-16-5p	MIMAT0000069	PAGR1	79447	PAR-CLIP//Sequencing	20371350|23446348	Pancreas
hsa-mir-16-5p	MIMAT0000069	MAIP1	79568	Proteomics	18668040	Pancreas
hsa-mir-16-5p	MIMAT0000069	GCC1	79571	Sequencing	20371350	Pancreas
hsa-mir-16-5p	MIMAT0000069	ATP13A3	79572	HITS-CLIP//Sequencing	20371350|22473208	Pancreas
hsa-mir-16-5p	MIMAT0000069	HMBOX1	79618	HITS-CLIP	22473208	Pancreas
hsa-mir-16-5p	MIMAT0000069	ROGDI	79641	CLASH	23622248	Pancreas
hsa-mir-16-5p	MIMAT0000069	FASTKD1	79675	CLASH	23622248	Pancreas
hsa-mir-16-5p	MIMAT0000069	YRDC	79693	PAR-CLIP	21572407	Pancreas
hsa-mir-16-5p	MIMAT0000069	IPO4	79711	Proteomics//pSILAC	18668040	Pancreas
hsa-mir-16-5p	MIMAT0000069	TBL1XR1	79718	HITS-CLIP	22473208	Pancreas
hsa-mir-16-5p	MIMAT0000069	NARS2	79731	Proteomics	18668040	Pancreas
hsa-mir-16-5p	MIMAT0000069	CLIP4	79745	PAR-CLIP	21572407|20371350	Pancreas
hsa-mir-16-5p	MIMAT0000069	SLC25A22	79751	HITS-CLIP//Proteomics//pSILAC	18668040|22473208	Pancreas
hsa-mir-16-5p	MIMAT0000069	ZFHX4	79776	HITS-CLIP//PAR-CLIP	23446348|21572407|20371350|26701625	Pancreas
hsa-mir-16-5p	MIMAT0000069	NIPAL2	79815	Microarray	18362358	Pancreas
hsa-mir-16-5p	MIMAT0000069	CPSF7	79869	PAR-CLIP//Sequencing	20371350|23592263|21572407	Pancreas
hsa-mir-16-5p	MIMAT0000069	CAAP1	79886	Sequencing	20371350	Pancreas
hsa-mir-16-5p	MIMAT0000069	ATAD5	79915	PAR-CLIP//Sequencing	20371350|23446348	Pancreas
hsa-mir-16-5p	MIMAT0000069	L2HGDH	79944	PAR-CLIP	24398324|23446348|21572407|20371350	Pancreas
hsa-mir-16-5p	MIMAT0000069	DOCK5	80005	Proteomics	18668040	Pancreas
hsa-mir-16-5p	MIMAT0000069	PHC3	80012	HITS-CLIP//PAR-CLIP//Sequencing	20371350|22473208|21572407	Pancreas
hsa-mir-16-5p	MIMAT0000069	NAA25	80018	PAR-CLIP//Proteomics//pSILAC	18668040|23592263|21572407	Pancreas
hsa-mir-16-5p	MIMAT0000069	FBXL18	80028	PAR-CLIP//Sequencing	20371350|26701625	Pancreas
hsa-mir-16-5p	MIMAT0000069	GPR157	80045	CLASH	23622248	Pancreas
hsa-mir-16-5p	MIMAT0000069	DCAF17	80067	HITS-CLIP	23706177	Pancreas
hsa-mir-16-5p	MIMAT0000069	C3orf36	80111	HITS-CLIP	23824327	Pancreas
hsa-mir-16-5p	MIMAT0000069	EDC3	80153	HITS-CLIP//Sequencing	20371350|22473208	Pancreas
hsa-mir-16-5p	MIMAT0000069	NAA15	80155	Proteomics//pSILAC//Sequencing	18668040|20371350	Pancreas
hsa-mir-16-5p	MIMAT0000069	IFT74	80173	HITS-CLIP//Sequencing	20371350|22473208	Pancreas
hsa-mir-16-5p	MIMAT0000069	MYO19	80179	CLASH	23622248	Pancreas
hsa-mir-16-5p	MIMAT0000069	ORAI2	80228	CLASH	23622248	Pancreas
hsa-mir-16-5p	MIMAT0000069	CEP63	80254	Microarray	18362358	Pancreas
hsa-mir-16-5p	MIMAT0000069	KLHL15	80311	PAR-CLIP	20371350	Pancreas
hsa-mir-16-5p	MIMAT0000069	EPC1	80314	Sequencing	20371350	Pancreas
hsa-mir-16-5p	MIMAT0000069	PRR3	80742	Sequencing	20371350	Pancreas
hsa-mir-16-5p	MIMAT0000069	THAP7	80764	CLASH	23622248	Pancreas
hsa-mir-16-5p	MIMAT0000069	INTS5	80789	Proteomics	18668040	Pancreas
hsa-mir-16-5p	MIMAT0000069	SLC25A32	81034	Proteomics	18668040	Pancreas
hsa-mir-16-5p	MIMAT0000069	HM13	81502	CLASH	23622248	Pancreas
hsa-mir-16-5p	MIMAT0000069	SLC38A1	81539	Proteomics//pSILAC	18668040	Pancreas
hsa-mir-16-5p	MIMAT0000069	TDRD3	81550	CLASH	23622248	Pancreas
hsa-mir-16-5p	MIMAT0000069	VOPP1	81552	PAR-CLIP	27292025	Pancreas
hsa-mir-16-5p	MIMAT0000069	RCC1L	81554	Proteomics	18668040	Pancreas
hsa-mir-16-5p	MIMAT0000069	LMAN2L	81562	Proteomics	18668040	Pancreas
hsa-mir-16-5p	MIMAT0000069	C1orf21	81563	PAR-CLIP//Sequencing	20371350|23446348|21572407	Pancreas
hsa-mir-16-5p	MIMAT0000069	CDADC1	81602	PAR-CLIP//Sequencing	20371350	Pancreas
hsa-mir-16-5p	MIMAT0000069	VMP1	81671	Proteomics	18668040	Pancreas
hsa-mir-16-5p	MIMAT0000069	ARPC5L	81873	Proteomics	18668040	Pancreas
hsa-mir-16-5p	MIMAT0000069	RAB1B	81876	Proteomics//Sequencing	20371350|18668040	Pancreas
hsa-mir-16-5p	MIMAT0000069	SLIRP	81892	Proteomics	18668040	Pancreas
hsa-mir-16-5p	MIMAT0000069	SEH1L	81929	Sequencing	20371350	Pancreas
hsa-mir-16-5p	MIMAT0000069	GSG1	83445	PAR-CLIP	21572407	Pancreas
hsa-mir-16-5p	MIMAT0000069	EMC6	83460	Proteomics	18668040	Pancreas
hsa-mir-16-5p	MIMAT0000069	RASSF5	83593	HITS-CLIP	22473208	Pancreas
hsa-mir-16-5p	MIMAT0000069	BCL2L12	83596	PAR-CLIP	26701625	Pancreas
hsa-mir-16-5p	MIMAT0000069	FAM103A1	83640	PAR-CLIP	23446348|21572407|20371350	Pancreas
hsa-mir-16-5p	MIMAT0000069	GRWD1	83743	Proteomics	18668040	Pancreas
hsa-mir-16-5p	MIMAT0000069	EIF2A	83939	Proteomics	18668040	Pancreas
hsa-mir-16-5p	MIMAT0000069	KATNAL1	84056	HITS-CLIP//Sequencing	20371350|22473208	Pancreas
hsa-mir-16-5p	MIMAT0000069	HDHD2	84064	Microarray	18362358	Pancreas
hsa-mir-16-5p	MIMAT0000069	PLEKHN1	84069	CLASH	23622248	Pancreas
hsa-mir-16-5p	MIMAT0000069	WDR75	84128	Proteomics	18668040	Pancreas
hsa-mir-16-5p	MIMAT0000069	USP42	84132	PAR-CLIP//Sequencing	20371350|23446348|21572407	Pancreas
hsa-mir-16-5p	MIMAT0000069	ZNRF3	84133	PAR-CLIP//Sequencing	20371350|22100165	Pancreas
hsa-mir-16-5p	MIMAT0000069	UTP15	84135	Proteomics//pSILAC	18668040	Pancreas
hsa-mir-16-5p	MIMAT0000069	ZNF644	84146	CLASH	23622248	Pancreas
hsa-mir-16-5p	MIMAT0000069	USP48	84196	PAR-CLIP	21572407|20371350	Pancreas
hsa-mir-16-5p	MIMAT0000069	TMEM126A	84233	Proteomics	18668040	Pancreas
hsa-mir-16-5p	MIMAT0000069	DCUN1D5	84259	Proteomics	18668040	Pancreas
hsa-mir-16-5p	MIMAT0000069	HSDL2	84263	Microarray	18362358	Pancreas
hsa-mir-16-5p	MIMAT0000069	CARD19	84270	Proteomics//pSILAC	18668040	Pancreas
hsa-mir-16-5p	MIMAT0000069	POLDIP3	84271	PAR-CLIP	21572407	Pancreas
hsa-mir-16-5p	MIMAT0000069	YIPF4	84272	Proteomics	18668040	Pancreas
hsa-mir-16-5p	MIMAT0000069	ZDHHC16	84287	PAR-CLIP	21572407	Pancreas
hsa-mir-16-5p	MIMAT0000069	UTP23	84294	Proteomics	18668040	Pancreas
hsa-mir-16-5p	MIMAT0000069	MSANTD4	84437	PAR-CLIP	20371350	Pancreas
hsa-mir-16-5p	MIMAT0000069	NEURL4	84461	CLASH	23622248	Pancreas
hsa-mir-16-5p	MIMAT0000069	DCTN5	84516	HITS-CLIP//PAR-CLIP	22473208|24398324|23446348|21572407|20371350	Pancreas
hsa-mir-16-5p	MIMAT0000069	ZNF559	84527	Microarray	18362358	Pancreas
hsa-mir-16-5p	MIMAT0000069	CBX2	84733	PAR-CLIP	20371350	Pancreas
hsa-mir-16-5p	MIMAT0000069	TUBA1C	84790	Proteomics	18668040	Pancreas
hsa-mir-16-5p	MIMAT0000069	USMG5	84833	CLASH	23622248	Pancreas
hsa-mir-16-5p	MIMAT0000069	RIOX2	84864	Proteomics	18668040	Pancreas
hsa-mir-16-5p	MIMAT0000069	AIFM2	84883	Proteomics	18668040	Pancreas
hsa-mir-16-5p	MIMAT0000069	TBRG1	84897	PAR-CLIP//Sequencing	20371350|21572407	Pancreas
hsa-mir-16-5p	MIMAT0000069	UTP4	84916	Proteomics	18668040	Pancreas
hsa-mir-16-5p	MIMAT0000069	SPRYD3	84926	Microarray	21199864	Pancreas
hsa-mir-16-5p	MIMAT0000069	ZNRF1	84937	PAR-CLIP	23708386	Pancreas
hsa-mir-16-5p	MIMAT0000069	RELT	84957	HITS-CLIP	22473208	Pancreas
hsa-mir-16-5p	MIMAT0000069	FBXL20	84961	PAR-CLIP	21572407	Pancreas
hsa-mir-16-5p	MIMAT0000069	LSM10	84967	Proteomics	18668040	Pancreas
hsa-mir-16-5p	MIMAT0000069	HIST1H2BK	85236	CLASH	23622248	Pancreas
hsa-mir-16-5p	MIMAT0000069	ZCCHC3	85364	PAR-CLIP	24398324|23446348|20371350	Pancreas
hsa-mir-16-5p	MIMAT0000069	ALG2	85365	Proteomics	18668040	Pancreas
hsa-mir-16-5p	MIMAT0000069	DIXDC1	85458	CLASH	23622248	Pancreas
hsa-mir-16-5p	MIMAT0000069	SELENOI	85465	HITS-CLIP//Proteomics//pSILAC	18668040|22473208	Pancreas
hsa-mir-16-5p	MIMAT0000069	GFM1	85476	Proteomics//pSILAC	18668040	Pancreas
hsa-mir-16-5p	MIMAT0000069	RRP36	88745	Proteomics	18668040	Pancreas
hsa-mir-16-5p	MIMAT0000069	TRIM4	89122	CLASH	23622248	Pancreas
hsa-mir-16-5p	MIMAT0000069	WNT3A	89780	Luciferase reporter assay//Sequencing	18931683|20371350	Pancreas
hsa-mir-16-5p	MIMAT0000069	NAV2	89797	CLASH	23622248	Pancreas
hsa-mir-16-5p	MIMAT0000069	PHLDB2	90102	Proteomics//pSILAC	18668040	Pancreas
hsa-mir-16-5p	MIMAT0000069	KIAA2013	90231	CLASH	23622248	Pancreas
hsa-mir-16-5p	MIMAT0000069	OTULIN	90268	CLASH	23622248	Pancreas
hsa-mir-16-5p	MIMAT0000069	TMEM41A	90407	Proteomics	18668040	Pancreas
hsa-mir-16-5p	MIMAT0000069	MCFD2	90411	HITS-CLIP	23313552	Pancreas
hsa-mir-16-5p	MIMAT0000069	ZNF622	90441	HITS-CLIP//PAR-CLIP//Proteomics//pSILAC//Sequencing	18668040|20371350|22473208|24398324|23446348|21572407	Pancreas
hsa-mir-16-5p	MIMAT0000069	YIF1B	90522	Proteomics//pSILAC//Sequencing	18668040|20371350	Pancreas
hsa-mir-16-5p	MIMAT0000069	MCU	90550	Proteomics//pSILAC	18668040	Pancreas
hsa-mir-16-5p	MIMAT0000069	PIP4P1	90809	HITS-CLIP//Sequencing	20371350|22473208	Pancreas
hsa-mir-16-5p	MIMAT0000069	ZNF598	90850	Proteomics	18668040	Pancreas
hsa-mir-16-5p	MIMAT0000069	JPT2	90861	PAR-CLIP	27292025	Pancreas
hsa-mir-16-5p	MIMAT0000069	LMF2	91289	Proteomics	18668040	Pancreas
hsa-mir-16-5p	MIMAT0000069	CDKN2AIPNL	91368	HITS-CLIP	22473208	Pancreas
hsa-mir-16-5p	MIMAT0000069	SESTD1	91404	PAR-CLIP	23446348|21572407|20371350	Pancreas
hsa-mir-16-5p	MIMAT0000069	ACBD5	91452	Sequencing	20371350	Pancreas
hsa-mir-16-5p	MIMAT0000069	SMDT1	91689	PAR-CLIP	20371350	Pancreas
hsa-mir-16-5p	MIMAT0000069	YTHDC1	91746	PAR-CLIP//Sequencing	20371350|23446348|21572407	Pancreas
hsa-mir-16-5p	MIMAT0000069	RFT1	91869	Proteomics//pSILAC	18668040	Pancreas
hsa-mir-16-5p	MIMAT0000069	OXNAD1	92106	Proteomics	18668040	Pancreas
hsa-mir-16-5p	MIMAT0000069	ZNF585B	92285	PAR-CLIP	21572407	Pancreas
hsa-mir-16-5p	MIMAT0000069	MRRF	92399	Proteomics	18668040	Pancreas
hsa-mir-16-5p	MIMAT0000069	DTD1	92675	Proteomics	18668040	Pancreas
hsa-mir-16-5p	MIMAT0000069	SLC38A5	92745	Proteomics//pSILAC	18668040	Pancreas
hsa-mir-16-5p	MIMAT0000069	UBE2Q2	92912	HITS-CLIP	22473208	Pancreas
hsa-mir-16-5p	MIMAT0000069	MRFAP1	93621	Proteomics	18668040	Pancreas
hsa-mir-16-5p	MIMAT0000069	TADA2B	93624	HITS-CLIP	22473208	Pancreas
hsa-mir-16-5p	MIMAT0000069	SFXN1	94081	Proteomics	18668040	Pancreas
hsa-mir-16-5p	MIMAT0000069	ARHGAP12	94134	HITS-CLIP//PAR-CLIP	22473208|21572407|20371350	Pancreas
hsa-mir-16-5p	MIMAT0000069	RP1L1	94137	CLASH	23622248	Pancreas
hsa-mir-16-5p	MIMAT0000069	EGLN2	112398	CLASH	23622248	Pancreas
hsa-mir-16-5p	MIMAT0000069	GLB1L3	112937	CLASH	23622248	Pancreas
hsa-mir-16-5p	MIMAT0000069	AHNAK2	113146	PAR-CLIP//Proteomics	18668040|20371350	Pancreas
hsa-mir-16-5p	MIMAT0000069	SCAMP4	113178	PAR-CLIP	20371350|26701625	Pancreas
hsa-mir-16-5p	MIMAT0000069	LARP4	113251	Proteomics	18668040	Pancreas
hsa-mir-16-5p	MIMAT0000069	SLC35A4	113829	Microarray//Sequencing	20371350|21199864	Pancreas
hsa-mir-16-5p	MIMAT0000069	MCM3AP-AS1	114044	HITS-CLIP	22473208	Pancreas
hsa-mir-16-5p	MIMAT0000069	LMTK3	114783	CLASH	23622248	Pancreas
hsa-mir-16-5p	MIMAT0000069	PWWP2A	114825	Microarray	18362358	Pancreas
hsa-mir-16-5p	MIMAT0000069	VASN	114990	Proteomics	18668040	Pancreas
hsa-mir-16-5p	MIMAT0000069	OMA1	115209	Microarray	18362358	Pancreas
hsa-mir-16-5p	MIMAT0000069	MALSU1	115416	Proteomics	18668040	Pancreas
hsa-mir-16-5p	MIMAT0000069	FAM122A	116224	Sequencing	20371350	Pancreas
hsa-mir-16-5p	MIMAT0000069	THEM4	117145	Proteomics	18668040	Pancreas
hsa-mir-16-5p	MIMAT0000069	RAB3IP	117177	PAR-CLIP	20371350	Pancreas
hsa-mir-16-5p	MIMAT0000069	ANAPC16	119504	Microarray	18362358	Pancreas
hsa-mir-16-5p	MIMAT0000069	FAT3	120114	Sequencing	20371350	Pancreas
hsa-mir-16-5p	MIMAT0000069	SLC25A29	123096	HITS-CLIP	22473208	Pancreas
hsa-mir-16-5p	MIMAT0000069	EARS2	124454	Proteomics	18668040	Pancreas
hsa-mir-16-5p	MIMAT0000069	ANKRD13B	124930	HITS-CLIP	22473208	Pancreas
hsa-mir-16-5p	MIMAT0000069	MRPL10	124995	Proteomics	18668040	Pancreas
hsa-mir-16-5p	MIMAT0000069	OSCAR	126014	PAR-CLIP	21572407|20371350	Pancreas
hsa-mir-16-5p	MIMAT0000069	TBC1D20	128637	HITS-CLIP	22473208	Pancreas
hsa-mir-16-5p	MIMAT0000069	CHMP4B	128866	PAR-CLIP	20371350	Pancreas
hsa-mir-16-5p	MIMAT0000069	UBR3	130507	HITS-CLIP//PAR-CLIP	21572407	Pancreas
hsa-mir-16-5p	MIMAT0000069	CCDC58	131076	Proteomics	18668040	Pancreas
hsa-mir-16-5p	MIMAT0000069	OTOL1	131149	CLASH	23622248	Pancreas
hsa-mir-16-5p	MIMAT0000069	KLHL40	131377	HITS-CLIP	23824327	Pancreas
hsa-mir-16-5p	MIMAT0000069	CPEB2	132864	HITS-CLIP	22473208	Pancreas
hsa-mir-16-5p	MIMAT0000069	GRPEL2	134266	Proteomics	18668040	Pancreas
hsa-mir-16-5p	MIMAT0000069	LSM11	134353	HITS-CLIP//PAR-CLIP	22473208|20371350	Pancreas
hsa-mir-16-5p	MIMAT0000069	IRAK1BP1	134728	HITS-CLIP	22473208	Pancreas
hsa-mir-16-5p	MIMAT0000069	KLF14	136259	CLASH	23622248	Pancreas
hsa-mir-16-5p	MIMAT0000069	LYPD2	137797	CLASH	23622248	Pancreas
hsa-mir-16-5p	MIMAT0000069	UBXN2B	137886	CLASH	23622248	Pancreas
hsa-mir-16-5p	MIMAT0000069	PTRH1	138428	Proteomics	18668040	Pancreas
hsa-mir-16-5p	MIMAT0000069	PTPDC1	138639	Sequencing	20371350	Pancreas
hsa-mir-16-5p	MIMAT0000069	AMER1	139285	CLASH//HITS-CLIP	23622248|22473208	Pancreas
hsa-mir-16-5p	MIMAT0000069	DOCK11	139818	PAR-CLIP	23592263	Pancreas
hsa-mir-16-5p	MIMAT0000069	ASB6	140459	Proteomics	18668040	Pancreas
hsa-mir-16-5p	MIMAT0000069	ZFP28	140612	PAR-CLIP	20371350	Pancreas
hsa-mir-16-5p	MIMAT0000069	NOL4L	140688	HITS-CLIP	22473208	Pancreas
hsa-mir-16-5p	MIMAT0000069	DYNLL2	140735	PAR-CLIP	23446348|20371350	Pancreas
hsa-mir-16-5p	MIMAT0000069	RPL10L	140801	Proteomics	18668040	Pancreas
hsa-mir-16-5p	MIMAT0000069	SREK1	140890	HITS-CLIP//PAR-CLIP	24398324|23446348|21572407|20371350	Pancreas
hsa-mir-16-5p	MIMAT0000069	CACUL1	143384	PAR-CLIP	21572407	Pancreas
hsa-mir-16-5p	MIMAT0000069	ETFRF1	144363	CLASH//HITS-CLIP	23622248|22473208	Pancreas
hsa-mir-16-5p	MIMAT0000069	CPNE8	144402	CLASH	23622248	Pancreas
hsa-mir-16-5p	MIMAT0000069	E2F7	144455	HITS-CLIP//PAR-CLIP//Sequencing	20371350|22473208|24398324|23446348|22012620|21572407	Pancreas
hsa-mir-16-5p	MIMAT0000069	HNRNPA1L2	144983	HITS-CLIP	23313552	Pancreas
hsa-mir-16-5p	MIMAT0000069	CMTM4	146223	PAR-CLIP	20371350	Pancreas
hsa-mir-16-5p	MIMAT0000069	SLFN13	146857	CLASH	23622248	Pancreas
hsa-mir-16-5p	MIMAT0000069	MOB3C	148932	CLASH	23622248	Pancreas
hsa-mir-16-5p	MIMAT0000069	PDIK1L	149420	HITS-CLIP	22473208	Pancreas
hsa-mir-16-5p	MIMAT0000069	SIK1	150094	HITS-CLIP//PAR-CLIP	22473208|23592263	Pancreas
hsa-mir-16-5p	MIMAT0000069	FBXO41	150726	CLASH	23622248	Pancreas
hsa-mir-16-5p	MIMAT0000069	CCDC80	151887	PAR-CLIP	20371350	Pancreas
hsa-mir-16-5p	MIMAT0000069	RNF38	152006	HITS-CLIP	22473208	Pancreas
hsa-mir-16-5p	MIMAT0000069	ZNF827	152485	CLASH	23622248	Pancreas
hsa-mir-16-5p	MIMAT0000069	PAQR3	152559	Sequencing	20371350	Pancreas
hsa-mir-16-5p	MIMAT0000069	CREBRF	153222	HITS-CLIP//PAR-CLIP	22473208|23592263	Pancreas
hsa-mir-16-5p	MIMAT0000069	TMEM161B	153396	PAR-CLIP	21572407	Pancreas
hsa-mir-16-5p	MIMAT0000069	CNKSR3	154043	PAR-CLIP	21572407	Pancreas
hsa-mir-16-5p	MIMAT0000069	RNF217	154214	Sequencing	20371350	Pancreas
hsa-mir-16-5p	MIMAT0000069	RUNDC3B	154661	CLASH	23622248	Pancreas
hsa-mir-16-5p	MIMAT0000069	AMOT	154796	CLASH//PAR-CLIP	23622248|21572407	Pancreas
hsa-mir-16-5p	MIMAT0000069	AMOTL1	154810	HITS-CLIP//PAR-CLIP	23592263|24398324|23446348|22012620|21572407|20371350	Pancreas
hsa-mir-16-5p	MIMAT0000069	CAMSAP1	157922	HITS-CLIP//PAR-CLIP//Sequencing	20371350|22473208|23446348|21572407	Pancreas
hsa-mir-16-5p	MIMAT0000069	RASEF	158158	PAR-CLIP	20371350	Pancreas
hsa-mir-16-5p	MIMAT0000069	CXorf38	159013	Sequencing	20371350	Pancreas
hsa-mir-16-5p	MIMAT0000069	FAM122B	159090	PAR-CLIP//Sequencing	20371350|24398324|23446348|21572407	Pancreas
hsa-mir-16-5p	MIMAT0000069	FAM122C	159091	Microarray	18362358	Pancreas
hsa-mir-16-5p	MIMAT0000069	TMTC3	160418	Proteomics	18668040	Pancreas
hsa-mir-16-5p	MIMAT0000069	GPR180	160897	PAR-CLIP//Sequencing	20371350|23446348|21572407	Pancreas
hsa-mir-16-5p	MIMAT0000069	SPRED1	161742	HITS-CLIP//PAR-CLIP//Sequencing	20371350|22473208|23446348	Pancreas
hsa-mir-16-5p	MIMAT0000069	ADAD2	161931	CLASH	23622248	Pancreas
hsa-mir-16-5p	MIMAT0000069	ZNF791	163049	CLASH	23622248	Pancreas
hsa-mir-16-5p	MIMAT0000069	LONRF2	164832	CLASH	23622248	Pancreas
hsa-mir-16-5p	MIMAT0000069	RNF168	165918	PAR-CLIP	23592263	Pancreas
hsa-mir-16-5p	MIMAT0000069	PRICKLE2	166336	PAR-CLIP	24398324	Pancreas
hsa-mir-16-5p	MIMAT0000069	SPATA5	166378	Proteomics	18668040	Pancreas
hsa-mir-16-5p	MIMAT0000069	QSOX2	169714	Proteomics	18668040	Pancreas
hsa-mir-16-5p	MIMAT0000069	DHX36	170506	Proteomics	18668040	Pancreas
hsa-mir-16-5p	MIMAT0000069	KCNG3	170850	Sequencing	20371350	Pancreas
hsa-mir-16-5p	MIMAT0000069	ZNF384	171017	pSILAC	18668040	Pancreas
hsa-mir-16-5p	MIMAT0000069	ASXL1	171023	HITS-CLIP	22473208	Pancreas
hsa-mir-16-5p	MIMAT0000069	RHOV	171177	HITS-CLIP	22473208	Pancreas
hsa-mir-16-5p	MIMAT0000069	AGO4	192670	PAR-CLIP	20371350	Pancreas
hsa-mir-16-5p	MIMAT0000069	SCAMP5	192683	HITS-CLIP	22473208	Pancreas
hsa-mir-16-5p	MIMAT0000069	ZNF367	195828	HITS-CLIP//PAR-CLIP	23592263|24398324|23446348|21572407|20371350|26701625	Pancreas
hsa-mir-16-5p	MIMAT0000069	TET3	200424	HITS-CLIP	22473208	Pancreas
hsa-mir-16-5p	MIMAT0000069	FLCN	201163	PAR-CLIP//Sequencing	20371350|23446348|21572407	Pancreas
hsa-mir-16-5p	MIMAT0000069	RAB12	201475	Proteomics	18668040	Pancreas
hsa-mir-16-5p	MIMAT0000069	STT3B	201595	CLASH	23622248	Pancreas
hsa-mir-16-5p	MIMAT0000069	DENND6A	201627	PAR-CLIP	26701625	Pancreas
hsa-mir-16-5p	MIMAT0000069	TMEM154	201799	CLASH	23622248	Pancreas
hsa-mir-16-5p	MIMAT0000069	PRIMPOL	201973	Microarray	18362358	Pancreas
hsa-mir-16-5p	MIMAT0000069	TUBB	203068	CLASH//HITS-CLIP//Proteomics	18668040|23622248|22473208	Pancreas
hsa-mir-16-5p	MIMAT0000069	ZNF449	203523	PAR-CLIP	21572407	Pancreas
hsa-mir-16-5p	MIMAT0000069	VMA21	203547	Proteomics	18668040	Pancreas
hsa-mir-16-5p	MIMAT0000069	MRPL21	219927	Proteomics	18668040	Pancreas
hsa-mir-16-5p	MIMAT0000069	CYB561A3	220002	HITS-CLIP//Sequencing	20371350|22473208	Pancreas
hsa-mir-16-5p	MIMAT0000069	CCDC83	220047	PAR-CLIP	21572407	Pancreas
hsa-mir-16-5p	MIMAT0000069	TIGD3	220359	CLASH	23622248	Pancreas
hsa-mir-16-5p	MIMAT0000069	MICU2	221154	Proteomics	18668040	Pancreas
hsa-mir-16-5p	MIMAT0000069	NT5DC1	221294	Microarray	18362358	Pancreas
hsa-mir-16-5p	MIMAT0000069	ARMC12	221481	PAR-CLIP	20371350	Pancreas
hsa-mir-16-5p	MIMAT0000069	BRAT1	221927	CLASH	23622248	Pancreas
hsa-mir-16-5p	MIMAT0000069	FOXK1	221937	HITS-CLIP//PAR-CLIP	22473208|20371350	Pancreas
hsa-mir-16-5p	MIMAT0000069	ZNRF2	223082	PAR-CLIP	23446348	Pancreas
hsa-mir-16-5p	MIMAT0000069	RICTOR	253260	Luciferase reporter assay	25311506	Pancreas
hsa-mir-16-5p	MIMAT0000069	ZNF620	253639	PAR-CLIP	23446348|21572407|20371350	Pancreas
hsa-mir-16-5p	MIMAT0000069	UBN2	254048	HITS-CLIP//PAR-CLIP//Sequencing	20371350|22473208|24398324|23446348|22012620|21572407	Pancreas
hsa-mir-16-5p	MIMAT0000069	LRRC57	255252	HITS-CLIP	22473208	Pancreas
hsa-mir-16-5p	MIMAT0000069	RNF144B	255488	Sequencing	20371350	Pancreas
hsa-mir-16-5p	MIMAT0000069	SERINC5	256987	CLASH	23622248	Pancreas
hsa-mir-16-5p	MIMAT0000069	PLCXD2	257068	Proteomics	18668040	Pancreas
hsa-mir-16-5p	MIMAT0000069	NEGR1	257194	HITS-CLIP	23313552	Pancreas
hsa-mir-16-5p	MIMAT0000069	KLHL34	257240	CLASH	23622248	Pancreas
hsa-mir-16-5p	MIMAT0000069	MKX	283078	PAR-CLIP	21572407	Pancreas
hsa-mir-16-5p	MIMAT0000069	C19orf54	284325	CLASH	23622248	Pancreas
hsa-mir-16-5p	MIMAT0000069	RNF149	284996	HITS-CLIP//PAR-CLIP//Sequencing	20371350|21572407	Pancreas
hsa-mir-16-5p	MIMAT0000069	ALKAL2	285016	CLASH	23622248	Pancreas
hsa-mir-16-5p	MIMAT0000069	FRYL	285527	HITS-CLIP	22473208	Pancreas
hsa-mir-16-5p	MIMAT0000069	ARL10	285598	CLASH	23622248	Pancreas
hsa-mir-16-5p	MIMAT0000069	LURAP1L	286343	PAR-CLIP	21572407	Pancreas
hsa-mir-16-5p	MIMAT0000069	YIPF6	286451	PAR-CLIP	21572407	Pancreas
hsa-mir-16-5p	MIMAT0000069	MSL1	339287	HITS-CLIP//PAR-CLIP	23446348|21572407|20371350|24906430	Pancreas
hsa-mir-16-5p	MIMAT0000069	C2orf74	339804	Microarray	18362358	Pancreas
hsa-mir-16-5p	MIMAT0000069	NAT8L	339983	CLASH	23622248	Pancreas
hsa-mir-16-5p	MIMAT0000069	ZNF284	342909	HITS-CLIP	27418678	Pancreas
hsa-mir-16-5p	MIMAT0000069	XKR7	343702	PAR-CLIP	20371350	Pancreas
hsa-mir-16-5p	MIMAT0000069	ZNF391	346157	PAR-CLIP	20371350	Pancreas
hsa-mir-16-5p	MIMAT0000069	SLC35B2	347734	Proteomics//Sequencing	20371350|18668040	Pancreas
hsa-mir-16-5p	MIMAT0000069	MIGA1	374986	HITS-CLIP	22473208	Pancreas
hsa-mir-16-5p	MIMAT0000069	FAM89A	375061	Sequencing	20371350	Pancreas
hsa-mir-16-5p	MIMAT0000069	ANKRD36	375248	HITS-CLIP	23824327	Pancreas
hsa-mir-16-5p	MIMAT0000069	AGRN	375790	Proteomics	18668040	Pancreas
hsa-mir-16-5p	MIMAT0000069	RAB15	376267	HITS-CLIP	19536157	Pancreas
hsa-mir-16-5p	MIMAT0000069	TMEM189	387521	PAR-CLIP	23592263|23446348|21572407|20371350|26701625|27292025	Pancreas
hsa-mir-16-5p	MIMAT0000069	TMEM189-UBE2V1	387522	Microarray//PAR-CLIP//Proteomics	21199864|18668040|23592263|23446348|21572407|20371350|26701625|27292025	Pancreas
hsa-mir-16-5p	MIMAT0000069	NHLRC3	387921	Sequencing	20371350	Pancreas
hsa-mir-16-5p	MIMAT0000069	FAM69A	388650	Microarray	18362358	Pancreas
hsa-mir-16-5p	MIMAT0000069	COA6	388753	Proteomics	18668040	Pancreas
hsa-mir-16-5p	MIMAT0000069	LAMTOR4	389541	Proteomics	18668040	Pancreas
hsa-mir-16-5p	MIMAT0000069	MED11	400569	HITS-CLIP	22473208	Pancreas
hsa-mir-16-5p	MIMAT0000069	C1orf226	400793	PAR-CLIP	23592263	Pancreas
hsa-mir-16-5p	MIMAT0000069	ZBTB34	403341	PAR-CLIP//Sequencing	20371350|23446348	Pancreas
hsa-mir-16-5p	MIMAT0000069	CCDC88C	440193	PAR-CLIP	20371350	Pancreas
hsa-mir-16-5p	MIMAT0000069	CXorf40B	541578	Microarray	21199864	Pancreas
hsa-mir-16-5p	MIMAT0000069	ATXN7L3B	552889	PAR-CLIP	23592263|20371350	Pancreas
hsa-mir-16-5p	MIMAT0000069	FAM229B	619208	PAR-CLIP	21572407	Pancreas
hsa-mir-16-5p	MIMAT0000069	ZNF704	619279	PAR-CLIP	21572407	Pancreas
hsa-mir-16-5p	MIMAT0000069	UCA1	652995	Luciferase reporter assay//qRT-PCR//Western blot	26373319	Pancreas
hsa-mir-16-5p	MIMAT0000069	AQP12B	653437	CLASH	23622248	Pancreas
hsa-mir-16-5p	MIMAT0000069	GSTT2B	653689	CLASH	23622248	Pancreas
hsa-mir-16-5p	MIMAT0000069	POTEF	728378	CLASH	23622248	Pancreas
hsa-mir-16-5p	MIMAT0000069	SLC35E2B	728661	HITS-CLIP	19536157	Pancreas
hsa-mir-16-5p	MIMAT0000069	EIF3CL	728689	Proteomics	18668040	Pancreas
hsa-mir-16-5p	MIMAT0000069	UQCC3	790955	Proteomics	18668040	Pancreas
hsa-mir-16-5p	MIMAT0000069	POM121C	100101267	PAR-CLIP	23446348	Pancreas
hsa-mir-16-5p	MIMAT0000069	HSPE1-MOB4	100529241	PAR-CLIP	24398324|23446348|21572407|20371350	Pancreas
hsa-mir-26a-5p	MIMAT0000082	ABCA1	19	Immunoblot//Luciferase reporter assay//qRT-PCR	22673513	Pancreas
hsa-mir-26a-5p	MIMAT0000082	ABCB7	22	CLASH	23622248	Pancreas
hsa-mir-26a-5p	MIMAT0000082	ACTN4	81	CLASH	23622248	Pancreas
hsa-mir-26a-5p	MIMAT0000082	ACVR1	90	Luciferase reporter assay//qRT-PCR	23227223	Pancreas
hsa-mir-26a-5p	MIMAT0000082	ADM	133	CLASH//PAR-CLIP	23622248|23592263|23446348|22012620|21572407|20371350|26701625	Pancreas
hsa-mir-26a-5p	MIMAT0000082	GRK2	156	PAR-CLIP	27292025	Pancreas
hsa-mir-26a-5p	MIMAT0000082	JAG1	182	Luciferase reporter assay//qRT-PCR//Western blot	27270422	Pancreas
hsa-mir-26a-5p	MIMAT0000082	AHR	196	CLASH	23622248	Pancreas
hsa-mir-26a-5p	MIMAT0000082	SLC25A5	292	CLASH	23622248	Pancreas
hsa-mir-26a-5p	MIMAT0000082	ARCN1	372	CLASH	23622248	Pancreas
hsa-mir-26a-5p	MIMAT0000082	ARF1	375	PAR-CLIP	20371350	Pancreas
hsa-mir-26a-5p	MIMAT0000082	ATM	472	Luciferase reporter assay//qRT-PCR//Western blot	24211747	Pancreas
hsa-mir-26a-5p	MIMAT0000082	ATP1A1	476	CLASH	23622248	Pancreas
hsa-mir-26a-5p	MIMAT0000082	ATP2B1	490	PAR-CLIP	20371350	Pancreas
hsa-mir-26a-5p	MIMAT0000082	ATP5A1	498	CLASH	23622248	Pancreas
hsa-mir-26a-5p	MIMAT0000082	ATP7B	540	CLASH	23622248	Pancreas
hsa-mir-26a-5p	MIMAT0000082	BID	637	HITS-CLIP	22473208	Pancreas
hsa-mir-26a-5p	MIMAT0000082	BMPR1A	657	HITS-CLIP//PAR-CLIP	23824327|27292025	Pancreas
hsa-mir-26a-5p	MIMAT0000082	DST	667	CLASH	23622248	Pancreas
hsa-mir-26a-5p	MIMAT0000082	BRCA1	672	PAR-CLIP	23446348	Pancreas
hsa-mir-26a-5p	MIMAT0000082	C3	718	PAR-CLIP	27292025	Pancreas
hsa-mir-26a-5p	MIMAT0000082	CA2	760	CLASH	23622248	Pancreas
hsa-mir-26a-5p	MIMAT0000082	CAPZA1	829	PAR-CLIP	27292025	Pancreas
hsa-mir-26a-5p	MIMAT0000082	CCND2	894	Luciferase reporter assay//PAR-CLIP//Western blot	19524505|23446348|22012620|21572407|20371350	Pancreas
hsa-mir-26a-5p	MIMAT0000082	CCNE1	898	HITS-CLIP//Luciferase reporter assay//Western blot	22210897|22473208	Pancreas
hsa-mir-26a-5p	MIMAT0000082	CDC6	990	Luciferase reporter assay//Western blot	18713946|27158389	Pancreas
hsa-mir-26a-5p	MIMAT0000082	CDK6	1021	Luciferase reporter assay//Western blot	22210897	Pancreas
hsa-mir-26a-5p	MIMAT0000082	CDK8	1024	Western blot	18713946	Pancreas
hsa-mir-26a-5p	MIMAT0000082	CDK9	1025	HITS-CLIP	23824327	Pancreas
hsa-mir-26a-5p	MIMAT0000082	CHD1	1105	Luciferase reporter assay//Western blot	24735615	Pancreas
hsa-mir-26a-5p	MIMAT0000082	CHEK1	1111	Luciferase reporter assay//Western blot	24336073	Pancreas
hsa-mir-26a-5p	MIMAT0000082	LYST	1130	CLASH	23622248	Pancreas
hsa-mir-26a-5p	MIMAT0000082	CKS2	1164	Flow//PAR-CLIP//Western blot	23861775|23592263	Pancreas
hsa-mir-26a-5p	MIMAT0000082	COPB1	1315	CLASH	23622248	Pancreas
hsa-mir-26a-5p	MIMAT0000082	SLC31A1	1317	HITS-CLIP	23824327	Pancreas
hsa-mir-26a-5p	MIMAT0000082	CSNK1A1	1452	HITS-CLIP	19536157	Pancreas
hsa-mir-26a-5p	MIMAT0000082	CSTF2	1478	PAR-CLIP	20371350	Pancreas
hsa-mir-26a-5p	MIMAT0000082	NKX2-5	1482	CLASH	23622248	Pancreas
hsa-mir-26a-5p	MIMAT0000082	CTBP1	1487	CLASH	23622248	Pancreas
hsa-mir-26a-5p	MIMAT0000082	CTGF	1490	Microarray//qRT-PCR//Western blot	18713946|26063197	Pancreas
hsa-mir-26a-5p	MIMAT0000082	CTNS	1497	PAR-CLIP	23592263	Pancreas
hsa-mir-26a-5p	MIMAT0000082	CD55	1604	PAR-CLIP	23592263	Pancreas
hsa-mir-26a-5p	MIMAT0000082	DDB1	1642	CLASH	23622248	Pancreas
hsa-mir-26a-5p	MIMAT0000082	DDX3X	1654	PAR-CLIP	21572407	Pancreas
hsa-mir-26a-5p	MIMAT0000082	DHX15	1665	CLASH	23622248	Pancreas
[truncated: 4,350 more rows]
