# Supplementary material for: Comparison of tumour and serum specific microRNA changes dissecting their role in pancreatic ductal adenocarcinoma: a meta-analysis
Source: BMC Cancer. 2019 Dec 3;19:1175. doi: 10.1186/s12885-019-6380-z (PMC6891989; doi:10.1186/s12885-019-6380-z)
Supplement: Supplementary file 5 — Additional file 5: Table S4. List of all the miR-gene interaction pairs along with their fold change. [file 12885_2019_6380_MOESM5_ESM.xlsx]

## Sheet: frcytoscape
Gene	ID	Log.FC	P.value
CTRC	hsa-miR-320b	-6.873	0
CTRC	hsa-miR-320a	-6.873	0
CTRC	hsa-miR-320d	-6.873	0
ERP27	hsa-miR-210-3p	-6.074	0
CBS	hsa-miR-92a-3p	-5.852	0
CBS	hsa-miR-652-3p	-5.852	0
BNIP3	hsa-miR-103a-3p	-5.453	0
BNIP3	hsa-miR-210-3p	-5.453	0
PDK4	hsa-miR-103a-3p	-4.391	0
CA12	hsa-miR-103a-3p	-4.278	0
SLC7A1	hsa-miR-92a-3p	-4.004	0
SLC7A1	hsa-miR-652-3p	-4.004	0
SLC7A1	hsa-miR-191-5p	-4.004	0
KIF1A	hsa-miR-652-3p	-3.915	0
KIF1A	hsa-miR-423-3p	-3.915	0
KIF1A	hsa-miR-92a-3p	-3.915	0
GPT2	hsa-miR-320a	-3.814	0
NPTX2	hsa-miR-423-3p	-3.706	0
SSFA2	hsa-miR-92a-3p	-3.696	0
SLC25A15	hsa-miR-423-3p	-3.66	0
RPH3AL	hsa-miR-423-3p	-3.296	0
RAB3D	hsa-miR-92a-3p	-3.25	0
BTG2	hsa-miR-92a-3p	-3.239	0
NLE1	hsa-miR-92a-3p	-3.229	0
P4HB	hsa-miR-210-3p	-3.117	0
P4HB	hsa-miR-92a-3p	-3.117	0
KLHDC10	hsa-miR-92a-3p	-3.085	0
ARRB1	hsa-miR-92a-3p	-3.068	0
HBB	hsa-miR-92a-3p	-2.985	0.004
ABHD12	hsa-miR-320a	-2.943	0
ABHD12	hsa-miR-320b	-2.943	0
ABHD12	hsa-miR-320d	-2.943	0
ABHD12	hsa-miR-423-3p	-2.943	0
QSER1	hsa-miR-23a-3p	-2.929	0
QSER1	hsa-miR-92a-3p	-2.929	0
SLC39A14	hsa-miR-92a-3p	-2.86	0
NFIC	hsa-miR-210-3p	-2.759	0
PRELID1	hsa-miR-92a-3p	-2.709	0
JPH1	hsa-miR-99a-5p	-2.703	0
IPO4	hsa-miR-92a-3p	-2.696	0
LARP1B	hsa-miR-423-3p	-2.681	0
BCAT1	hsa-miR-92a-3p	-2.509	0
PBLD	hsa-miR-92a-3p	-2.5	0
AQP1	hsa-miR-320a	-2.484	0.007
ASNS	hsa-miR-23a-3p	-2.481	0
EIF4B	hsa-miR-423-3p	-2.476	0
EIF4B	hsa-miR-92a-3p	-2.476	0
EIF4EBP1	hsa-miR-92a-3p	-2.46	0
QPRT	hsa-miR-423-3p	-2.458	0.002
RPS23	hsa-miR-92a-3p	-2.412	0
GPX3	hsa-miR-92a-3p	-2.41	0.001
FAM129A	hsa-miR-92a-3p	-2.403	0
ESRRG	hsa-miR-320a	-2.314	0
FAM3A	hsa-miR-92a-3p	-2.248	0
EEF1A1	hsa-miR-423-3p	-2.247	0
EEF1A1	hsa-miR-652-3p	-2.247	0
EEF1A1	hsa-miR-92a-3p	-2.247	0
TOB1	hsa-miR-92a-3p	-2.164	0.001
FKBP5	hsa-miR-99a-5p	-2.12	0
TOMM22	hsa-miR-99a-5p	-2.045	0
DNAJB9	hsa-miR-320a	-2.029	0
DNAJB9	hsa-miR-92a-3p	-2.029	0
TKT	hsa-miR-92a-3p	-2.014	0
SHMT2	hsa-miR-423-3p	-1.963	0
SHMT2	hsa-miR-92a-3p	-1.963	0
VARS	hsa-miR-92a-3p	-1.96	0
MPST	hsa-miR-191-5p	-1.953	0
RPL37	hsa-miR-191-5p	-1.94	0
RPL37	hsa-miR-4317	-1.94	0
SMC3	hsa-miR-92a-3p	-1.933	0.002
EIF2S3	hsa-miR-92a-3p	-1.91	0.009
MDH2	hsa-miR-320a	-1.901	0
C16orf58	hsa-miR-103a-3p	-1.882	0
CDKN2AIPNL	hsa-miR-92a-3p	-1.876	0
SSR1	hsa-miR-23a-3p	-1.834	0
FGFR3	hsa-miR-99a-5p	-1.824	0.047
FAM69B	hsa-miR-92a-3p	-1.774	0.001
ZNF581	hsa-miR-320b	-1.768	0
TGFBR3	hsa-miR-103a-3p	-1.754	0.006
MRPL2	hsa-miR-92a-3p	-1.726	0
XBP1	hsa-miR-320a	-1.69	0
HES6	hsa-miR-320a	-1.685	0.002
RANGAP1	hsa-miR-92a-3p	-1.681	0
HNF1B	hsa-miR-23a-3p	-1.678	0.003
SEMA6D	hsa-miR-23a-3p	-1.672	0.012
LRIG1	hsa-miR-92a-3p	-1.652	0.024
PPIF	hsa-miR-320a	-1.62	0.003
LSM12	hsa-miR-320a	-1.552	0.004
FKBP4	hsa-miR-92a-3p	-1.543	0.001
FKBP4	hsa-miR-23a-3p	-1.543	0.001
CPEB4	hsa-miR-92a-3p	-1.541	0.011
CCND2	hsa-miR-191-5p	-1.529	0.013
CCND2	hsa-miR-320a	-1.529	0.013
SLC25A39	hsa-miR-103a-3p	-1.526	0
LARP1	hsa-miR-92a-3p	-1.513	0.004
MYBL2	hsa-miR-92a-3p	-1.469	0.002
SPCS3	hsa-miR-92a-3p	-1.457	0.002
IGF1R	hsa-miR-99a-5p	-1.428	0.015
IGF1R	hsa-miR-92a-3p	-1.428	0.015
IGF1R	hsa-miR-320a	-1.428	0.015
LAMP1	hsa-miR-23a-3p	-1.424	0.031
MRPL12	hsa-miR-423-3p	-1.42	0.001
PHLPP1	hsa-miR-92a-3p	-1.374	0.004
DDIT4	hsa-miR-92a-3p	-1.326	0.019
USP9X	hsa-miR-92a-3p	-1.316	0.025
CCDC86	hsa-miR-92a-3p	-1.315	0.001
SMPDL3B	hsa-miR-99a-5p	-1.272	0.009
RPL27	hsa-miR-92a-3p	-1.268	0.044
RPL27	hsa-miR-652-3p	-1.268	0.044
RPL27	hsa-miR-320a	-1.268	0.044
MPP6	hsa-miR-23a-3p	-1.267	0.012
GABARAPL1	hsa-miR-103a-3p	-1.264	0.009
TUBG1	hsa-miR-99a-5p	-1.258	0.006
UBXN4	hsa-miR-92a-3p	-1.255	0.032
SLC25A16	hsa-miR-92a-3p	-1.246	0.006
APPL1	hsa-miR-423-3p	-1.232	0.01
APPL1	hsa-miR-92a-3p	-1.232	0.01
TTC7B	hsa-miR-92a-3p	-1.224	0.026
SIN3A	hsa-miR-92a-3p	-1.211	0.003
SIN3A	hsa-miR-210-3p	-1.211	0.003
ATF6	hsa-miR-191-5p	-1.194	0.007
NAT14	hsa-miR-423-3p	-1.193	0.029
EI24	hsa-miR-103a-3p	-1.183	0.01
CKB	hsa-miR-320a	-1.183	0.026
CKB	hsa-miR-92a-3p	-1.183	0.026
TOB2	hsa-miR-320a	-1.168	0.032
TOB2	hsa-miR-92a-3p	-1.168	0.032
RSBN1	hsa-miR-92a-3p	-1.163	0.037
DHX33	hsa-miR-103a-3p	-1.151	0.013
MRPS18A	hsa-miR-423-3p	-1.143	0.018
HOXC11	hsa-miR-320b	-1.133	0.011
TULP4	hsa-miR-92a-3p	-1.129	0.023
TULP4	hsa-miR-103a-3p	-1.129	0.023
SYNCRIP	hsa-miR-320b	-1.089	0.008
SYNCRIP	hsa-miR-320a	-1.089	0.008
SYNCRIP	hsa-miR-320d	-1.089	0.008
CALR	hsa-miR-423-3p	-1.073	0.02
CALR	hsa-miR-320a	-1.073	0.02
GMPS	hsa-miR-23a-3p	-1.069	0.002
SET	hsa-miR-423-3p	-1.068	0.031
CDC42EP1	hsa-miR-652-3p	-1.068	0.04
BRD2	hsa-miR-92a-3p	-0.997	0.04
RPL23	hsa-miR-92a-3p	-0.983	0.016
CDC25A	hsa-miR-103a-3p	-0.973	0.03
CDC25A	hsa-miR-92a-3p	-0.973	0.03
MIA3	hsa-miR-92a-3p	-0.962	0.036
EXOSC6	hsa-miR-92a-3p	-0.96	0.037
RBBP4	hsa-miR-423-3p	-0.922	0.024
HIPK1	hsa-miR-92a-3p	-0.867	0.045
POLE	hsa-miR-92a-3p	-0.837	0.011
LETM1	hsa-miR-92a-3p	-0.643	0.029
NUP155	hsa-let-7f-5p	0.825	0.046
NUP155	hsa-miR-16-5p	0.825	0.046
TUBA1C	hsa-miR-16-5p	0.867	0.002
RUVBL1	hsa-miR-26b-5p	0.876	0.03
RBBP6	hsa-miR-16-5p	0.877	0.04
RABEP1	hsa-let-7f-5p	0.885	0.02
NXT1	hsa-miR-30a-5p	0.903	0.019
TRIM23	hsa-miR-30a-5p	0.949	0.024
TRIM23	hsa-miR-30d-5p	0.949	0.024
TRIM23	hsa-miR-30e-5p	0.949	0.024
TRIM23	hsa-miR-30b-5p	0.949	0.024
MAP3K2	hsa-miR-26a-5p	0.955	0.024
PRIM2	hsa-let-7f-5p	0.964	0.013
KPNA1	hsa-miR-30a-5p	0.974	0.04
KPNA1	hsa-miR-16-5p	0.974	0.04
RASGRP3	hsa-miR-30d-5p	0.976	0.017
RASGRP3	hsa-miR-26a-5p	0.976	0.017
RASGRP3	hsa-miR-30e-5p	0.976	0.017
RASGRP3	hsa-miR-30b-5p	0.976	0.017
RASGRP3	hsa-miR-30a-5p	0.976	0.017
RASGRP3	hsa-miR-26b-5p	0.976	0.017
ST3GAL6	hsa-miR-26a-5p	0.977	0.049
NCAPD2	hsa-miR-16-5p	0.985	0.019
AP2B1	hsa-miR-16-5p	0.992	0.027
LDB2	hsa-miR-26b-5p	0.993	0.046
FBXO5	hsa-miR-26b-5p	1	0.037
CDK2	hsa-miR-26b-5p	1.01	0.009
SHC1	hsa-miR-30b-5p	1.016	0.023
PRKX	hsa-miR-26b-5p	1.022	0.041
PRKX	hsa-miR-26a-5p	1.022	0.041
DLC1	hsa-miR-16-5p	1.041	0.04
CDC23	hsa-miR-16-5p	1.054	0.026
RAB11FIP2	hsa-miR-16-5p	1.059	0.013
TMEM206	hsa-miR-26b-5p	1.06	0.046
CALU	hsa-miR-16-5p	1.063	0.047
CALU	hsa-let-7f-5p	1.063	0.047
ARRB2	hsa-miR-1914-3p	1.064	0.037
RTN4	hsa-miR-16-5p	1.065	0.022
EPM2AIP1	hsa-miR-16-5p	1.069	0.021
SSBP2	hsa-miR-26a-5p	1.073	0.046
SSBP2	hsa-miR-26b-5p	1.073	0.046
NCAPG	hsa-miR-16-5p	1.075	0.041
SPATA5	hsa-miR-16-5p	1.088	0.045
PKD2	hsa-miR-26b-5p	1.097	0.032
HSPA13	hsa-miR-26b-5p	1.107	0.012
HSPA13	hsa-miR-26a-5p	1.107	0.012
PLIN3	hsa-miR-30a-5p	1.107	0.013
PLIN3	hsa-miR-30b-5p	1.107	0.013
CPSF2	hsa-miR-26a-5p	1.111	0.012
CPSF2	hsa-miR-26b-5p	1.111	0.012
APLNR	hsa-miR-16-5p	1.113	0.027
XPO7	hsa-miR-30a-5p	1.124	0.027
XPO7	hsa-miR-16-5p	1.124	0.027
PIP4K2A	hsa-miR-30b-5p	1.129	0.015
AKAP11	hsa-miR-16-5p	1.134	0.006
MSH2	hsa-miR-16-5p	1.148	0.009
ABL2	hsa-miR-16-5p	1.151	0.023
ZYX	hsa-miR-16-5p	1.154	0.025
NCAPG2	hsa-miR-26b-5p	1.155	0.002
TBC1D8B	hsa-miR-30e-5p	1.16	0.021
OCIAD2	hsa-miR-26b-5p	1.171	0.039
OCIAD2	hsa-miR-26a-5p	1.171	0.039
NIP7	hsa-miR-26b-5p	1.182	0.012
NIP7	hsa-miR-26a-5p	1.182	0.012
NIP7	hsa-miR-30a-5p	1.182	0.012
SYNJ2BP	hsa-let-7f-5p	1.188	0.026
SPRED1	hsa-miR-16-5p	1.189	0.031
SPRED1	hsa-miR-126-3p	1.189	0.031
EML4	hsa-miR-30b-5p	1.19	0.006
EML4	hsa-miR-30e-5p	1.19	0.006
EML4	hsa-miR-16-5p	1.19	0.006
EML4	hsa-miR-30d-5p	1.19	0.006
EML4	hsa-miR-30a-5p	1.19	0.006
PSME4	hsa-miR-16-5p	1.192	0.005
PSME4	hsa-miR-30a-5p	1.192	0.005
CBX3	hsa-miR-30d-5p	1.202	0.038
CBX3	hsa-miR-30b-5p	1.202	0.038
CBX3	hsa-miR-30a-5p	1.202	0.038
CBX3	hsa-miR-30e-5p	1.202	0.038
ZNF451	hsa-miR-26a-5p	1.209	0.004
ZNF451	hsa-miR-26b-5p	1.209	0.004
ZNF805	hsa-miR-1914-3p	1.216	0.01
DNAJC9	hsa-miR-16-5p	1.217	0
MARCKSL1	hsa-let-7f-5p	1.224	0.025
MARCKSL1	hsa-miR-30d-5p	1.224	0.025
MARCKSL1	hsa-miR-30a-5p	1.224	0.025
MARCKSL1	hsa-miR-30b-5p	1.224	0.025
MARCKSL1	hsa-miR-30e-5p	1.224	0.025
USP42	hsa-miR-16-5p	1.229	0.013
MTF2	hsa-miR-30b-5p	1.232	0.017
MTF2	hsa-miR-30d-5p	1.232	0.017
MTF2	hsa-miR-30e-5p	1.232	0.017
MTF2	hsa-miR-30a-5p	1.232	0.017
PTCD3	hsa-miR-16-5p	1.233	0.004
PTCD3	hsa-miR-26b-5p	1.233	0.004
NFKBIE	hsa-miR-26b-5p	1.233	0.022
ZMYND8	hsa-miR-30e-5p	1.233	0.032
ZMYND8	hsa-miR-30d-5p	1.233	0.032
ZMYND8	hsa-miR-30b-5p	1.233	0.032
ZMYND8	hsa-miR-30a-5p	1.233	0.032
ZFP36L1	hsa-miR-30a-5p	1.234	0.031
ZFP36L1	hsa-miR-30b-5p	1.234	0.031
ZFP36L1	hsa-miR-30d-5p	1.234	0.031
ZFP36L1	hsa-miR-30e-5p	1.234	0.031
LITAF	hsa-miR-16-5p	1.239	0.021
SMS	hsa-miR-26b-5p	1.242	0
VEGFA	hsa-miR-16-5p	1.242	0.043
VEGFA	hsa-miR-126-3p	1.242	0.043
ZNF551	hsa-miR-26b-5p	1.244	0.008
TNFAIP8L1	hsa-miR-26a-5p	1.245	0.007
TNFAIP8L1	hsa-miR-26b-5p	1.245	0.007
SSX2IP	hsa-miR-26a-5p	1.253	0.017
SSX2IP	hsa-miR-26b-5p	1.253	0.017
CFL1	hsa-miR-1914-3p	1.258	0
DNAJC15	hsa-miR-16-5p	1.259	0.017
KAT2B	hsa-miR-26b-5p	1.265	0.005
DONSON	hsa-miR-26b-5p	1.269	0
USP18	hsa-miR-26b-5p	1.269	0.029
SMAD3	hsa-miR-16-5p	1.272	0.004
FAM126B	hsa-miR-26a-5p	1.276	0.045
FAM126B	hsa-miR-26b-5p	1.276	0.045
KIF23	hsa-miR-16-5p	1.281	0.025
ZNF738	hsa-let-7f-5p	1.287	0.018
ACTR2	hsa-miR-16-5p	1.293	0.026
RPS27	hsa-miR-16-5p	1.296	0.017
HINT3	hsa-miR-30a-5p	1.298	0.03
ZNF814	hsa-miR-26a-5p	1.302	0.016
STMN1	hsa-miR-30a-5p	1.307	0.001
RPA3	hsa-miR-26b-5p	1.309	0.001
TRIB1	hsa-miR-26b-5p	1.318	0.004
KIF2C	hsa-miR-16-5p	1.319	0.015
TXNRD1	hsa-miR-26b-5p	1.322	0.002
PLEKHO1	hsa-let-7f-5p	1.323	0.002
GLRX	hsa-miR-26b-5p	1.327	0.004
GLRX	hsa-miR-30a-5p	1.327	0.004
GLRX	hsa-miR-16-5p	1.327	0.004
DBF4	hsa-miR-30e-5p	1.335	0.001
DBF4	hsa-miR-30d-5p	1.335	0.001
DBF4	hsa-miR-30a-5p	1.335	0.001
DBF4	hsa-miR-30b-5p	1.335	0.001
CHEK1	hsa-miR-16-5p	1.336	0.019
CHEK1	hsa-miR-26a-5p	1.336	0.019
ZNF423	hsa-miR-26b-5p	1.342	0.006
CYLD	hsa-miR-16-5p	1.343	0.001
ARL4A	hsa-miR-26b-5p	1.348	0.001
EXT1	hsa-miR-16-5p	1.35	0.014
NUP50	hsa-miR-16-5p	1.351	0.002
CDK5R1	hsa-miR-26b-5p	1.354	0.028
RAB5C	hsa-miR-1914-3p	1.362	0.009
REEP3	hsa-miR-1914-3p	1.366	0.016
REEP3	hsa-miR-26b-5p	1.366	0.016
LMO7	hsa-miR-16-5p	1.367	0.038
RAE1	hsa-miR-26b-5p	1.38	0.001
ZNF559	hsa-miR-16-5p	1.384	0.011
FAM69A	hsa-miR-16-5p	1.398	0.009
ALDOC	hsa-miR-1914-3p	1.406	0.035
FLNA	hsa-miR-16-5p	1.407	0.026
HECA	hsa-miR-26b-5p	1.409	0.001
AXIN2	hsa-miR-16-5p	1.411	0.015
CCNE2	hsa-miR-26a-5p	1.417	0.018
CCNE2	hsa-miR-126-3p	1.417	0.018
CCNE2	hsa-miR-30b-5p	1.417	0.018
CCNE2	hsa-miR-30a-5p	1.417	0.018
CCNE2	hsa-miR-16-5p	1.417	0.018
SLFN13	hsa-miR-26b-5p	1.426	0.019
SLFN13	hsa-miR-16-5p	1.426	0.019
SLFN13	hsa-miR-26a-5p	1.426	0.019
ITPRIP	hsa-miR-30a-5p	1.431	0.014
XPO1	hsa-miR-30a-5p	1.439	0.007
XPO1	hsa-miR-16-5p	1.439	0.007
XPO1	hsa-miR-30b-5p	1.439	0.007
XPO1	hsa-miR-30e-5p	1.439	0.007
XPO1	hsa-miR-30d-5p	1.439	0.007
TGFB1I1	hsa-miR-26b-5p	1.442	0.032
LCOR	hsa-miR-30a-5p	1.443	0.027
LCOR	hsa-miR-30b-5p	1.443	0.027
LCOR	hsa-miR-30d-5p	1.443	0.027
LCOR	hsa-miR-30e-5p	1.443	0.027
PTPRD	hsa-miR-16-5p	1.449	0.008
NRP1	hsa-miR-16-5p	1.451	0.009
NRP1	hsa-miR-26a-5p	1.451	0.009
HSPA4	hsa-miR-26b-5p	1.456	0
PHLDB2	hsa-miR-16-5p	1.459	0.011
SH2B3	hsa-miR-30b-5p	1.463	0.007
SH2B3	hsa-miR-26b-5p	1.463	0.007
BIRC5	hsa-miR-16-5p	1.465	0.02
KDSR	hsa-miR-16-5p	1.47	0.004
LSM5	hsa-miR-16-5p	1.473	0.002
DYRK2	hsa-let-7f-5p	1.474	0
LIMCH1	hsa-miR-30a-5p	1.478	0.046
LIMCH1	hsa-miR-30e-5p	1.478	0.046
AHCYL2	hsa-let-7f-5p	1.483	0.017
AHCYL2	hsa-miR-16-5p	1.483	0.017
SLFN5	hsa-miR-30d-5p	1.488	0.008
SLFN5	hsa-miR-30b-5p	1.488	0.008
SLFN5	hsa-miR-30e-5p	1.488	0.008
SLFN5	hsa-miR-30a-5p	1.488	0.008
ZNF367	hsa-miR-16-5p	1.492	0.002
ADAP2	hsa-miR-30d-5p	1.502	0.002
ADAP2	hsa-miR-26b-5p	1.502	0.002
COPZ2	hsa-miR-26b-5p	1.508	0.014
TRIM6	hsa-miR-26b-5p	1.516	0.017
CPEB2	hsa-miR-16-5p	1.523	0.001
CPEB2	hsa-miR-26a-5p	1.523	0.001
FKBP14	hsa-miR-26b-5p	1.523	0.002
HK1	hsa-miR-30a-5p	1.524	0.001
ACVR2A	hsa-miR-16-5p	1.533	0.01
HIST1H2BC	hsa-miR-26b-5p	1.537	0.039
HIST1H2BC	hsa-miR-16-5p	1.537	0.039
CFL2	hsa-miR-16-5p	1.539	0.009
TIMP3	hsa-miR-16-5p	1.545	0.037
FRYL	hsa-miR-16-5p	1.546	0
MPHOSPH8	hsa-miR-26b-5p	1.548	0.005
NAP1L1	hsa-miR-30e-5p	1.551	0.001
NAP1L1	hsa-miR-30a-5p	1.551	0.001
NAP1L1	hsa-let-7f-5p	1.551	0.001
NAP1L1	hsa-miR-30b-5p	1.551	0.001
NAP1L1	hsa-miR-30d-5p	1.551	0.001
NAP1L1	hsa-miR-26b-5p	1.551	0.001
GAB1	hsa-miR-30d-5p	1.551	0.006
GAB1	hsa-miR-30b-5p	1.551	0.006
GAB1	hsa-miR-30a-5p	1.551	0.006
GAB1	hsa-miR-30e-5p	1.551	0.006
ERG	hsa-miR-30a-5p	1.555	0.005
ERG	hsa-miR-30b-5p	1.555	0.005
HIVEP3	hsa-miR-26b-5p	1.556	0.002
SHANK3	hsa-miR-1914-3p	1.556	0.004
CORO1C	hsa-miR-30a-5p	1.558	0.001
ORAI2	hsa-miR-16-5p	1.563	0.003
OXCT1	hsa-miR-26b-5p	1.566	0.004
NLGN4X	hsa-miR-26b-5p	1.57	0.014
BCHE	hsa-miR-26b-5p	1.57	0.042
IFNAR2	hsa-miR-30b-5p	1.571	0.001
IFNAR2	hsa-miR-30d-5p	1.571	0.001
IFNAR2	hsa-miR-30e-5p	1.571	0.001
IFNAR2	hsa-miR-30a-5p	1.571	0.001
CSTF2	hsa-miR-26b-5p	1.578	0.001
CSTF2	hsa-miR-26a-5p	1.578	0.001
ABCC4	hsa-miR-16-5p	1.58	0
DSG2	hsa-miR-30a-5p	1.582	0.017
ATRX	hsa-miR-30a-5p	1.589	0.016
CEP152	hsa-miR-30b-5p	1.603	0
MDN1	hsa-miR-16-5p	1.606	0
CD248	hsa-miR-26b-5p	1.606	0.003
CREM	hsa-miR-30a-5p	1.606	0.004
CREM	hsa-miR-30d-5p	1.606	0.004
CREM	hsa-miR-30e-5p	1.606	0.004
CREM	hsa-miR-30b-5p	1.606	0.004
SLC2A5	hsa-miR-1914-3p	1.606	0.009
CLIC4	hsa-miR-26a-5p	1.607	0.006
TET3	hsa-miR-26b-5p	1.617	0
TET3	hsa-miR-26a-5p	1.617	0
TET3	hsa-miR-16-5p	1.617	0
PDE4D	hsa-miR-16-5p	1.622	0.007
SLFN12	hsa-miR-26b-5p	1.623	0.001
MREG	hsa-miR-26b-5p	1.625	0.001
PRNP	hsa-miR-16-5p	1.642	0
GNG2	hsa-miR-30a-5p	1.645	0.006
HMGA1	hsa-miR-26a-5p	1.647	0.006
HMGA1	hsa-let-7f-5p	1.647	0.006
HMGA1	hsa-miR-16-5p	1.647	0.006
ZNF862	hsa-miR-26b-5p	1.655	0.003
FAM98A	hsa-miR-26b-5p	1.666	0
LRRC8C	hsa-miR-30a-5p	1.672	0
FAM122B	hsa-miR-16-5p	1.676	0.001
TTK	hsa-miR-26b-5p	1.676	0.009
TTK	hsa-miR-26a-5p	1.676	0.009
ID1	hsa-miR-26b-5p	1.683	0.023
LINS1	hsa-miR-26a-5p	1.686	0
SYNJ1	hsa-miR-16-5p	1.686	0
EPHA2	hsa-miR-16-5p	1.686	0.018
EPHA2	hsa-miR-26b-5p	1.686	0.018
PDLIM5	hsa-let-7f-5p	1.688	0.007
PDLIM5	hsa-miR-16-5p	1.688	0.007
SHROOM3	hsa-miR-30a-5p	1.689	0.025
SHROOM3	hsa-miR-30e-5p	1.689	0.025
SHROOM3	hsa-miR-30d-5p	1.689	0.025
SHROOM3	hsa-miR-30b-5p	1.689	0.025
SMAD7	hsa-miR-26b-5p	1.69	0.001
SMAD7	hsa-miR-16-5p	1.69	0.001
RAB32	hsa-miR-26b-5p	1.697	0.003
RLF	hsa-miR-26b-5p	1.698	0
RLF	hsa-miR-26a-5p	1.698	0
SLC39A10	hsa-miR-16-5p	1.7	0.001
ATP5C1	hsa-miR-16-5p	1.703	0.001
ATP5C1	hsa-miR-30b-5p	1.703	0.001
KPNA4	hsa-miR-30a-5p	1.705	0.001
SOBP	hsa-miR-30e-5p	1.714	0.024
SOBP	hsa-miR-30b-5p	1.714	0.024
SOBP	hsa-miR-30d-5p	1.714	0.024
SOBP	hsa-miR-30a-5p	1.714	0.024
TP53I3	hsa-miR-26b-5p	1.719	0
ADARB1	hsa-miR-26b-5p	1.724	0.001
C12orf4	hsa-let-7f-5p	1.73	0
KIF1B	hsa-miR-26b-5p	1.732	0.002
KIF1B	hsa-miR-16-5p	1.732	0.002
MKI67	hsa-miR-16-5p	1.732	0.002
TLR1	hsa-miR-26b-5p	1.737	0.003
AP1S3	hsa-miR-26b-5p	1.737	0.008
AP1S3	hsa-miR-26a-5p	1.737	0.008
SMAD4	hsa-miR-26a-5p	1.74	0
SIDT1	hsa-miR-26b-5p	1.74	0.008
LBH	hsa-miR-26b-5p	1.741	0.017
ZNF827	hsa-miR-16-5p	1.743	0
PLXND1	hsa-miR-1914-3p	1.751	0.001
PLXND1	hsa-let-7f-5p	1.751	0.001
PRR5L	hsa-miR-26b-5p	1.761	0.001
CAV2	hsa-miR-26b-5p	1.762	0.019
BCL2L1	hsa-miR-30a-5p	1.764	0.004
SLC30A1	hsa-miR-16-5p	1.765	0.001
TRAK1	hsa-miR-16-5p	1.765	0.002
CLIC2	hsa-miR-26b-5p	1.774	0
LIMS1	hsa-miR-30d-5p	1.777	0
COL4A2	hsa-miR-26b-5p	1.78	0.004
COL4A2	hsa-miR-16-5p	1.78	0.004
RBM6	hsa-miR-16-5p	1.781	0
ACSL3	hsa-miR-26a-5p	1.783	0
ACSL3	hsa-miR-26b-5p	1.783	0
KCTD5	hsa-miR-30d-5p	1.79	0
KCTD5	hsa-miR-26a-5p	1.79	0
KCTD5	hsa-miR-30e-5p	1.79	0
KCTD5	hsa-miR-30b-5p	1.79	0
KCTD5	hsa-miR-30a-5p	1.79	0
HERC6	hsa-miR-16-5p	1.79	0.008
MEF2C	hsa-miR-26b-5p	1.795	0.002
FMO3	hsa-miR-26b-5p	1.796	0.019
CARD8	hsa-miR-16-5p	1.802	0
PHF19	hsa-miR-16-5p	1.813	0.004
PTPN13	hsa-miR-26a-5p	1.817	0
LACTB2	hsa-miR-26b-5p	1.817	0.001
IFIH1	hsa-miR-26b-5p	1.819	0.001
CTGF	hsa-miR-26a-5p	1.819	0.014
CTGF	hsa-miR-26b-5p	1.819	0.014
VCAM1	hsa-miR-126-3p	1.82	0.022
ANKRD36	hsa-miR-16-5p	1.821	0
PDLIM7	hsa-miR-30a-5p	1.825	0.004
OSTM1	hsa-miR-26b-5p	1.836	0.001
BID	hsa-miR-26a-5p	1.839	0
BID	hsa-miR-26b-5p	1.839	0
MCM8	hsa-miR-26b-5p	1.845	0
MCM8	hsa-miR-26a-5p	1.845	0
SERPINH1	hsa-miR-26b-5p	1.85	0.003
RAI14	hsa-miR-26b-5p	1.853	0.001
GINS1	hsa-miR-26b-5p	1.853	0.002
TLE4	hsa-miR-16-5p	1.854	0
TLE4	hsa-miR-26b-5p	1.854	0
PGM2L1	hsa-let-7f-5p	1.856	0.005
HTRA1	hsa-miR-16-5p	1.859	0.039
HTRA1	hsa-miR-26b-5p	1.859	0.039
C1orf21	hsa-let-7f-5p	1.862	0.004
C1orf21	hsa-miR-16-5p	1.862	0.004
UBE2C	hsa-miR-16-5p	1.866	0.002
ITGA3	hsa-let-7f-5p	1.868	0.005
ITGA3	hsa-miR-26b-5p	1.868	0.005
GRTP1	hsa-miR-26b-5p	1.871	0.014
TGFA	hsa-miR-30b-5p	1.874	0.027
TGFA	hsa-miR-30d-5p	1.874	0.027
TGFA	hsa-miR-30a-5p	1.874	0.027
TGFA	hsa-miR-30e-5p	1.874	0.027
PLA2G4A	hsa-miR-30a-5p	1.876	0.023
PTPRK	hsa-miR-30a-5p	1.9	0
AKT3	hsa-miR-16-5p	1.903	0
HPSE	hsa-miR-26b-5p	1.915	0.003
HPSE	hsa-miR-26a-5p	1.915	0.003
IL6R	hsa-let-7f-5p	1.916	0
FPR1	hsa-miR-26b-5p	1.917	0.002
FPR1	hsa-let-7f-5p	1.917	0.002
FPR1	hsa-miR-26a-5p	1.917	0.002
PLK2	hsa-miR-126-3p	1.918	0.001
PIK3R1	hsa-miR-126-3p	1.919	0
PIK3R1	hsa-miR-16-5p	1.919	0
PCNA	hsa-miR-30a-5p	1.928	0
PCNA	hsa-miR-26b-5p	1.928	0
ABCA1	hsa-miR-26b-5p	1.932	0
ABCA1	hsa-miR-26a-5p	1.932	0
PER3	hsa-miR-26b-5p	1.932	0.001
GALC	hsa-let-7f-5p	1.933	0.003
KPNA5	hsa-let-7f-5p	1.934	0
SLC5A3	hsa-miR-26a-5p	1.936	0.002
SLC5A3	hsa-miR-26b-5p	1.936	0.002
NIN	hsa-miR-16-5p	1.938	0
STX7	hsa-miR-30a-5p	1.944	0
CYB5B	hsa-miR-30b-5p	1.949	0
SPRY4	hsa-miR-1914-3p	1.95	0.001
TCF12	hsa-miR-26b-5p	1.953	0
EHD1	hsa-miR-26a-5p	1.955	0.001
EHD1	hsa-miR-26b-5p	1.955	0.001
CDC25B	hsa-miR-26b-5p	1.958	0
TRPS1	hsa-miR-26b-5p	1.958	0.002
VAPA	hsa-miR-30a-5p	1.98	0
VAPA	hsa-miR-30e-5p	1.98	0
VAPA	hsa-miR-30d-5p	1.98	0
VAPA	hsa-miR-30b-5p	1.98	0
NUAK1	hsa-miR-26a-5p	1.981	0.001
LYN	hsa-let-7f-5p	1.983	0
KIF14	hsa-miR-16-5p	1.987	0.001
NEGR1	hsa-miR-16-5p	1.989	0.009
BAX	hsa-miR-30a-5p	1.991	0
AK2	hsa-miR-16-5p	2.002	0
AK2	hsa-miR-30a-5p	2.002	0
JAM2	hsa-miR-26b-5p	2.017	0.001
FNDC3B	hsa-miR-16-5p	2.02	0
FNDC3B	hsa-miR-30a-5p	2.02	0
FNDC3B	hsa-miR-26b-5p	2.02	0
GPBP1L1	hsa-miR-30e-5p	2.024	0
GPBP1L1	hsa-miR-26b-5p	2.024	0
UBE2S	hsa-miR-16-5p	2.024	0
CFI	hsa-miR-26b-5p	2.024	0.013
FCF1	hsa-miR-16-5p	2.029	0
GOLGA8B	hsa-miR-30b-5p	2.032	0
GOLGA8B	hsa-miR-30d-5p	2.032	0
GOLGA8B	hsa-miR-30a-5p	2.032	0
GOLGA8B	hsa-miR-30e-5p	2.032	0
ARNTL2	hsa-miR-26b-5p	2.032	0.013
ARNTL2	hsa-miR-26a-5p	2.032	0.013
REL	hsa-miR-16-5p	2.034	0
IKZF2	hsa-miR-30a-5p	2.034	0.001
IKZF2	hsa-miR-30d-5p	2.034	0.001
IKZF2	hsa-miR-30e-5p	2.034	0.001
IKZF2	hsa-miR-30b-5p	2.034	0.001
VASH1	hsa-miR-30e-5p	2.044	0
VASH1	hsa-miR-30d-5p	2.044	0
VASH1	hsa-miR-30a-5p	2.044	0
VASH1	hsa-miR-1914-3p	2.044	0
VASH1	hsa-miR-30b-5p	2.044	0
F3	hsa-miR-26b-5p	2.053	0.012
EIF4A1	hsa-miR-26b-5p	2.054	0
TGOLN2	hsa-miR-16-5p	2.054	0
TGOLN2	hsa-let-7f-5p	2.054	0
EMILIN2	hsa-let-7f-5p	2.054	0.001
RHOBTB1	hsa-miR-26a-5p	2.054	0.001
CHPT1	hsa-miR-16-5p	2.056	0.001
NDE1	hsa-miR-30a-5p	2.057	0
SMAD1	hsa-miR-30b-5p	2.058	0
SMAD1	hsa-miR-30d-5p	2.058	0
SMAD1	hsa-miR-30a-5p	2.058	0
SMAD1	hsa-miR-26a-5p	2.058	0
SMAD1	hsa-miR-16-5p	2.058	0
SMAD1	hsa-miR-26b-5p	2.058	0
PDGFRB	hsa-miR-30b-5p	2.06	0
BLNK	hsa-miR-26b-5p	2.06	0.003
PSMB8	hsa-miR-26b-5p	2.067	0
SFXN1	hsa-miR-30d-5p	2.068	0
SFXN1	hsa-miR-16-5p	2.068	0
SFXN1	hsa-miR-30b-5p	2.068	0
SFXN1	hsa-miR-30a-5p	2.068	0
SFXN1	hsa-miR-26b-5p	2.068	0
SFXN1	hsa-miR-30e-5p	2.068	0
SFXN1	hsa-miR-26a-5p	2.068	0
PPP1R12B	hsa-miR-30b-5p	2.069	0
MPDZ	hsa-miR-26b-5p	2.07	0
ITGB4	hsa-miR-30a-5p	2.072	0.002
ITGB4	hsa-miR-16-5p	2.072	0.002
RNASET2	hsa-miR-26b-5p	2.074	0
PIK3CD	hsa-miR-30a-5p	2.075	0.001
TBRG1	hsa-miR-16-5p	2.081	0
WNK1	hsa-miR-26b-5p	2.082	0
WNK1	hsa-miR-26a-5p	2.082	0
CEP55	hsa-miR-16-5p	2.091	0
ANKRD36B	hsa-miR-26b-5p	2.097	0.001
ANKLE2	hsa-miR-16-5p	2.102	0
HAS2	hsa-miR-26b-5p	2.104	0.005
NR4A3	hsa-miR-26b-5p	2.113	0.019
INPP5D	hsa-miR-26b-5p	2.114	0.001
LRPPRC	hsa-miR-16-5p	2.119	0
KCTD12	hsa-miR-30d-5p	2.127	0.02
NT5DC2	hsa-miR-26b-5p	2.129	0.001
NT5DC2	hsa-miR-16-5p	2.129	0.001
EIF5A2	hsa-miR-30b-5p	2.136	0
PMP22	hsa-miR-26b-5p	2.136	0
PRKAR1A	hsa-miR-16-5p	2.141	0
PRKAR1A	hsa-miR-30b-5p	2.141	0
PRKAR1A	hsa-miR-30e-5p	2.141	0
PRKAR1A	hsa-miR-30a-5p	2.141	0
PRKAR1A	hsa-miR-30d-5p	2.141	0
CREB1	hsa-miR-1914-3p	2.144	0
STIL	hsa-miR-26b-5p	2.151	0
STK4	hsa-let-7f-5p	2.156	0
CCNB2	hsa-let-7f-5p	2.166	0
C1QB	hsa-miR-26b-5p	2.179	0
MCTP2	hsa-miR-26b-5p	2.179	0
CHD9	hsa-miR-26b-5p	2.185	0
HIST2H2BE	hsa-miR-16-5p	2.191	0.009
CENPF	hsa-miR-16-5p	2.196	0
THBS1	hsa-let-7f-5p	2.196	0.003
THBS1	hsa-miR-30a-5p	2.196	0.003
DTL	hsa-miR-30a-5p	2.201	0
DTL	hsa-miR-26b-5p	2.201	0
PRPF4B	hsa-miR-30a-5p	2.202	0
MDH1	hsa-miR-26b-5p	2.203	0
CST2	hsa-miR-26b-5p	2.205	0.001
MALT1	hsa-miR-26a-5p	2.206	0
SACS	hsa-miR-30b-5p	2.211	0
SACS	hsa-miR-30e-5p	2.211	0
SACS	hsa-miR-26a-5p	2.211	0
SACS	hsa-miR-30d-5p	2.211	0
SACS	hsa-miR-26b-5p	2.211	0
SACS	hsa-miR-30a-5p	2.211	0
KIF11	hsa-miR-30e-5p	2.214	0
KIF11	hsa-miR-30a-5p	2.214	0
KIF11	hsa-miR-30b-5p	2.214	0
KIF11	hsa-miR-30d-5p	2.214	0
RECQL	hsa-miR-26b-5p	2.214	0
TNRC6B	hsa-miR-26b-5p	2.219	0
TNRC6B	hsa-miR-26a-5p	2.219	0
TNRC6B	hsa-miR-16-5p	2.219	0
PAQR3	hsa-miR-16-5p	2.22	0
CDC20	hsa-miR-30a-5p	2.221	0.003
CDC20	hsa-miR-16-5p	2.221	0.003
PAK1	hsa-miR-26b-5p	2.229	0
NAMPT	hsa-miR-26b-5p	2.23	0.003
NAMPT	hsa-miR-16-5p	2.23	0.003
NAMPT	hsa-miR-26a-5p	2.23	0.003
FSTL1	hsa-miR-26b-5p	2.23	0.011
LAMB1	hsa-miR-16-5p	2.235	0
ITPR1	hsa-miR-16-5p	2.236	0
PTEN	hsa-miR-26a-5p	2.236	0.003
PTEN	hsa-miR-26b-5p	2.236	0.003
IL6	hsa-let-7f-5p	2.24	0.032
IL6	hsa-miR-26a-5p	2.24	0.032
CDCA3	hsa-miR-26b-5p	2.244	0
LMNB1	hsa-miR-26b-5p	2.247	0
RASAL2	hsa-miR-26b-5p	2.249	0
RASAL2	hsa-miR-30b-5p	2.249	0
PNMA1	hsa-miR-30d-5p	2.253	0
PNMA1	hsa-miR-30e-5p	2.253	0
PNMA1	hsa-miR-30a-5p	2.253	0
PNMA1	hsa-miR-30b-5p	2.253	0
MAST4	hsa-miR-26b-5p	2.254	0
CCL2	hsa-miR-26b-5p	2.26	0.014
TMCC3	hsa-miR-26a-5p	2.267	0
ZNF703	hsa-miR-26a-5p	2.267	0
SCO2	hsa-miR-26b-5p	2.268	0
JAK2	hsa-miR-16-5p	2.269	0
SIPA1L2	hsa-miR-16-5p	2.273	0.001
LDLR	hsa-miR-30a-5p	2.274	0.001
LDLR	hsa-miR-30e-5p	2.274	0.001
LDLR	hsa-miR-30b-5p	2.274	0.001
LDLR	hsa-miR-30d-5p	2.274	0.001
FOLR2	hsa-miR-26b-5p	2.277	0
SLCO3A1	hsa-miR-16-5p	2.281	0
RIN3	hsa-miR-1914-3p	2.283	0
SLC45A3	hsa-miR-126-3p	2.284	0
PFKFB3	hsa-miR-26b-5p	2.286	0
STK38	hsa-miR-16-5p	2.288	0
SRGN	hsa-miR-26b-5p	2.29	0
RAB18	hsa-miR-30b-5p	2.291	0
RAB18	hsa-miR-26a-5p	2.291	0
ACER3	hsa-miR-30b-5p	2.295	0
ERAP1	hsa-miR-26b-5p	2.295	0.001
PLCB4	hsa-miR-26b-5p	2.308	0.003
PLXNA1	hsa-miR-30d-5p	2.31	0
PLXNA1	hsa-miR-30a-5p	2.31	0
PLXNA1	hsa-miR-30b-5p	2.31	0
PLXNA1	hsa-miR-30e-5p	2.31	0
ELOVL5	hsa-miR-16-5p	2.311	0
ELOVL5	hsa-miR-30b-5p	2.311	0
ELOVL5	hsa-miR-30e-5p	2.311	0
ELOVL5	hsa-miR-30a-5p	2.311	0
ELOVL5	hsa-miR-30d-5p	2.311	0
SMURF2	hsa-miR-16-5p	2.312	0
SESTD1	hsa-miR-16-5p	2.317	0
TMEM168	hsa-miR-16-5p	2.322	0
TMEM168	hsa-miR-26b-5p	2.322	0
RNF125	hsa-miR-26b-5p	2.336	0
TNKS2	hsa-miR-30e-5p	2.341	0
LIMA1	hsa-miR-16-5p	2.348	0
TGM2	hsa-miR-30a-5p	2.351	0.008
RNASEL	hsa-miR-16-5p	2.354	0
NAT1	hsa-miR-26b-5p	2.378	0
RAPH1	hsa-miR-16-5p	2.378	0
SLC19A2	hsa-miR-26b-5p	2.38	0
SLC16A1	hsa-miR-1914-3p	2.381	0
DNMT1	hsa-miR-30a-5p	2.388	0
DNMT1	hsa-miR-126-3p	2.388	0
DNMT1	hsa-miR-26a-5p	2.388	0
DNMT1	hsa-miR-30b-5p	2.388	0
FERMT2	hsa-miR-30b-5p	2.388	0
COL8A1	hsa-let-7f-5p	2.39	0
PLSCR1	hsa-miR-30a-5p	2.39	0
PLSCR1	hsa-miR-30d-5p	2.39	0
PLSCR1	hsa-miR-30b-5p	2.39	0
PLSCR1	hsa-miR-30e-5p	2.39	0
GABRE	hsa-miR-26b-5p	2.393	0.002
MIDN	hsa-let-7f-5p	2.398	0
ADAM9	hsa-miR-30d-5p	2.411	0
ADAM9	hsa-miR-30a-5p	2.411	0
ADAM9	hsa-miR-26b-5p	2.411	0
ADAM9	hsa-miR-30e-5p	2.411	0
ADAM9	hsa-miR-126-3p	2.411	0
ADAM9	hsa-miR-30b-5p	2.411	0
WT1	hsa-miR-16-5p	2.415	0.003
IRS1	hsa-miR-126-3p	2.422	0
NFAT5	hsa-miR-30d-5p	2.424	0
NFAT5	hsa-miR-30a-5p	2.424	0
NFAT5	hsa-miR-30b-5p	2.424	0
NFAT5	hsa-miR-30e-5p	2.424	0
IGDCC4	hsa-let-7f-5p	2.424	0.002
ELF4	hsa-miR-26b-5p	2.426	0
ELF4	hsa-let-7f-5p	2.426	0
LYST	hsa-miR-26a-5p	2.427	0
SKI	hsa-miR-16-5p	2.429	0
FOXF2	hsa-miR-26b-5p	2.432	0
YOD1	hsa-miR-30b-5p	2.432	0
YOD1	hsa-let-7f-5p	2.432	0
YOD1	hsa-miR-26b-5p	2.432	0
BCL11B	hsa-miR-26b-5p	2.436	0
BCL11B	hsa-miR-16-5p	2.436	0
MMD	hsa-miR-26b-5p	2.436	0
DOCK9	hsa-miR-16-5p	2.441	0
VPS13C	hsa-miR-26b-5p	2.445	0
ZFPM2	hsa-miR-26b-5p	2.459	0
COL15A1	hsa-miR-26b-5p	2.461	0
LCP1	hsa-miR-30b-5p	2.462	0.001
LCP1	hsa-miR-30a-5p	2.462	0.001
LCP1	hsa-miR-30e-5p	2.462	0.001
LCP1	hsa-miR-30d-5p	2.462	0.001
CYB5R4	hsa-miR-26b-5p	2.464	0
PPP2R5C	hsa-miR-16-5p	2.47	0
PPP2R5C	hsa-miR-30a-5p	2.47	0
TFAP2A	hsa-miR-16-5p	2.473	0.002
CUL4A	hsa-miR-16-5p	2.474	0
SERPINE2	hsa-miR-16-5p	2.483	0.013
SERPINE2	hsa-miR-30a-5p	2.483	0.013
TM4SF1	hsa-miR-16-5p	2.484	0.001
DST	hsa-miR-26a-5p	2.489	0
COL4A1	hsa-miR-16-5p	2.489	0.001
PFKP	hsa-miR-26b-5p	2.49	0
TRAM2	hsa-miR-26b-5p	2.503	0
HMOX1	hsa-miR-16-5p	2.509	0.001
HMOX1	hsa-miR-26b-5p	2.509	0.001
EPHA4	hsa-let-7f-5p	2.525	0.005
ABCC5	hsa-miR-1914-3p	2.528	0
BHLHE40	hsa-miR-16-5p	2.53	0
RECK	hsa-miR-16-5p	2.533	0
PELO	hsa-miR-16-5p	2.55	0
TFRC	hsa-miR-16-5p	2.565	0
TSHZ3	hsa-miR-30b-5p	2.565	0
TIMP1	hsa-miR-26b-5p	2.569	0
SNTB2	hsa-miR-16-5p	2.578	0
SNTB2	hsa-miR-30b-5p	2.578	0
XYLT1	hsa-miR-16-5p	2.581	0
CXCL13	hsa-miR-26b-5p	2.584	0.02
GFPT2	hsa-miR-30b-5p	2.597	0
S100PBP	hsa-miR-30d-5p	2.598	0
S100PBP	hsa-miR-30a-5p	2.598	0
S100PBP	hsa-miR-30b-5p	2.598	0
S100PBP	hsa-miR-30e-5p	2.598	0
JAG1	hsa-miR-26b-5p	2.601	0
JAG1	hsa-miR-26a-5p	2.601	0
CPNE8	hsa-miR-30a-5p	2.602	0
CPNE8	hsa-miR-16-5p	2.602	0
CLINT1	hsa-miR-26b-5p	2.611	0
DOCK5	hsa-miR-16-5p	2.617	0
REV3L	hsa-miR-30d-5p	2.618	0
REV3L	hsa-miR-30a-5p	2.618	0
REV3L	hsa-miR-30e-5p	2.618	0
REV3L	hsa-miR-30b-5p	2.618	0
TPBG	hsa-miR-30a-5p	2.62	0
TPBG	hsa-miR-16-5p	2.62	0
E2F3	hsa-miR-16-5p	2.629	0
E2F3	hsa-miR-1914-3p	2.629	0
DNAJA4	hsa-miR-16-5p	2.637	0
DNAJA4	hsa-miR-30a-5p	2.637	0
RCBTB2	hsa-miR-26b-5p	2.642	0
VNN2	hsa-miR-26b-5p	2.646	0
HLA-DOA	hsa-miR-1914-3p	2.652	0
EMP3	hsa-miR-26b-5p	2.656	0.001
MTHFD1L	hsa-miR-16-5p	2.664	0
EZH2	hsa-miR-30d-5p	2.668	0
EZH2	hsa-miR-126-3p	2.668	0
EZH2	hsa-miR-26b-5p	2.668	0
EZH2	hsa-miR-26a-5p	2.668	0
TRIM59	hsa-miR-30b-5p	2.679	0
CENPJ	hsa-miR-16-5p	2.691	0
MCC	hsa-miR-26b-5p	2.691	0
PIK3C2B	hsa-miR-30a-5p	2.694	0
PIK3C2B	hsa-miR-30b-5p	2.694	0
PIK3C2B	hsa-miR-30d-5p	2.694	0
PIK3C2B	hsa-miR-30e-5p	2.694	0
KLHL24	hsa-miR-26b-5p	2.706	0
PIK3C2A	hsa-miR-26a-5p	2.711	0
RAB34	hsa-miR-30a-5p	2.711	0.004
RBMS1	hsa-miR-16-5p	2.713	0
RBMS1	hsa-miR-30a-5p	2.713	0
TRERF1	hsa-miR-30b-5p	2.723	0
SH3PXD2A	hsa-miR-30a-5p	2.724	0
SH3PXD2A	hsa-miR-30b-5p	2.724	0
SH3PXD2A	hsa-miR-30e-5p	2.724	0
SH3PXD2A	hsa-miR-30d-5p	2.724	0
APBB2	hsa-miR-26b-5p	2.741	0
TNFSF10	hsa-miR-26a-5p	2.752	0
TNFSF10	hsa-miR-26b-5p	2.752	0
LRIG3	hsa-let-7f-5p	2.755	0
MCL1	hsa-miR-16-5p	2.755	0
MCL1	hsa-miR-30d-5p	2.755	0
MCL1	hsa-miR-26b-5p	2.755	0
MCL1	hsa-miR-26a-5p	2.755	0
DCBLD2	hsa-miR-26b-5p	2.761	0.004
SLC4A7	hsa-miR-30b-5p	2.763	0
SLC4A7	hsa-miR-30e-5p	2.763	0
SLC4A7	hsa-miR-30d-5p	2.763	0
SLC4A7	hsa-miR-30a-5p	2.763	0
ELOVL6	hsa-miR-26a-5p	2.764	0
EFNB2	hsa-miR-16-5p	2.768	0
NPR3	hsa-miR-16-5p	2.775	0
NPR3	hsa-miR-30a-5p	2.775	0
CFLAR	hsa-miR-26a-5p	2.777	0
ST8SIA4	hsa-miR-26b-5p	2.781	0
ST8SIA4	hsa-miR-26a-5p	2.781	0
CAPRIN2	hsa-let-7f-5p	2.783	0
PHTF2	hsa-miR-30b-5p	2.784	0
PHTF2	hsa-miR-30a-5p	2.784	0
PHTF2	hsa-miR-30d-5p	2.784	0
PHTF2	hsa-miR-30e-5p	2.784	0
DFNA5	hsa-miR-26b-5p	2.79	0.001
HGF	hsa-miR-26b-5p	2.791	0
HGF	hsa-miR-26a-5p	2.791	0
HGF	hsa-miR-16-5p	2.791	0
TNFRSF11A	hsa-miR-26b-5p	2.797	0
HNRNPL	hsa-miR-16-5p	2.8	0
SERPINB2	hsa-miR-26b-5p	2.805	0.022
LRRC17	hsa-miR-26b-5p	2.811	0
HOXB7	hsa-miR-26b-5p	2.813	0
NHLRC3	hsa-let-7f-5p	2.814	0
NHLRC3	hsa-miR-16-5p	2.814	0
SMC4	hsa-miR-26b-5p	2.817	0
CH25H	hsa-miR-26b-5p	2.819	0
TCF4	hsa-miR-126-3p	2.824	0
TANK	hsa-miR-30d-5p	2.829	0
TANK	hsa-miR-30e-5p	2.829	0
TANK	hsa-miR-30b-5p	2.829	0
TANK	hsa-miR-30a-5p	2.829	0
KRT6B	hsa-miR-30a-5p	2.833	0.019
CLIP4	hsa-miR-16-5p	2.853	0
KCNN4	hsa-miR-30a-5p	2.854	0
KCNN4	hsa-miR-16-5p	2.854	0
BMPR2	hsa-miR-26b-5p	2.857	0
TMEM154	hsa-miR-26b-5p	2.859	0
TMEM154	hsa-miR-26a-5p	2.859	0
TMEM154	hsa-miR-16-5p	2.859	0
GBP2	hsa-miR-26b-5p	2.889	0
ATP2B1	hsa-miR-26a-5p	2.893	0
ATP2B1	hsa-miR-26b-5p	2.893	0
MYO5A	hsa-miR-16-5p	2.894	0
OFD1	hsa-miR-26b-5p	2.908	0
SKIL	hsa-miR-26b-5p	2.915	0
SKIL	hsa-miR-30b-5p	2.915	0
SLC38A6	hsa-miR-26b-5p	2.927	0
S100A2	hsa-miR-26b-5p	2.937	0.019
IGF2BP3	hsa-let-7f-5p	2.938	0.004
RACGAP1	hsa-miR-26b-5p	2.952	0
RACGAP1	hsa-miR-16-5p	2.952	0
ARAP2	hsa-miR-26b-5p	2.959	0
AFF4	hsa-miR-30a-5p	2.96	0
AFF4	hsa-miR-16-5p	2.96	0
AFF4	hsa-miR-30d-5p	2.96	0
AFF4	hsa-miR-30b-5p	2.96	0
AFF4	hsa-miR-30e-5p	2.96	0
CYBRD1	hsa-miR-26b-5p	2.976	0
TLR4	hsa-miR-26b-5p	2.985	0
SLC16A4	hsa-miR-26b-5p	3.017	0
AHR	hsa-miR-26a-5p	3.02	0
AHR	hsa-let-7f-5p	3.02	0
PMAIP1	hsa-miR-26a-5p	3.02	0
PMAIP1	hsa-let-7f-5p	3.02	0
PMAIP1	hsa-miR-26b-5p	3.02	0
SLC12A2	hsa-miR-30a-5p	3.035	0
SLC12A2	hsa-miR-16-5p	3.035	0
COL4A5	hsa-miR-26b-5p	3.042	0
PHLDA1	hsa-miR-26b-5p	3.043	0
PHLDA1	hsa-miR-26a-5p	3.043	0
SNRPA1	hsa-miR-16-5p	3.047	0
LIF	hsa-miR-26a-5p	3.048	0
LIF	hsa-miR-26b-5p	3.048	0
ERAP2	hsa-miR-26b-5p	3.048	0.003
ITGB2	hsa-miR-26b-5p	3.05	0
KLF4	hsa-miR-30b-5p	3.058	0
RND3	hsa-miR-30a-5p	3.066	0
RAB23	hsa-miR-26b-5p	3.067	0
RAB23	hsa-miR-16-5p	3.067	0
B4GALT5	hsa-miR-30a-5p	3.073	0
B4GALT5	hsa-miR-30b-5p	3.073	0
B4GALT5	hsa-miR-30e-5p	3.073	0
B4GALT5	hsa-miR-30d-5p	3.073	0
LGMN	hsa-miR-26b-5p	3.082	0
TRAPPC10	hsa-let-7f-5p	3.104	0
FAM20B	hsa-miR-26b-5p	3.113	0
FAM20B	hsa-miR-26a-5p	3.113	0
VIM	hsa-miR-26b-5p	3.113	0
VIM	hsa-miR-30a-5p	3.113	0
VIM	hsa-miR-16-5p	3.113	0
CTNNB1	hsa-miR-30a-5p	3.126	0
ZNF638	hsa-miR-30a-5p	3.128	0
ZNF638	hsa-miR-16-5p	3.128	0
TGFBI	hsa-miR-26b-5p	3.13	0.001
TGFBI	hsa-miR-30a-5p	3.13	0.001
TGFBI	hsa-miR-16-5p	3.13	0.001
NCEH1	hsa-miR-30a-5p	3.149	0
PTTG1	hsa-miR-26a-5p	3.176	0
FSCN1	hsa-miR-30a-5p	3.182	0
ARL4C	hsa-miR-26a-5p	3.191	0
ARL4C	hsa-miR-26b-5p	3.191	0
PRKAA1	hsa-miR-26a-5p	3.198	0
PRKAA1	hsa-miR-26b-5p	3.198	0
PRKAA1	hsa-miR-16-5p	3.198	0
PRKAA1	hsa-miR-30a-5p	3.198	0
PRKAA1	hsa-miR-30e-5p	3.198	0
EPB41L3	hsa-miR-26b-5p	3.205	0
EPB41L3	hsa-miR-26a-5p	3.205	0
SPAG1	hsa-miR-26b-5p	3.208	0
UBE2D3	hsa-miR-30a-5p	3.225	0
UBE2D3	hsa-miR-30b-5p	3.225	0
UBE2D3	hsa-miR-30d-5p	3.225	0
UBE2D3	hsa-miR-30e-5p	3.225	0
FGL2	hsa-miR-26b-5p	3.239	0
HSD11B1	hsa-miR-26b-5p	3.239	0
PKIA	hsa-miR-26b-5p	3.24	0
RNASE6	hsa-miR-26b-5p	3.242	0
MAD2L1	hsa-miR-26b-5p	3.275	0
MAD2L1	hsa-miR-26a-5p	3.275	0
TYMS	hsa-miR-26b-5p	3.279	0
MATN3	hsa-miR-26b-5p	3.281	0
B3GNT5	hsa-miR-30b-5p	3.285	0
FRZB	hsa-miR-30b-5p	3.3	0
BNC2	hsa-miR-26b-5p	3.31	0
BNC2	hsa-miR-16-5p	3.31	0
ETNK1	hsa-miR-16-5p	3.315	0
SAMD9	hsa-miR-30a-5p	3.324	0
DUSP5	hsa-miR-26a-5p	3.327	0
RUNX1T1	hsa-miR-16-5p	3.329	0
GEM	hsa-miR-26b-5p	3.331	0
UPF3B	hsa-miR-26b-5p	3.331	0
LRRFIP1	hsa-miR-30a-5p	3.347	0
LYZ	hsa-miR-26b-5p	3.368	0.005
XDH	hsa-miR-26b-5p	3.377	0.001
RASSF2	hsa-miR-16-5p	3.386	0
TRIM22	hsa-miR-26b-5p	3.414	0
SOCS3	hsa-miR-30a-5p	3.441	0
SOCS3	hsa-miR-16-5p	3.441	0
SOCS3	hsa-miR-30b-5p	3.441	0
SOCS3	hsa-miR-30e-5p	3.441	0
SOCS3	hsa-miR-30d-5p	3.441	0
SOCS3	hsa-let-7f-5p	3.441	0
IKZF1	hsa-miR-26b-5p	3.454	0
ZWINT	hsa-miR-26b-5p	3.467	0
WIPF1	hsa-miR-16-5p	3.48	0
ASPH	hsa-miR-16-5p	3.503	0
ASPH	hsa-miR-1914-3p	3.503	0
PDE4B	hsa-miR-26b-5p	3.503	0
PDE4B	hsa-miR-26a-5p	3.503	0
TNFAIP3	hsa-miR-26b-5p	3.522	0
IL7R	hsa-miR-26b-5p	3.529	0
CYR61	hsa-miR-26b-5p	3.533	0
CSGALNACT2	hsa-miR-26b-5p	3.557	0
IFI16	hsa-miR-26b-5p	3.605	0
NT5E	hsa-miR-30a-5p	3.62	0
IGSF6	hsa-miR-26b-5p	3.622	0
MBNL1	hsa-miR-30e-5p	3.624	0
MBNL1	hsa-miR-30b-5p	3.624	0
MBNL1	hsa-miR-30a-5p	3.624	0
FNBP1	hsa-miR-16-5p	3.647	0
DOCK11	hsa-miR-16-5p	3.649	0
RRM2	hsa-miR-30a-5p	3.652	0
RRM2	hsa-miR-30b-5p	3.652	0
RRM2	hsa-miR-30e-5p	3.652	0
RRM2	hsa-miR-26a-5p	3.652	0
RRM2	hsa-miR-30d-5p	3.652	0
RRM2	hsa-let-7f-5p	3.652	0
KDELC1	hsa-miR-26b-5p	3.655	0
DPYSL3	hsa-miR-26b-5p	3.658	0
DDX60	hsa-miR-26b-5p	3.666	0
COLEC12	hsa-let-7f-5p	3.685	0
COLEC12	hsa-miR-26b-5p	3.685	0
DMXL2	hsa-miR-26b-5p	3.688	0
MAP4K4	hsa-miR-30d-5p	3.697	0
CYTIP	hsa-miR-26b-5p	3.705	0
CXCL9	hsa-miR-26b-5p	3.734	0
BTN3A3	hsa-miR-26b-5p	3.744	0
BTN3A3	hsa-miR-16-5p	3.744	0
CLEC2B	hsa-miR-26b-5p	3.756	0
MRC2	hsa-miR-16-5p	3.761	0
SKAP2	hsa-miR-16-5p	3.781	0
EVI2A	hsa-miR-26b-5p	3.791	0
ENTPD1	hsa-miR-30b-5p	3.809	0
ENTPD1	hsa-miR-30e-5p	3.809	0
ENTPD1	hsa-miR-30d-5p	3.809	0
ENTPD1	hsa-miR-30a-5p	3.809	0
ENTPD1	hsa-miR-16-5p	3.809	0
WNT5A	hsa-miR-26a-5p	3.816	0
WNT5A	hsa-miR-30a-5p	3.816	0
WNT5A	hsa-miR-16-5p	3.816	0
WNT5A	hsa-miR-26b-5p	3.816	0
CPM	hsa-miR-26b-5p	3.829	0
FCGR1B	hsa-miR-26b-5p	3.831	0
LOXL2	hsa-miR-26a-5p	3.849	0
LOXL2	hsa-miR-26b-5p	3.849	0
IRAK3	hsa-miR-16-5p	3.863	0
GLIPR1	hsa-miR-30a-5p	3.876	0
CSNK1A1	hsa-miR-26b-5p	3.883	0
CSNK1A1	hsa-miR-26a-5p	3.883	0
CKS2	hsa-miR-26b-5p	3.904	0
CKS2	hsa-miR-26a-5p	3.904	0
HOXA3	hsa-miR-16-5p	3.905	0
ANXA1	hsa-miR-30a-5p	3.924	0
ANXA1	hsa-miR-26b-5p	3.924	0
RSAD2	hsa-miR-26b-5p	3.933	0
ADAMTS12	hsa-miR-26b-5p	3.965	0
CD55	hsa-miR-16-5p	3.974	0
CD55	hsa-miR-26a-5p	3.974	0
CD55	hsa-miR-26b-5p	3.974	0
FN1	hsa-miR-26b-5p	3.977	0
SLC16A3	hsa-miR-16-5p	3.983	0
TNFAIP2	hsa-miR-16-5p	3.997	0
TNFAIP2	hsa-miR-30a-5p	3.997	0
MXD1	hsa-let-7f-5p	4	0
C5AR1	hsa-miR-26b-5p	4.005	0
MNDA	hsa-miR-26b-5p	4.019	0
CDCA7	hsa-miR-30b-5p	4.036	0
EGR3	hsa-miR-26b-5p	4.036	0
TAF15	hsa-miR-16-5p	4.038	0
DOCK10	hsa-miR-26b-5p	4.042	0
POU2AF1	hsa-miR-16-5p	4.104	0
PHLDA2	hsa-miR-16-5p	4.107	0
PHLDA2	hsa-miR-30a-5p	4.107	0
PHLDA2	hsa-miR-26b-5p	4.107	0
PLXNC1	hsa-miR-26b-5p	4.117	0
LOX	hsa-miR-30a-5p	4.14	0
PLAUR	hsa-miR-16-5p	4.141	0
TRIO	hsa-miR-30a-5p	4.168	0
SLC2A3	hsa-miR-16-5p	4.17	0
AKR1B10	hsa-miR-16-5p	4.17	0.003
AHNAK2	hsa-miR-16-5p	4.204	0
GPRC5A	hsa-miR-1914-3p	4.206	0
GPRC5A	hsa-miR-30a-5p	4.206	0
GPRC5A	hsa-miR-16-5p	4.206	0
GPRC5A	hsa-miR-26b-5p	4.206	0
OLR1	hsa-miR-1914-3p	4.209	0
LAMB3	hsa-miR-16-5p	4.235	0
DPY19L1	hsa-miR-30a-5p	4.268	0
DPY19L1	hsa-miR-26b-5p	4.268	0
SERPINB5	hsa-miR-30a-5p	4.282	0
SERPINB5	hsa-miR-26b-5p	4.282	0
SERPINB5	hsa-miR-16-5p	4.282	0
OSBPL3	hsa-miR-16-5p	4.334	0
PRDM1	hsa-miR-30e-5p	4.355	0
PRDM1	hsa-let-7f-5p	4.355	0
PRDM1	hsa-miR-30a-5p	4.355	0
PRDM1	hsa-miR-30b-5p	4.355	0
PRDM1	hsa-miR-30d-5p	4.355	0
KLK10	hsa-let-7f-5p	4.439	0.002
PTGS2	hsa-miR-26b-5p	4.487	0.001
PTGS2	hsa-miR-16-5p	4.487	0.001
PTGS2	hsa-miR-26a-5p	4.487	0.001
GPR183	hsa-miR-26b-5p	4.499	0
FBN1	hsa-miR-30a-5p	4.524	0
CCDC80	hsa-miR-16-5p	4.549	0
TGFBR1	hsa-let-7f-5p	4.554	0
LAMA3	hsa-miR-26b-5p	4.633	0
ZEB2	hsa-miR-16-5p	4.658	0
ZEB2	hsa-miR-30e-5p	4.658	0
GPNMB	hsa-miR-26b-5p	4.688	0
ITGA2	hsa-miR-30a-5p	4.766	0
ITGA2	hsa-miR-16-5p	4.766	0
ITGA2	hsa-miR-26a-5p	4.766	0
ITGA2	hsa-miR-26b-5p	4.766	0
IFI44	hsa-miR-26b-5p	4.791	0
ZNF207	hsa-miR-30e-5p	4.811	0
ZNF207	hsa-miR-16-5p	4.811	0
ZNF207	hsa-miR-26b-5p	4.811	0
ZNF207	hsa-miR-26a-5p	4.811	0
CXCR4	hsa-miR-26b-5p	4.852	0
CXCR4	hsa-miR-126-3p	4.852	0
KPNA2	hsa-miR-26b-5p	4.876	0
KPNA2	hsa-miR-26a-5p	4.876	0
KPNA2	hsa-miR-16-5p	4.876	0
ECT2	hsa-miR-26b-5p	4.879	0
OLFML2B	hsa-miR-30b-5p	4.969	0
MGP	hsa-miR-26b-5p	5.019	0
PLAC8	hsa-miR-26a-5p	5.086	0
PLAC8	hsa-miR-26b-5p	5.086	0
SLC20A1	hsa-let-7f-5p	5.102	0
SLC6A14	hsa-miR-26b-5p	5.152	0
COL12A1	hsa-miR-26b-5p	5.408	0
SERPINE1	hsa-miR-30e-5p	5.425	0
SERPINE1	hsa-miR-30b-5p	5.425	0
SERPINE1	hsa-miR-30a-5p	5.425	0
SERPINE1	hsa-miR-30d-5p	5.425	0
RUNX2	hsa-miR-30d-5p	5.445	0
RUNX2	hsa-miR-30a-5p	5.445	0
RUNX2	hsa-miR-30b-5p	5.445	0
ASPN	hsa-miR-26b-5p	5.531	0
CTHRC1	hsa-miR-30b-5p	6.604	0
S100P	hsa-miR-26b-5p	6.667	0
COL1A2	hsa-miR-26b-5p	6.719	0
SFRP4	hsa-miR-26b-5p	6.764	0
POSTN	hsa-let-7f-5p	7.239	0
COL5A1	hsa-miR-26b-5p	7.463	0
