# Supplementary material for: Comparison of tumour and serum specific microRNA changes dissecting their role in pancreatic ductal adenocarcinoma: a meta-analysis
Source: BMC Cancer. 2019 Dec 3;19:1175. doi: 10.1186/s12885-019-6380-z (PMC6891989; doi:10.1186/s12885-019-6380-z)
Supplement: Supplementary file 6 — Additional file 6: Table S5. a: List of enriched GO terms in ‘GO Biological process’ as obtained by EnrichR using our genes of interest. b: List of enriched ‘KEGG Pathways’ as obtained by EnrichR using our genes of interest. c: List of enriched functions of genes as obtained by ‘GeneMANIA functions’ using our genes of interest. [file 12885_2019_6380_MOESM6_ESM.zip]

Archive with 3 entries (3 files):
- Supplementary Table 5aR5.xls
- Supplementary Table 5bR5.xls
- Supplementary Table 5cR5.xlsx
