# Supplementary material for: Comparison of tumour and serum specific microRNA changes dissecting their role in pancreatic ductal adenocarcinoma: a meta-analysis
Source: BMC Cancer. 2019 Dec 3;19:1175. doi: 10.1186/s12885-019-6380-z (PMC6891989; doi:10.1186/s12885-019-6380-z)
Supplement: Supplementary file 6 — Additional file 6: Table S5. a: List of enriched GO terms in ‘GO Biological process’ as obtained by EnrichR using our genes of interest. b: List of enriched ‘KEGG Pathways’ as obtained by EnrichR using our genes of interest. c: List of enriched functions of genes as obtained by ‘GeneMANIA functions’ using our genes of interest. [file 12885_2019_6380_MOESM6_ESM.zip › Supplementary Table 5aR5.xls]

## Sheet: KEGG_2016_table
Term	Overlap	P-value	Adjusted P-value	Old P-value	Old Adjusted P-value	Z-score	Combined Score	Genes
PI3K-Akt signaling pathway_Homo sapiens_hsa04151	42/341	1.12612e-11	2.96171e-09	9.57791e-07	0.000125949	-2.06704	52.1093	PRKAA1;PHLPP1;IRS1;ITGB4;LAMA3;PTEN;PIK3CD;PIK3R1;THBS1;IGF1R;GNG2;CCND2;AKT3;EIF4EBP1;JAK2;IL6R;EIF4B;MCL1;PDGFRB;IFNAR2;LAMB3;ITGA3;HGF;ITGA2;FN1;LAMB1;PPP2R5C;VEGFA;IL6;COL1A2;CREB1;COL4A2;CCNE2;COL4A1;CDK2;DDIT4;COL4A5;IL7R;TLR4;FGFR3;EPHA2;BCL2L1
Pathways in cancer_Homo sapiens_hsa05200	43/397	4.12787e-10	3.61877e-08	1.43791e-05	0.000541923	-2.05639	44.4347	LAMA3;PTEN;PIK3CD;TGFA;CXCR4;PIK3R1;PTGS2;STK4;RASGRP3;IGF1R;GNG2;AKT3;E2F3;BID;APPL1;RUNX1T1;PDGFRB;SMAD4;SMAD3;LAMB3;ITGA3;ITGA2;HGF;WNT5A;FN1;LAMB1;AXIN2;TGFBR1;VEGFA;IL6;PLCB4;COL4A2;MSH2;CCNE2;COL4A1;CDK2;CKS2;BAX;COL4A5;BIRC5;CTNNB1;FGFR3;BCL2L1
Small cell lung cancer_Homo sapiens_hsa05222	19/86	3.09699e-10	3.61877e-08	8.42158e-07	0.000125949	-1.85277	40.5671	LAMB3;ITGA3;ITGA2;LAMA3;FN1;PTEN;PIK3CD;LAMB1;PIK3R1;PTGS2;COL4A2;CCNE2;COL4A1;CDK2;AKT3;CKS2;COL4A5;E2F3;BCL2L1
AGE-RAGE signaling pathway in diabetic complications_Homo sapiens_hsa04933	20/101	8.41225e-10	4.42484e-08	1.92365e-06	0.00016864	-1.94777	40.701	SMAD4;VCAM1;SMAD3;SERPINE1;FN1;PIK3CD;PIK3R1;F3;TGFBR1;VEGFA;IL6;COL1A2;PLCB4;COL4A2;COL4A1;AKT3;BAX;COL4A5;CCL2;JAK2
HTLV-I infection_Homo sapiens_hsa05166	33/258	7.0038e-10	4.42484e-08	7.37676e-06	0.000485022	-1.86806	39.3776	NRP1;PCNA;ITGB2;CREM;PIK3CD;PIK3R1;CDC20;CCNB2;CDC23;XPO1;CCND2;PTTG1;CHEK1;AKT3;E2F3;MYBL2;HLA-DOA;POLE;PDGFRB;XBP1;SMAD4;VCAM1;SMAD3;WNT5A;TGFBR1;KAT2B;IL6;CREB1;BAX;CTNNB1;CALR;MAD2L1;BCL2L1
Focal adhesion_Homo sapiens_hsa04510	28/202	2.23975e-09	9.81759e-08	9.8668e-06	0.000518994	-1.79628	35.7763	SHC1;ITGB4;LAMA3;PTEN;PIK3CD;PIK3R1;THBS1;IGF1R;PAK1;CCND2;AKT3;FLNA;PDGFRB;LAMB3;CAV2;ITGA3;HGF;ITGA2;FN1;LAMB1;VEGFA;COL1A2;COL4A2;COL4A1;ZYX;COL4A5;CTNNB1;PPP1R12B
p53 signaling pathway_Homo sapiens_hsa04115	15/69	2.89403e-08	1.08733e-06	1.44238e-05	0.000541923	-1.56417	27.1509	RRM2;EI24;SERPINE1;PTEN;THBS1;SERPINB5;CCNB2;TP53I3;CCND2;CCNE2;CDK2;CHEK1;BAX;PMAIP1;BID
FoxO signaling pathway_Homo sapiens_hsa04068	20/133	1.12161e-07	3.68728e-06	6.90216e-05	0.00226909	-1.64836	26.3792	PRKAA1;SMAD4;GABARAPL1;SMAD3;IRS1;PLK2;BNIP3;PTEN;PIK3CD;PIK3R1;STK4;TGFBR1;IGF1R;CCNB2;IL6;CCND2;AKT3;CDK2;TNFSF10;IL7R
MicroRNAs in cancer_Homo sapiens_hsa05206	30/297	8.34095e-07	2.19367e-05	0.000873917	0.01768	-1.69124	23.6722	DNMT1;SLC45A3;BMPR2;IRS1;SHC1;PTEN;PTGS2;SLC7A1;THBS1;CCND2;STMN1;HMOX1;TIMP3;E2F3;MCL1;PDGFRB;KIF23;SERPINB5;CDC25A;VEGFA;CDC25B;ZEB2;CCNE2;DDIT4;FSCN1;VIM;ZFPM2;FGFR3;RECK;EZH2
Cell cycle_Homo sapiens_hsa04110	18/124	8.19493e-07	2.19367e-05	0.000234901	0.00686432	-1.53096	21.4558	SMAD4;PCNA;SMAD3;TTK;SMC3;CDC25A;CDC25B;CDC20;CCNB2;CDC23;CCND2;DBF4;PTTG1;CCNE2;CHEK1;CDK2;E2F3;MAD2L1
Colorectal cancer_Homo sapiens_hsa05210	12/62	2.62005e-06	6.26429e-05	0.000269299	0.00708256	-1.6111	20.7064	SMAD4;SMAD3;MSH2;AKT3;BAX;BIRC5;CTNNB1;PIK3CD;AXIN2;PIK3R1;TGFBR1;APPL1
Amoebiasis_Homo sapiens_hsa05146	15/100	4.41619e-06	9.67882e-05	0.000566441	0.0135431	-1.56508	19.2978	RAB5C;LAMB3;ITGB2;LAMA3;FN1;PIK3CD;LAMB1;PIK3R1;IL6;COL1A2;PLCB4;COL4A2;COL4A1;COL4A5;TLR4
Signaling pathways regulating pluripotency of stem cells_Homo sapiens_hsa04550	18/142	5.95894e-06	0.000120527	0.00100573	0.0188933	-1.52947	18.4005	SMAD1;SMAD4;SMAD3;BMPR2;WNT5A;LIF;PIK3CD;PIK3R1;AXIN2;KLF4;ACVR2A;IGF1R;AKT3;ID1;CTNNB1;JAK2;FGFR3;SKIL
HIF-1 signaling pathway_Homo sapiens_hsa04066	15/103	6.41589e-06	0.000120527	0.00074576	0.0163446	-1.49364	17.8591	PFKFB3;TFRC;SERPINE1;PIK3CD;PIK3R1;IGF1R;VEGFA;HK1;IL6;AKT3;EIF4EBP1;HMOX1;TIMP1;IL6R;TLR4
Proteoglycans in cancer_Homo sapiens_hsa05205	22/203	7.81734e-06	0.000137064	0.00189846	0.0312059	-1.65097	19.4141	CAV2;HGF;ITGA2;WNT5A;FN1;GAB1;ITPR1;PLAUR;PIK3CD;PIK3R1;THBS1;VEGFA;IGF1R;PAK1;AKT3;TIMP3;CTNNB1;FLNA;HPSE;PPP1R12B;TLR4;EIF4B
Hepatitis B_Homo sapiens_hsa05161	18/146	8.82672e-06	0.000145089	0.00133936	0.0234834	-1.55403	18.0854	SMAD4;PCNA;SMAD3;EGR3;PTEN;PIK3CD;PIK3R1;TGFBR1;IFIH1;IL6;CREB1;CCNE2;AKT3;CDK2;BAX;BIRC5;E2F3;TLR4
Influenza A_Homo sapiens_hsa05164	19/175	3.12093e-05	0.000482826	0.00372255	0.051528	-1.55507	16.1336	IFNAR2;RNASEL;NXT1;RSAD2;PIK3CD;PIK3R1;IFIH1;SOCS3;IL6;XPO1;AKT3;TNFSF10;CCL2;HLA-DOA;KPNA2;JAK2;RAE1;TLR4;KPNA1
ECM-receptor interaction_Homo sapiens_hsa04512	12/82	5.07789e-05	0.000741936	0.00238277	0.0348149	-1.19603	11.8264	COL1A2;LAMB3;COL4A2;ITGA3;COL4A1;ITGB4;ITGA2;LAMA3;FN1;COL4A5;LAMB1;THBS1
mTOR signaling pathway_Homo sapiens_hsa04150	10/60	6.91211e-05	0.000956782	0.00233899	0.0348149	-1.29715	12.4263	PRKAA1;IRS1;AKT3;DDIT4;EIF4EBP1;PTEN;PIK3CD;PIK3R1;EIF4B;VEGFA
Prostate cancer_Homo sapiens_hsa05215	12/89	0.000114665	0.00150784	0.00434724	0.0532199	-1.40759	12.7717	PDGFRB;CREB1;CCNE2;CDK2;AKT3;PTEN;TGFA;CTNNB1;PIK3CD;E2F3;PIK3R1;IGF1R
Ras signaling pathway_Homo sapiens_hsa04014	21/227	0.000128849	0.00158424	0.0122906	0.104272	-1.49127	13.3571	PDGFRB;RAB5C;SHC1;HGF;GAB1;PLA2G4A;PIK3CD;PIK3R1;RASAL2;STK4;VEGFA;RASGRP3;IGF1R;PAK1;GNG2;AKT3;REL;ABL2;FGFR3;EPHA2;BCL2L1
Chagas disease (American trypanosomiasis)_Homo sapiens_hsa05142	13/104	0.000132522	0.00158424	0.00544545	0.0596731	-1.26219	11.2698	C1QB;SMAD3;SERPINE1;PIK3CD;PIK3R1;CFLAR;TGFBR1;IL6;PLCB4;AKT3;CCL2;CALR;TLR4
Pancreatic cancer_Homo sapiens_hsa05212	10/66	0.000158137	0.00180826	0.00431552	0.0532199	-1.19796	10.4846	SMAD4;SMAD3;AKT3;TGFA;PIK3CD;E2F3;PIK3R1;TGFBR1;VEGFA;BCL2L1
Central carbon metabolism in cancer_Homo sapiens_hsa05230	10/67	0.00017975	0.00196976	0.0047453	0.0542614	-1.09669	9.45778	PDGFRB;SCO2;AKT3;PTEN;PIK3CD;PIK3R1;SLC16A3;FGFR3;PFKP;HK1
Oocyte meiosis_Homo sapiens_hsa04114	14/123	0.000203727	0.00214321	0.0083536	0.080617	-1.2479	10.6056	ITPR1;PPP2R5C;SMC3;IGF1R;CDC20;CCNB2;CDC23;PTTG1;CCNE2;CDK2;FBXO5;CPEB2;CPEB4;MAD2L1
Apoptosis_Homo sapiens_hsa04210	15/140	0.000240089	0.00225513	0.0104891	0.0951249	-1.26727	10.5621	ITPR1;PIK3CD;PIK3R1;CFLAR;PTPN13;LMNB1;TUBA1C;AKT3;TNFSF10;BAX;BIRC5;PMAIP1;BID;BCL2L1;MCL1
TNF signaling pathway_Homo sapiens_hsa04668	13/110	0.000234077	0.00225513	0.00825532	0.080617	-1.21462	10.154	VCAM1;JAG1;LIF;TNFAIP3;PIK3CD;PIK3R1;CFLAR;PTGS2;SOCS3;IL6;CREB1;AKT3;CCL2
Cysteine and methionine metabolism_Homo sapiens_hsa00270	8/45	0.000230845	0.00225513	0.00445185	0.0532199	-0.589853	4.93929	MPST;DNMT1;AHCYL2;MDH1;MDH2;CBS;SMS;BCAT1
Progesterone-mediated oocyte maturation_Homo sapiens_hsa04914	12/98	0.000289097	0.00262182	0.0085828	0.080617	-1.15691	9.42735	CCNB2;CDC23;AKT3;CDK2;PIK3CD;PIK3R1;CPEB2;CDC25A;CDC25B;CPEB4;MAD2L1;IGF1R
Malaria_Homo sapiens_hsa05144	8/49	0.000423502	0.0037127	0.00697931	0.0734223	-0.612321	4.75587	IL6;VCAM1;HGF;ITGB2;HBB;CCL2;TLR4;THBS1
Hippo signaling pathway_Homo sapiens_hsa04390	15/153	0.000623462	0.00528937	0.0206844	0.155429	-1.01483	7.48971	SMAD1;SMAD4;SMAD3;BMPR2;WNT5A;SERPINE1;ITGB2;AXIN2;TGFBR1;CTGF;SMAD7;CCND2;ID1;BIRC5;CTNNB1
Glioma_Homo sapiens_hsa05214	9/65	0.000662329	0.00544352	0.0110315	0.0967094	-0.929808	6.80596	PDGFRB;SHC1;AKT3;PTEN;TGFA;PIK3CD;E2F3;PIK3R1;IGF1R
TGF-beta signaling pathway_Homo sapiens_hsa04350	10/84	0.00113379	0.00903598	0.0185244	0.152247	-0.904865	6.13696	SMAD1;SMAD4;BMPR2;SMAD3;SMURF2;ID1;THBS1;TGFBR1;ACVR2A;SMAD7
Toxoplasmosis_Homo sapiens_hsa05145	12/118	0.00154424	0.0112815	0.0289596	0.211566	-0.956217	6.18981	LAMB3;AKT3;LAMA3;PPIF;PIK3CD;LAMB1;PIK3R1;HLA-DOA;JAK2;LDLR;TLR4;BCL2L1
B cell receptor signaling pathway_Homo sapiens_hsa04662	9/73	0.00154416	0.0112815	0.0206631	0.155429	-0.88632	5.73739	LYN;INPP5D;AKT3;BLNK;PIK3CD;PIK3R1;NFKBIE;MALT1;RASGRP3
Chronic myeloid leukemia_Homo sapiens_hsa05220	9/73	0.00154416	0.0112815	0.0206631	0.155429	-0.824247	5.33558	SMAD4;SMAD3;SHC1;AKT3;PIK3CD;E2F3;PIK3R1;TGFBR1;BCL2L1
Measles_Homo sapiens_hsa05162	13/136	0.00176554	0.0125496	0.0352824	0.217448	-0.949987	6.02225	IFNAR2;TNFAIP3;PIK3CD;PIK3R1;IFIH1;IL6;CCND2;CCNE2;AKT3;CDK2;TNFSF10;JAK2;TLR4
Phagosome_Homo sapiens_hsa04145	14/154	0.00193016	0.0133587	0.0413727	0.236281	-0.81837	5.11494	COLEC12;RAB5C;TFRC;ITGA2;STX7;ITGB2;THBS1;MRC2;TUBA1C;LAMP1;OLR1;CALR;HLA-DOA;TLR4
Rap1 signaling pathway_Homo sapiens_hsa04015	17/211	0.00248928	0.0159678	0.0638675	0.316927	-0.95626	5.7335	PDGFRB;HGF;ITGB2;FPR1;PIK3CD;PIK3R1;SIPA1L2;THBS1;VEGFA;RASGRP3;IGF1R;PLCB4;AKT3;ID1;CTNNB1;FGFR3;EPHA2
Fc gamma R-mediated phagocytosis_Homo sapiens_hsa04666	10/93	0.00245954	0.0159678	0.0326421	0.214622	-0.781935	4.6977	LYN;PAK1;MARCKSL1;CFL2;INPP5D;AKT3;CFL1;PLA2G4A;PIK3CD;PIK3R1
NF-kappa B signaling pathway_Homo sapiens_hsa04064	10/93	0.00245954	0.0159678	0.0326421	0.214622	-0.658852	3.95824	LYN;VCAM1;BLNK;TNFAIP3;CFLAR;TNFRSF11A;PTGS2;TLR4;MALT1;BCL2L1
Longevity regulating pathway - mammal_Homo sapiens_hsa04211	10/94	0.00266249	0.0164313	0.0345782	0.217448	-0.731049	4.33402	PRKAA1;CREB1;IRS1;AKT3;EIF4EBP1;BAX;PIK3CD;PIK3R1;IGF1R;APPL1
Complement and coagulation cascades_Homo sapiens_hsa04610	9/79	0.00268648	0.0164313	0.0310829	0.214622	-0.454575	2.69087	C1QB;SERPINB2;SERPINE1;ITGB2;C5AR1;CFI;PLAUR;F3;CD55
Renal cell carcinoma_Homo sapiens_hsa05211	8/66	0.00309507	0.0185001	0.030663	0.214622	-0.379763	2.19425	PAK1;HGF;AKT3;GAB1;TGFA;PIK3CD;PIK3R1;VEGFA
Transcriptional misregulation in cancer_Homo sapiens_hsa05202	15/180	0.00316601	0.0185036	0.0634706	0.316927	-0.713297	4.10523	SMAD1;MEF2C;SLC45A3;TAF15;RUNX2;IGF1R;IL6;CCND2;NR4A3;WT1;SIN3A;REL;ERG;RUNX1T1;BCL2L1
Phosphatidylinositol signaling system_Homo sapiens_hsa04070	10/98	0.00361215	0.0206521	0.0431234	0.236281	-0.583679	3.28229	PLCB4;SYNJ1;INPP5D;ITPR1;PTEN;PIP4K2A;PIK3CD;PIK3R1;PIK3C2A;PIK3C2B
Endocytosis_Homo sapiens_hsa04144	19/259	0.0040934	0.0229056	0.102094	0.404183	-0.832711	4.57856	RAB5C;SMAD3;TFRC;SMURF2;CAV2;WIPF1;ARAP2;CXCR4;ARRB1;AP2B1;ARRB2;TGFBR1;IGF1R;EHD1;RABEP1;RAB11FIP2;FOLR2;LDLR;FGFR3
Viral carcinogenesis_Homo sapiens_hsa05203	16/205	0.00447863	0.0242882	0.0866499	0.371645	-0.786748	4.25508	LYN;EGR3;PIK3CD;PIK3R1;HIST2H2BE;CDC20;KAT2B;CCND2;CREB1;CCNE2;CHEK1;CDK2;REL;BAX;PMAIP1;HIST1H2BC
Chemokine signaling pathway_Homo sapiens_hsa04062	15/187	0.00452519	0.0242882	0.0805457	0.371641	-0.683126	3.68758	LYN;CXCL9;SHC1;PIK3CD;CXCR4;ARRB1;PIK3R1;ARRB2;CXCL13;PAK1;GNG2;PLCB4;AKT3;CCL2;JAK2
Non-small cell lung cancer_Homo sapiens_hsa05223	7/56	0.00465807	0.0245015	0.0367938	0.219927	-0.00875229	0.0469924	EML4;AKT3;TGFA;PIK3CD;E2F3;PIK3R1;STK4
Melanoma_Homo sapiens_hsa05218	8/71	0.00487392	0.0246508	0.0429015	0.236281	-0.222711	1.18568	PDGFRB;HGF;AKT3;PTEN;PIK3CD;E2F3;PIK3R1;IGF1R
Inositol phosphate metabolism_Homo sapiens_hsa00562	8/71	0.00487392	0.0246508	0.0429015	0.236281	-0.20639	1.09879	PLCB4;SYNJ1;INPP5D;PTEN;PIP4K2A;PIK3CD;PIK3C2A;PIK3C2B
ErbB signaling pathway_Homo sapiens_hsa04012	9/87	0.00514863	0.0255489	0.0500067	0.257878	-0.355557	1.87344	PAK1;SHC1;AKT3;GAB1;EIF4EBP1;TGFA;PIK3CD;ABL2;PIK3R1
Prolactin signaling pathway_Homo sapiens_hsa04917	8/72	0.00530826	0.0258532	0.0456869	0.240313	-0.181126	0.948829	SOCS3;CCND2;SHC1;AKT3;PIK3CD;TNFRSF11A;PIK3R1;JAK2
Fructose and mannose metabolism_Homo sapiens_hsa00051	5/32	0.00625152	0.0298936	0.0355524	0.217448	1.78503	-9.05892	AKR1B10;PFKFB3;ALDOC;PFKP;HK1
Jak-STAT signaling pathway_Homo sapiens_hsa04630	13/158	0.00642328	0.0301665	0.086111	0.371645	-0.532535	2.68815	IFNAR2;LIF;PIK3CD;PIK3R1;SOCS3;IL6;CCND2;AKT3;IL7R;JAK2;IL6R;BCL2L1;MCL1
AMPK signaling pathway_Homo sapiens_hsa04152	11/124	0.00678186	0.0312918	0.0746394	0.350539	-0.359097	1.79315	PRKAA1;CREB1;PFKFB3;IRS1;AKT3;EIF4EBP1;PIK3CD;PIK3R1;PPP2R5C;PFKP;IGF1R
Tuberculosis_Homo sapiens_hsa05152	14/178	0.00707311	0.0320729	0.0997756	0.403708	-0.415709	2.05836	RAB5C;ITGB2;MALT1;TLR1;MRC2;IL6;CREB1;LAMP1;AKT3;BAX;HLA-DOA;BID;JAK2;TLR4
Insulin resistance_Homo sapiens_hsa04931	10/109	0.00764443	0.034076	0.0736936	0.350539	-0.324072	1.57946	SOCS3;PRKAA1;IL6;CREB1;IRS1;GFPT2;AKT3;PTEN;PIK3CD;PIK3R1
Axon guidance_Homo sapiens_hsa04360	11/127	0.00807408	0.0353914	0.0842604	0.371645	-0.260656	1.25613	EFNB2;EPHA4;NRP1;PAK1;CFL2;SEMA6D;CFL1;PLXNA1;CXCR4;PLXNC1;EPHA2
Estrogen signaling pathway_Homo sapiens_hsa04915	9/99	0.0117412	0.050622	0.0904384	0.371645	-0.233781	1.03907	CREB1;PLCB4;SHC1;AKT3;ITPR1;PIK3CD;PIK3R1;FKBP4;FKBP5
Endometrial cancer_Homo sapiens_hsa05213	6/52	0.0125769	0.0533506	0.0683583	0.33293	0.612388	-2.67974	AKT3;PTEN;CTNNB1;PIK3CD;AXIN2;PIK3R1
Caffeine metabolism_Homo sapiens_hsa00232	2/5	0.0129229	0.0539479	0.0443144	0.237851	12.4603	-54.1866	NAT1;XDH
Neurotrophin signaling pathway_Homo sapiens_hsa04722	10/120	0.0144949	0.0595648	0.115224	0.421657	-0.212473	0.899603	IRS1;SHC1;AKT3;GAB1;BAX;PIK3CD;IRAK3;PIK3R1;NFKBIE;SH2B3
MAPK signaling pathway_Homo sapiens_hsa04010	17/255	0.0155854	0.0621053	0.201792	0.565583	-0.342904	1.42697	PDGFRB;MAP3K2;DUSP5;MEF2C;PLA2G4A;ARRB1;ARRB2;STK4;TGFBR1;CDC25B;RASGRP3;PAK1;AKT3;STMN1;FLNA;FGFR3;MAP4K4
Adipocytokine signaling pathway_Homo sapiens_hsa04920	7/70	0.0154179	0.0621053	0.0892614	0.371645	0.331504	-1.38311	SOCS3;PRKAA1;IRS1;AKT3;ACSL3;NFKBIE;JAK2
Staphylococcus aureus infection_Homo sapiens_hsa05150	6/56	0.0177107	0.0695212	0.0882361	0.371645	0.841804	-3.39549	C1QB;ITGB2;C5AR1;CFI;FPR1;HLA-DOA
Protein digestion and absorption_Homo sapiens_hsa04974	8/90	0.0192455	0.0744349	0.116331	0.421657	0.283519	-1.12003	COL15A1;COL1A2;COL5A1;COL4A2;COL4A1;COL12A1;COL4A5;KCNN4
Adherens junction_Homo sapiens_hsa04520	7/74	0.0203947	0.076626	0.109452	0.411225	0.415744	-1.61827	SMAD4;SMAD3;CTNNB1;LMO7;SSX2IP;TGFBR1;IGF1R
Biosynthesis of amino acids_Homo sapiens_hsa01230	7/74	0.0203947	0.076626	0.109452	0.411225	0.450121	-1.75209	SHMT2;CBS;GPT2;ALDOC;BCAT1;TKT;PFKP
Cytokine-cytokine receptor interaction_Homo sapiens_hsa04060	17/265	0.021802	0.0807595	0.245207	0.597333	-0.190868	0.730215	PDGFRB;IFNAR2;CXCL9;BMPR2;HGF;LIF;CXCR4;TNFRSF11A;CXCL13;TGFBR1;ACVR2A;VEGFA;IL6;TNFSF10;CCL2;IL7R;IL6R
Circadian rhythm_Homo sapiens_hsa04710	4/30	0.0244639	0.0893611	0.0877056	0.371645	3.61341	-13.4078	PRKAA1;PER3;CREB1;BHLHE40
Non-alcoholic fatty liver disease (NAFLD)_Homo sapiens_hsa04932	11/151	0.0263776	0.0901489	0.187023	0.565583	-0.0256758	0.0933377	SOCS3;PRKAA1;XBP1;IL6;IRS1;AKT3;BAX;PIK3CD;PIK3R1;BID;IL6R
Osteoclast differentiation_Homo sapiens_hsa04380	10/132	0.0263228	0.0901489	0.172749	0.55406	0.0511235	-0.185953	IFNAR2;CYLD;SOCS3;CREB1;AKT3;BLNK;PIK3CD;PIK3R1;TNFRSF11A;TGFBR1
Bacterial invasion of epithelial cells_Homo sapiens_hsa05100	7/78	0.0263934	0.0901489	0.131862	0.450386	0.589668	-2.14323	CAV2;SHC1;FN1;GAB1;CTNNB1;PIK3CD;PIK3R1
VEGF signaling pathway_Homo sapiens_hsa04370	6/61	0.0259407	0.0901489	0.117038	0.421657	0.788878	-2.88094	AKT3;PLA2G4A;PIK3CD;PIK3R1;PTGS2;VEGFA
Carbohydrate digestion and absorption_Homo sapiens_hsa04973	5/45	0.0255497	0.0901489	0.102967	0.404183	1.63741	-6.00461	AKT3;PIK3CD;PIK3R1;SLC2A5;HK1
RNA transport_Homo sapiens_hsa03013	12/172	0.0281871	0.095041	0.2098	0.565583	0.000423655	-0.00151198	EEF1A1;EIF4A1;EIF2S3;NXT1;XPO1;NUP155;NUP50;EIF4EBP1;UPF3B;RANGAP1;RAE1;EIF4B
Regulation of actin cytoskeleton_Homo sapiens_hsa04810	14/214	0.0304541	0.101385	0.250432	0.598759	0.00821326	-0.0286769	PDGFRB;ITGA3;ITGB4;ITGA2;ITGB2;FN1;PIK3CD;PIK3R1;PAK1;CFL2;CFL1;PIP4K2A;PPP1R12B;FGFR3
Longevity regulating pathway - multiple species_Homo sapiens_hsa04213	6/64	0.031929	0.104967	0.136315	0.454883	0.979779	-3.37459	PRKAA1;IRS1;AKT3;PIK3CD;PIK3R1;IGF1R
Type II diabetes mellitus_Homo sapiens_hsa04930	5/48	0.0327154	0.106224	0.12396	0.440559	1.88574	-6.44907	SOCS3;IRS1;PIK3CD;PIK3R1;HK1
Insulin signaling pathway_Homo sapiens_hsa04910	10/139	0.035781	0.114761	0.211558	0.565583	0.219649	-0.731507	SOCS3;PRKAA1;PRKAR1A;IRS1;SHC1;AKT3;EIF4EBP1;PIK3CD;PIK3R1;HK1
One carbon pool by folate_Homo sapiens_hsa00670	3/20	0.0368495	0.116764	0.104915	0.405776	6.56035	-21.6551	MTHFD1L;SHMT2;TYMS
Platelet activation_Homo sapiens_hsa04611	9/122	0.0393123	0.122366	0.208325	0.565583	0.273948	-0.886557	LYN;COL1A2;PLCB4;ITGA2;AKT3;ITPR1;PLA2G4A;PIK3CD;PIK3R1
Wnt signaling pathway_Homo sapiens_hsa04310	10/142	0.0404785	0.122366	0.229212	0.579643	0.30441	-0.97624	SFRP4;SMAD4;CCND2;SMAD3;PLCB4;CSNK1A1;WNT5A;RUVBL1;CTNNB1;AXIN2
African trypanosomiasis_Homo sapiens_hsa05143	4/35	0.0404286	0.122366	0.128673	0.445275	3.0589	-9.81363	IL6;VCAM1;PLCB4;HBB
Prion diseases_Homo sapiens_hsa05020	4/35	0.0404286	0.122366	0.128673	0.445275	3.06563	-9.83521	C1QB;PRNP;IL6;BAX
Fc epsilon RI signaling pathway_Homo sapiens_hsa04664	6/68	0.0412159	0.123179	0.164159	0.53301	1.03589	-3.30338	LYN;INPP5D;AKT3;PLA2G4A;PIK3CD;PIK3R1
DNA replication_Homo sapiens_hsa03030	4/36	0.0441875	0.130577	0.137683	0.454883	3.79602	-11.841	PRIM2;PCNA;RPA3;POLE
Toll-like receptor signaling pathway_Homo sapiens_hsa04620	8/106	0.0449661	0.131401	0.210161	0.565583	0.517609	-1.60554	IFNAR2;TLR1;IL6;CXCL9;AKT3;PIK3CD;PIK3R1;TLR4
Hematopoietic cell lineage_Homo sapiens_hsa04640	7/88	0.0463549	0.133971	0.196655	0.565583	0.844289	-2.59317	IL6;TFRC;ITGA3;ITGA2;IL7R;IL6R;CD55
Salivary secretion_Homo sapiens_hsa04970	7/89	0.0487664	0.139408	0.203742	0.565583	0.854561	-2.58138	SLC12A2;CST2;PLCB4;ITPR1;ATP2B1;LYZ;KCNN4
Alanine	aspartate and glutamate metabolism_Homo sapiens_hsa00250	3/35	0.141298	0.294931	0.295479	0.658568	6.03338	-11.8066	GPT2;GFPT2;ASNS
Rheumatoid arthritis_Homo sapiens_hsa05323	7/90	0.0512561	0.14495	0.210925	0.565583	0.859749	-2.55424	IL6;ITGB2;CCL2;TNFRSF11A;HLA-DOA;TLR4;VEGFA
Mismatch repair_Homo sapiens_hsa03430	3/23	0.0527478	0.147582	0.138367	0.454883	6.42087	-18.8917	PCNA;MSH2;RPA3
Legionellosis_Homo sapiens_hsa05134	5/55	0.0539039	0.149229	0.179676	0.565583	2.0381	-5.95238	EEF1A1;IL6;BNIP3;ITGB2;TLR4
Leishmaniasis_Homo sapiens_hsa05140	6/73	0.0550021	0.150683	0.20202	0.565583	1.27528	-3.69879	MARCKSL1;ITGB2;HLA-DOA;PTGS2;JAK2;TLR4
Cholinergic synapse_Homo sapiens_hsa04725	8/111	0.0562026	0.152384	0.244278	0.597333	0.68003	-1.95767	GNG2;CREB1;PLCB4;AKT3;ITPR1;PIK3CD;PIK3R1;JAK2
Regulation of lipolysis in adipocytes_Homo sapiens_hsa04923	5/56	0.0574523	0.154183	0.188308	0.565583	1.85423	-5.29717	IRS1;AKT3;PIK3CD;PIK3R1;PTGS2
Carbon metabolism_Homo sapiens_hsa01200	8/113	0.0611545	0.159385	0.258417	0.612286	0.849159	-2.37285	MDH1;SHMT2;MDH2;GPT2;ALDOC;TKT;PFKP;HK1
Pertussis_Homo sapiens_hsa05133	6/75	0.0612088	0.159385	0.217992	0.567643	1.48189	-4.13961	C1QB;IL6;CFL2;CFL1;ITGB2;TLR4
Acute myeloid leukemia_Homo sapiens_hsa05221	5/57	0.0611314	0.159385	0.197086	0.565583	1.99851	-5.58528	AKT3;EIF4EBP1;PIK3CD;PIK3R1;RUNX1T1
Bladder cancer_Homo sapiens_hsa05219	4/41	0.0657997	0.16966	0.186183	0.565583	3.27432	-8.90989	E2F3;FGFR3;THBS1;VEGFA
RNA degradation_Homo sapiens_hsa03018	6/77	0.0678137	0.173155	0.234375	0.587054	1.41198	-3.79962	EXOSC6;BTG2;TOB2;LSM5;TOB1;PFKP
Viral myocarditis_Homo sapiens_hsa05416	5/59	0.0688806	0.174188	0.215051	0.565583	2.31466	-6.19259	ITGB2;ABL2;HLA-DOA;BID;CD55
Ubiquitin mediated proteolysis_Homo sapiens_hsa04120	9/137	0.0714815	0.179044	0.307381	0.673073	0.828302	-2.18532	CDC20;CUL4A;SOCS3;CDC23;SMURF2;UBE2C;UBE2S;UBE2D3;RHOBTB1
Long-term depression_Homo sapiens_hsa04730	5/60	0.0729494	0.180997	0.224221	0.578139	2.08037	-5.44638	LYN;PLCB4;ITPR1;PLA2G4A;IGF1R
Thyroid hormone signaling pathway_Homo sapiens_hsa04919	8/118	0.0746977	0.183603	0.294781	0.658568	0.98285	-2.54981	KAT2B;PLCB4;SIN3A;AKT3;CTNNB1;PIK3CD;PIK3R1;PFKP
Sphingolipid signaling pathway_Homo sapiens_hsa04071	8/120	0.0805829	0.196234	0.309665	0.673073	0.970373	-2.44385	PLCB4;AKT3;PTEN;BAX;PIK3CD;PIK3R1;PPP2R5C;BID
Choline metabolism in cancer_Homo sapiens_hsa05231	7/101	0.0838929	0.20242	0.295218	0.658568	1.11848	-2.77182	PDGFRB;AKT3;EIF4EBP1;PLA2G4A;PIK3CD;CHPT1;PIK3R1
Glyoxylate and dicarboxylate metabolism_Homo sapiens_hsa00630	3/28	0.0852358	0.203791	0.200535	0.565583	5.81377	-14.3154	MDH1;MDH2;SHMT2
Pentose phosphate pathway_Homo sapiens_hsa00030	3/29	0.0925519	0.217332	0.213685	0.565583	5.02892	-11.9688	ALDOC;TKT;PFKP
Nicotinate and nicotinamide metabolism_Homo sapiens_hsa00760	3/29	0.0925519	0.217332	0.213685	0.565583	6.08186	-14.4747	NT5E;QPRT;NAMPT
cGMP-PKG signaling pathway_Homo sapiens_hsa04022	10/167	0.0962892	0.224107	0.392123	0.773628	0.969288	-2.26852	MEF2C;CREB1;PLCB4;IRS1;AKT3;PPIF;ITPR1;PIK3CD;PIK3R1;ATP2B1
Pyrimidine metabolism_Homo sapiens_hsa00240	7/105	0.0981514	0.224468	0.32762	0.706263	1.32222	-3.0692	PRIM2;ENTPD1;NT5E;RRM2;TXNRD1;TYMS;POLE
Nucleotide excision repair_Homo sapiens_hsa03420	4/47	0.0976905	0.224468	0.250279	0.598759	3.71574	-8.64263	CUL4A;PCNA;RPA3;POLE
Galactose metabolism_Homo sapiens_hsa00052	3/30	0.100117	0.22699	0.227013	0.579643	5.17186	-11.9026	AKR1B10;PFKP;HK1
Ovarian steroidogenesis_Homo sapiens_hsa04913	4/50	0.115884	0.260492	0.283927	0.655025	3.42608	-7.38376	PLA2G4A;PTGS2;LDLR;IGF1R
Purine metabolism_Homo sapiens_hsa00230	10/176	0.123967	0.271601	0.453645	0.795852	1.01766	-2.12462	PRIM2;ENTPD1;NT5E;RRM2;PDE4D;AK2;GMPS;PDE4B;POLE;XDH
Morphine addiction_Homo sapiens_hsa05032	6/91	0.124957	0.271601	0.356895	0.735191	1.5889	-3.30458	GNG2;PDE4D;PDE4B;ARRB1;ARRB2;GABRE
mRNA surveillance pathway_Homo sapiens_hsa03015	6/91	0.124957	0.271601	0.356895	0.735191	1.62194	-3.37328	NXT1;CPSF2;CSTF2;UPF3B;PPP2R5C;PELO
Mineral absorption_Homo sapiens_hsa04978	4/51	0.122256	0.271601	0.295297	0.658568	3.5178	-7.39314	CYBRD1;HMOX1;SLC30A1;ATP2B1
2-Oxocarboxylic acid metabolism_Homo sapiens_hsa01210	2/17	0.131056	0.282523	0.245293	0.597333	10.0945	-20.5133	GPT2;BCAT1
Natural killer cell mediated cytotoxicity_Homo sapiens_hsa04650	8/135	0.133117	0.284633	0.424468	0.795852	1.25478	-2.53029	IFNAR2;PAK1;SHC1;ITGB2;TNFSF10;PIK3CD;PIK3R1;BID
Oxytocin signaling pathway_Homo sapiens_hsa04921	9/158	0.137879	0.292437	0.458065	0.795852	1.24363	-2.46411	PRKAA1;MEF2C;PLCB4;ITPR1;PLA2G4A;PIK3CD;PIK3R1;PPP1R12B;PTGS2
Ribosome_Homo sapiens_hsa03010	8/137	0.141199	0.294931	0.439865	0.795852	1.25966	-2.46589	MRPL2;RPS27;RPL23;MRPS18A;RPL27;RPL37;MRPL12;RPS23
Arrhythmogenic right ventricular cardiomyopathy (ARVC)_Homo sapiens_hsa05412	5/74	0.14273	0.295575	0.361097	0.736189	2.53186	-4.92902	ITGA3;ITGB4;ITGA2;CTNNB1;DSG2
Pantothenate and CoA biosynthesis_Homo sapiens_hsa00770	2/18	0.143955	0.295784	0.264186	0.616812	10.9086	-21.1436	VNN2;BCAT1
Tight junction_Homo sapiens_hsa04530	8/139	0.149519	0.304834	0.455209	0.795852	1.35055	-2.56649	VAPA;AKT3;EPB41L3;PTEN;SHROOM3;CTNNB1;MPDZ;JAM2
Leukocyte transendothelial migration_Homo sapiens_hsa04670	7/118	0.152859	0.309246	0.435207	0.795852	1.58114	-2.96976	VCAM1;ITGB2;CTNNB1;PIK3CD;CXCR4;PIK3R1;JAM2
Herpes simplex infection_Homo sapiens_hsa05168	10/185	0.155531	0.31225	0.5143	0.811385	1.32163	-2.45944	IFNAR2;IFIH1;SOCS3;IL6;RNASEL;PER3;CDK2;CCL2;HLA-DOA;JAK2
Antigen processing and presentation_Homo sapiens_hsa04612	5/77	0.160493	0.31977	0.391323	0.773628	2.49351	-4.56188	CREB1;HSPA4;CALR;HLA-DOA;LGMN
NOD-like receptor signaling pathway_Homo sapiens_hsa04621	4/57	0.163385	0.323085	0.364305	0.737018	3.43785	-6.22816	IL6;CARD8;TNFAIP3;CCL2
Phospholipase D signaling pathway_Homo sapiens_hsa04072	8/144	0.17132	0.333757	0.493203	0.811385	1.51853	-2.67902	PDGFRB;PLCB4;SHC1;AKT3;GAB1;PLA2G4A;PIK3CD;PIK3R1
Glycosaminoglycan biosynthesis - chondroitin sulfate / dermatan sulfate_Homo sapiens_hsa00532	2/20	0.170466	0.333757	0.301933	0.667297	9.43603	-16.6944	CSGALNACT2;XYLT1
Butirosin and neomycin biosynthesis_Homo sapiens_hsa00524	1/5	0.173327	0.335184	0.265018	0.616812	39.7896	-69.7342	HK1
Aldosterone-regulated sodium reabsorption_Homo sapiens_hsa04960	3/39	0.177591	0.340923	0.351132	0.735191	5.26542	-9.10008	IRS1;PIK3CD;PIK3R1
Adrenergic signaling in cardiomyocytes_Homo sapiens_hsa04261	8/148	0.189729	0.361586	0.523058	0.811385	1.56332	-2.59849	CREB1;PLCB4;AKT3;CREM;PIK3CD;PIK3R1;PPP2R5C;ATP2B1
T cell receptor signaling pathway_Homo sapiens_hsa04660	6/104	0.193349	0.365833	0.473998	0.799112	1.93686	-3.18277	PAK1;AKT3;PIK3CD;PIK3R1;NFKBIE;MALT1
Hypertrophic cardiomyopathy (HCM)_Homo sapiens_hsa05410	5/83	0.198458	0.372818	0.4513	0.795852	2.70045	-4.36711	IL6;PRKAA1;ITGA3;ITGB4;ITGA2
Dopaminergic synapse_Homo sapiens_hsa04728	7/129	0.207975	0.387925	0.524469	0.811385	1.84404	-2.89577	GNG2;CREB1;PLCB4;AKT3;ITPR1;PPP2R5C;ARRB2
Proximal tubule bicarbonate reclamation_Homo sapiens_hsa04964	2/23	0.211498	0.388979	0.357812	0.735191	9.43082	-14.6512	MDH1;AQP1
Biosynthesis of unsaturated fatty acids_Homo sapiens_hsa01040	2/23	0.211498	0.388979	0.357812	0.735191	9.7406	-15.1324	ELOVL5;ELOVL6
Renin secretion_Homo sapiens_hsa04924	4/64	0.216582	0.395562	0.444338	0.795852	3.43124	-5.24907	PLCB4;CREB1;ITPR1;AQP1
Epstein-Barr virus infection_Homo sapiens_hsa05169	10/202	0.224606	0.401561	0.622198	0.879232	1.63357	-2.43958	LYN;ENTPD1;XPO1;AKT3;CDK2;TNFAIP3;PIK3CD;VIM;PIK3R1;NFKBIE
Inflammatory bowel disease (IBD)_Homo sapiens_hsa05321	4/65	0.224541	0.401561	0.45556	0.795852	3.62677	-5.41729	IL6;SMAD3;HLA-DOA;TLR4
ABC transporters_Homo sapiens_hsa02010	3/44	0.225973	0.401561	0.419863	0.795852	5.81038	-8.642	ABCA1;ABCC4;ABCC5
Glycosaminoglycan biosynthesis - heparan sulfate / heparin_Homo sapiens_hsa00534	2/24	0.225391	0.401561	0.376099	0.755068	9.61518	-14.3258	EXT1;XYLT1
Hepatitis C_Homo sapiens_hsa05160	7/133	0.229663	0.405378	0.555661	0.846853	1.95929	-2.88239	IFNAR2;SOCS3;RNASEL;AKT3;PIK3CD;PIK3R1;LDLR
Gap junction_Homo sapiens_hsa04540	5/88	0.232187	0.407101	0.500065	0.811385	2.62281	-3.82986	PDGFRB;MAP3K2;TUBA1C;PLCB4;ITPR1
Cyanoamino acid metabolism_Homo sapiens_hsa00460	1/7	0.233943	0.407463	0.33675	0.720043	32.5849	-47.3354	SHMT2
Ribosome biogenesis in eukaryotes_Homo sapiens_hsa03008	5/89	0.239123	0.411429	0.509626	0.811385	2.78528	-3.98511	NXT1;XPO1;FCF1;SPATA5;MDN1
Fatty acid elongation_Homo sapiens_hsa00062	2/25	0.239348	0.411429	0.394168	0.773628	9.19439	-13.1465	ELOVL5;ELOVL6
Drug metabolism - other enzymes_Homo sapiens_hsa00983	3/46	0.245992	0.420102	0.446718	0.795852	5.93892	-8.32909	NAT1;GMPS;XDH
Metabolic pathways_Homo sapiens_hsa01100	51/1239	0.252925	0.426298	0.97803	0.996984	1.81268	-2.49182	AHCYL2;QPRT;ATP5C1;XYLT1;PIK3C2A;PIK3C2B;HK1;NAMPT;REV3L;POLE;GPT2;CSGALNACT2;PLA2G4A;ACSL3;PLCB4;B3GNT5;SMS;ALDOC;BCAT1;TKT;PRIM2;DNMT1;SHMT2;LAMA3;GMPS;AK2;PTGS2;TYMS;HSD11B1;NT5E;MTHFD1L;CBS;ST3GAL6;KDSR;CKB;XDH;MPST;RRM2;MDH1;MDH2;GFPT2;ASNS;EXT1;GALC;AKR1B10;NAT1;SYNJ1;ETNK1;CHPT1;HPSE;PFKP
Endocrine and other factor-regulated calcium reabsorption_Homo sapiens_hsa04961	3/47	0.256103	0.426298	0.45996	0.795852	5.65148	-7.69831	PLCB4;AP2B1;ATP2B1
Sphingolipid metabolism_Homo sapiens_hsa00600	3/47	0.256103	0.426298	0.45996	0.795852	6.14552	-8.37128	GALC;ACER3;KDSR
Glycosphingolipid biosynthesis - lacto and neolacto series_Homo sapiens_hsa00601	2/26	0.253345	0.426298	0.411996	0.795852	9.76677	-13.4098	B3GNT5;ST3GAL6
RIG-I-like receptor signaling pathway_Homo sapiens_hsa04622	4/70	0.265347	0.431381	0.510406	0.811385	3.61674	-4.79839	IFIH1;CYLD;RNF125;TANK
Amino sugar and nucleotide sugar metabolism_Homo sapiens_hsa00520	3/48	0.26627	0.431381	0.473065	0.799112	5.66802	-7.50018	CYB5R4;GFPT2;HK1
Fatty acid metabolism_Homo sapiens_hsa01212	3/48	0.26627	0.431381	0.473065	0.799112	5.75316	-7.61284	ELOVL5;ELOVL6;ACSL3
Intestinal immune network for IgA production_Homo sapiens_hsa04672	3/48	0.26627	0.431381	0.473065	0.799112	5.91629	-7.8287	IL6;CXCR4;HLA-DOA
Dorso-ventral axis formation_Homo sapiens_hsa04320	2/27	0.267358	0.431381	0.42956	0.795852	8.24615	-10.878	CPEB2;CPEB4
Bile secretion_Homo sapiens_hsa04976	4/71	0.273673	0.436218	0.52108	0.811385	3.72329	-4.82471	ABCC4;NCEH1;LDLR;AQP1
Thyroid hormone synthesis_Homo sapiens_hsa04918	4/71	0.273673	0.436218	0.52108	0.811385	3.88075	-5.02875	PLCB4;CREB1;GPX3;ITPR1
Glycine	serine and threonine metabolism_Homo sapiens_hsa00260	2/40	0.443469	0.601198	0.628501	0.879232	9.52039	-7.74129	SHMT2;CBS
Circadian entrainment_Homo sapiens_hsa04713	5/95	0.281795	0.446458	0.565309	0.849579	2.90667	-3.68152	GNG2;PER3;PLCB4;CREB1;ITPR1
Hedgehog signaling pathway_Homo sapiens_hsa04340	3/50	0.286735	0.451564	0.498828	0.811385	5.82229	-7.27319	CSNK1A1;RAB23;WNT5A
Pancreatic secretion_Homo sapiens_hsa04972	5/96	0.289053	0.452506	0.574277	0.858153	2.87635	-3.56996	SLC12A2;PLCB4;RAB3D;ITPR1;ATP2B1
Protein processing in endoplasmic reticulum_Homo sapiens_hsa04141	8/169	0.297628	0.457755	0.666857	0.908722	2.24408	-2.71962	XBP1;UBE2D3;BAX;SSR1;YOD1;CALR;P4HB;ATF6
Huntington's disease_Homo sapiens_hsa05016	9/193	0.295875	0.457755	0.687649	0.915555	2.26477	-2.75808	PLCB4;CREB1;SIN3A;PPIF;ITPR1;BAX;ATP5C1;AP2B1;TGM2
Amyotrophic lateral sclerosis (ALS)_Homo sapiens_hsa05014	3/51	0.297014	0.457755	0.511469	0.811385	5.71159	-6.93373	BAX;BID;BCL2L1
Inflammatory mediator regulation of TRP channels_Homo sapiens_hsa04750	5/98	0.303666	0.464326	0.591919	0.874577	2.98917	-3.56258	PLCB4;ITPR1;PLA2G4A;PIK3CD;PIK3R1
Glutathione metabolism_Homo sapiens_hsa00480	3/52	0.307315	0.46719	0.52394	0.811385	6.08278	-7.17697	RRM2;GPX3;SMS
Citrate cycle (TCA cycle)_Homo sapiens_hsa00020	2/30	0.309299	0.467504	0.480507	0.804926	10.2284	-12.0025	MDH1;MDH2
Sulfur relay system_Homo sapiens_hsa04122	1/10	0.316645	0.470495	0.431468	0.795852	26.4799	-30.4512	MPST
Synthesis and degradation of ketone bodies_Homo sapiens_hsa00072	1/10	0.316645	0.470495	0.431468	0.795852	27.7165	-31.8732	OXCT1
Sulfur metabolism_Homo sapiens_hsa00920	1/10	0.316645	0.470495	0.431468	0.795852	28.9256	-33.2637	MPST
cAMP signaling pathway_Homo sapiens_hsa04024	9/199	0.326876	0.477602	0.720431	0.918917	2.6822	-2.99917	ABCC4;PAK1;CREB1;PDE4D;AKT3;PDE4B;PIK3CD;PIK3R1;ATP2B1
Glucagon signaling pathway_Homo sapiens_hsa04922	5/101	0.32578	0.477602	0.617611	0.879232	3.04152	-3.41117	PRKAA1;CREB1;PLCB4;AKT3;ITPR1
Retrograde endocannabinoid signaling_Homo sapiens_hsa04723	5/101	0.32578	0.477602	0.617611	0.879232	3.19812	-3.5868	GNG2;PLCB4;ITPR1;PTGS2;GABRE
Pathogenic Escherichia coli infection_Homo sapiens_hsa05130	3/55	0.33826	0.488805	0.560275	0.846853	5.75416	-6.23716	TUBA1C;CTNNB1;TLR4
Basal cell carcinoma_Homo sapiens_hsa05217	3/55	0.33826	0.488805	0.560275	0.846853	5.92641	-6.42387	WNT5A;CTNNB1;AXIN2
Base excision repair_Homo sapiens_hsa03410	2/33	0.350732	0.504058	0.528568	0.812944	9.96903	-10.4449	PCNA;POLE
Aldosterone synthesis and secretion_Homo sapiens_hsa04925	4/81	0.358524	0.512455	0.621059	0.879232	3.99425	-4.09714	PLCB4;CREB1;ITPR1;LDLR
Valine	leucine and isoleucine degradation_Homo sapiens_hsa00280	2/48	0.539799	0.679269	0.721668	0.918917	8.33815	-5.14095	OXCT1;BCAT1
Fatty acid biosynthesis_Homo sapiens_hsa00061	1/13	0.39043	0.555044	0.512691	0.811385	25.1262	-23.6314	ACSL3
Primary immunodeficiency_Homo sapiens_hsa05340	2/37	0.404545	0.572017	0.587807	0.873408	8.55359	-7.74094	BLNK;IL7R
Serotonergic synapse_Homo sapiens_hsa04726	5/112	0.407649	0.573303	0.703211	0.918917	3.24239	-2.90955	GNG2;PLCB4;ITPR1;PLA2G4A;PTGS2
Arachidonic acid metabolism_Homo sapiens_hsa00590	3/62	0.409813	0.573303	0.638208	0.884081	5.93247	-5.29208	GPX3;PLA2G4A;PTGS2
Glutamatergic synapse_Homo sapiens_hsa04724	5/114	0.422476	0.587889	0.717253	0.918917	3.21987	-2.77432	GNG2;PLCB4;ITPR1;PLA2G4A;SHANK3
Regulation of autophagy_Homo sapiens_hsa04140	2/39	0.430648	0.596107	0.615293	0.879232	9.68258	-8.15724	GABARAPL1;PRKAA1
Cell adhesion molecules (CAMs)_Homo sapiens_hsa04514	6/142	0.438333	0.601198	0.757236	0.939401	2.8481	-2.34905	VCAM1;NLGN4X;NEGR1;ITGB2;HLA-DOA;JAM2
GnRH signaling pathway_Homo sapiens_hsa04912	4/91	0.443226	0.601198	0.706884	0.918917	3.70425	-3.01405	MAP3K2;PLCB4;ITPR1;PLA2G4A
Pyruvate metabolism_Homo sapiens_hsa00620	2/40	0.443469	0.601198	0.628501	0.879232	9.72601	-7.90848	MDH1;MDH2
Graft-versus-host disease_Homo sapiens_hsa05332	2/41	0.456129	0.615189	0.641354	0.884081	8.87708	-6.96833	IL6;HLA-DOA
Glycolysis / Gluconeogenesis_Homo sapiens_hsa00010	3/67	0.459466	0.616529	0.687658	0.915555	5.58457	-4.34306	ALDOC;PFKP;HK1
Epithelial cell signaling in Helicobacter pylori infection_Homo sapiens_hsa05120	3/68	0.469187	0.626377	0.696917	0.918917	5.31736	-4.02393	LYN;PAK1;JAM2
Primary bile acid biosynthesis_Homo sapiens_hsa00120	1/17	0.476582	0.626706	0.603271	0.876576	18.7752	-13.9146	CH25H
Nitrogen metabolism_Homo sapiens_hsa00910	1/17	0.476582	0.626706	0.603271	0.876576	19.8682	-14.7246	CA12
Selenocompound metabolism_Homo sapiens_hsa00450	1/17	0.476582	0.626706	0.603271	0.876576	23.1891	-17.1858	TXNRD1
Lysosome_Homo sapiens_hsa04142	5/123	0.488099	0.638656	0.774577	0.94335	3.24976	-2.33085	GALC;LAMP1;AP1S3;LITAF;LGMN
Vasopressin-regulated water reabsorption_Homo sapiens_hsa04962	2/44	0.49308	0.638819	0.677813	0.914178	8.58206	-6.06823	CREB1;RAB5C
Proteasome_Homo sapiens_hsa03050	2/44	0.49308	0.638819	0.677813	0.914178	8.66613	-6.12768	PSME4;PSMB8
Ether lipid metabolism_Homo sapiens_hsa00565	2/45	0.50504	0.651106	0.689277	0.915555	8.29521	-5.6666	PLA2G4A;CHPT1
Melanogenesis_Homo sapiens_hsa04916	4/100	0.516399	0.659287	0.771292	0.94335	3.84942	-2.54399	CREB1;PLCB4;WNT5A;CTNNB1
Glycosaminoglycan degradation_Homo sapiens_hsa00531	1/19	0.514984	0.659287	0.642052	0.884081	22.4063	-14.8693	HPSE
Arginine biosynthesis_Homo sapiens_hsa00220	1/20	0.533117	0.677342	0.66	0.904063	20.2774	-12.7548	GPT2
Notch signaling pathway_Homo sapiens_hsa04330	2/48	0.539799	0.679269	0.721668	0.918917	7.59881	-4.6851	KAT2B;JAG1
Cocaine addiction_Homo sapiens_hsa05030	2/49	0.551004	0.690067	0.731815	0.925324	7.81019	-4.65497	CREB1;CDK5R1
Arginine and proline metabolism_Homo sapiens_hsa00330	2/50	0.562016	0.700522	0.741647	0.928824	7.76133	-4.47228	SMS;CKB
Protein export_Homo sapiens_hsa03060	1/23	0.583553	0.723935	0.708636	0.918917	14.9844	-8.07088	SPCS3
Chemical carcinogenesis_Homo sapiens_hsa05204	3/82	0.595621	0.732001	0.805401	0.947526	4.71135	-2.44119	HSD11B1;NAT1;PTGS2
Fanconi anemia pathway_Homo sapiens_hsa03460	2/53	0.593877	0.732001	0.769311	0.94335	7.67992	-4.00187	RPA3;REV3L
Vitamin digestion and absorption_Homo sapiens_hsa04977	1/24	0.599125	0.732883	0.723254	0.918917	17.1741	-8.79806	SLC19A2
Alzheimer's disease_Homo sapiens_hsa05010	6/168	0.601916	0.732888	0.874401	0.975057	3.53978	-1.79692	PLCB4;ITPR1;ATP5C1;BID;ATF6;CDK5R1
alpha-Linolenic acid metabolism_Homo sapiens_hsa00592	1/25	0.614115	0.744297	0.73714	0.927598	14.867	-7.24872	PLA2G4A
Salmonella infection_Homo sapiens_hsa05132	3/86	0.627947	0.747998	0.829681	0.965514	4.79573	-2.23145	IL6;FLNA;TLR4
Insulin secretion_Homo sapiens_hsa04911	3/85	0.620035	0.747998	0.823867	0.963009	4.83632	-2.31166	PLCB4;CREB1;KCNN4
Starch and sucrose metabolism_Homo sapiens_hsa00500	2/56	0.623973	0.747998	0.794364	0.947526	7.72897	-3.64535	PGM2L1;HK1
Maturity onset diabetes of the young_Homo sapiens_hsa04950	1/26	0.628546	0.747998	0.750332	0.935247	16.4773	-7.65114	HNF1B
GABAergic synapse_Homo sapiens_hsa04727	3/88	0.643428	0.762259	0.840819	0.969892	4.8171	-2.12408	GABARAPL1;GNG2;GABRE
Calcium signaling pathway_Homo sapiens_hsa04020	6/180	0.668115	0.764626	0.909979	0.976835	3.73894	-1.5079	PDGFRB;PLCB4;ORAI2;PPIF;ITPR1;ATP2B1
Alcoholism_Homo sapiens_hsa05034	6/179	0.662874	0.764626	0.907387	0.976835	3.73743	-1.53672	GNG2;CREB1;SHC1;PKIA;HIST2H2BE;HIST1H2BC
Vascular smooth muscle contraction_Homo sapiens_hsa04270	4/120	0.6602	0.764626	0.874509	0.975057	4.20737	-1.74696	PLCB4;ITPR1;PLA2G4A;PPP1R12B
Dilated cardiomyopathy_Homo sapiens_hsa05414	3/90	0.658448	0.764626	0.851323	0.973469	4.85124	-2.02719	ITGA3;ITGB4;ITGA2
Thyroid cancer_Homo sapiens_hsa05216	1/29	0.668685	0.764626	0.786074	0.944007	12.2084	-4.91317	CTNNB1
Linoleic acid metabolism_Homo sapiens_hsa00591	1/29	0.668685	0.764626	0.786074	0.944007	13.3936	-5.39015	PLA2G4A
Homologous recombination_Homo sapiens_hsa03440	1/29	0.668685	0.764626	0.786074	0.944007	14.1701	-5.70267	RPA3
Butanoate metabolism_Homo sapiens_hsa00650	1/28	0.655811	0.764626	0.774766	0.94335	14.3222	-6.0423	OXCT1
Glycerophospholipid metabolism_Homo sapiens_hsa00564	3/95	0.69398	0.779986	0.874981	0.975057	4.67435	-1.7076	ETNK1;PLA2G4A;CHPT1
Asthma_Homo sapiens_hsa05310	1/31	0.693007	0.779986	0.807019	0.947526	12.276	-4.5018	HLA-DOA
Mucin type O-Glycan biosynthesis_Homo sapiens_hsa00512	1/31	0.693007	0.779986	0.807019	0.947526	14.0904	-5.16718	B4GALT5
beta-Alanine metabolism_Homo sapiens_hsa00410	1/31	0.693007	0.779986	0.807019	0.947526	14.5849	-5.34852	SMS
Long-term potentiation_Homo sapiens_hsa04720	2/66	0.711795	0.796605	0.861334	0.975057	6.41474	-2.18079	PLCB4;ITPR1
SNARE interactions in vesicular transport_Homo sapiens_hsa04130	1/34	0.726188	0.809269	0.834664	0.967033	14.1287	-4.52042	STX7
PPAR signaling pathway_Homo sapiens_hsa03320	2/69	0.734558	0.815143	0.877147	0.975057	6.3169	-1.94867	OLR1;ACSL3
Systemic lupus erythematosus_Homo sapiens_hsa05322	4/135	0.747158	0.822186	0.922907	0.986685	4.1979	-1.2236	C1QB;HLA-DOA;HIST2H2BE;HIST1H2BC
Pentose and glucuronate interconversions_Homo sapiens_hsa00040	1/36	0.746294	0.822186	0.850862	0.973469	14.0433	-4.10959	AKR1B10
Allograft rejection_Homo sapiens_hsa05330	1/38	0.764925	0.83823	0.865477	0.975057	12.1504	-3.25602	HLA-DOA
Gastric acid secretion_Homo sapiens_hsa04971	2/74	0.769089	0.839297	0.899855	0.976835	6.23706	-1.63753	PLCB4;ITPR1
Nicotine addiction_Homo sapiens_hsa05033	1/40	0.78219	0.850066	0.878664	0.975057	11.4122	-2.80351	GABRE
Fat digestion and absorption_Homo sapiens_hsa04975	1/41	0.790341	0.85539	0.884765	0.976835	11.5094	-2.70805	ABCA1
Porphyrin and chlorophyll metabolism_Homo sapiens_hsa00860	1/42	0.798188	0.860342	0.890561	0.976835	11.742	-2.64679	HMOX1
Type I diabetes mellitus_Homo sapiens_hsa04940	1/43	0.805742	0.864939	0.896066	0.976835	11.2169	-2.42276	HLA-DOA
Fatty acid degradation_Homo sapiens_hsa00071	1/44	0.813013	0.869197	0.901294	0.976835	11.343	-2.3481	ACSL3
Peroxisome_Homo sapiens_hsa04146	2/83	0.821448	0.871132	0.931181	0.987565	5.84031	-1.14871	ACSL3;XDH
Basal transcription factors_Homo sapiens_hsa03022	1/45	0.820012	0.871132	0.90626	0.976835	10.3981	-2.06335	TAF15
Vibrio cholerae infection_Homo sapiens_hsa05110	1/51	0.856843	0.905019	0.93124	0.987565	9.2598	-1.43065	SLC12A2
Autoimmune thyroid disease_Homo sapiens_hsa05320	1/53	0.867364	0.912466	0.937991	0.99073	9.3183	-1.32597	HLA-DOA
Steroid hormone biosynthesis_Homo sapiens_hsa00140	1/58	0.89041	0.932979	0.952117	0.996984	8.35271	-0.96953	HSD11B1
Glycerolipid metabolism_Homo sapiens_hsa00561	1/59	0.894515	0.933561	0.954531	0.996984	8.4102	-0.937518	AKR1B10
Cytosolic DNA-sensing pathway_Homo sapiens_hsa04623	1/64	0.912848	0.945193	0.964897	0.996984	7.58671	-0.691799	IL6
Synaptic vesicle cycle_Homo sapiens_hsa04721	1/63	0.909456	0.945193	0.963032	0.996984	7.91513	-0.751217	AP2B1
Amphetamine addiction_Homo sapiens_hsa05031	1/67	0.922283	0.947502	0.969947	0.996984	7.41743	-0.600094	CREB1
Aminoacyl-tRNA biosynthesis_Homo sapiens_hsa00970	1/66	0.919257	0.947502	0.968349	0.996984	8.63322	-0.726825	VARS
Drug metabolism - cytochrome P450_Homo sapiens_hsa00982	1/69	0.927999	0.949664	0.972904	0.996984	7.36765	-0.550546	FMO3
Metabolism of xenobiotics by cytochrome P450_Homo sapiens_hsa00980	1/73	0.938202	0.956384	0.977976	0.996984	6.82751	-0.435527	HSD11B1
Spliceosome_Homo sapiens_hsa03040	2/134	0.962668	0.977536	0.992752	1	4.56301	-0.173607	SNRPA1;LSM5
Parkinson's disease_Homo sapiens_hsa05012	2/142	0.97114	0.982346	0.994979	1	4.42616	-0.129616	PPIF;ATP5C1
Neuroactive ligand-receptor interaction_Homo sapiens_hsa04080	4/277	0.99306	0.997572	0.999699	1	4.38785	-0.0305592	C5AR1;FPR1;APLNR;GABRE
Oxidative phosphorylation_Homo sapiens_hsa00190	1/133	0.993779	0.997572	0.99903	1	4.93077	-0.0307708	ATP5C1
Olfactory transduction_Homo sapiens_hsa04740	2/415	0.999998	0.999998	1	1	4.21181	-8.56036e-06	ARRB1;ARRB2
