# Supplementary material for: Comparison of tumour and serum specific microRNA changes dissecting their role in pancreatic ductal adenocarcinoma: a meta-analysis
Source: BMC Cancer. 2019 Dec 3;19:1175. doi: 10.1186/s12885-019-6380-z (PMC6891989; doi:10.1186/s12885-019-6380-z)
Supplement: Supplementary file 6 — Additional file 6: Table S5. a: List of enriched GO terms in ‘GO Biological process’ as obtained by EnrichR using our genes of interest. b: List of enriched ‘KEGG Pathways’ as obtained by EnrichR using our genes of interest. c: List of enriched functions of genes as obtained by ‘GeneMANIA functions’ using our genes of interest. [file 12885_2019_6380_MOESM6_ESM.zip › Supplementary Table 5bR5.xls]

## Sheet: GO_Biological_Process_2018_tabl
Term	Overlap	P-value	Adjusted P-value	Old P-value	Old Adjusted P-value	Z-score	Combined Score	Genes
regulation of cell proliferation (GO:0042127)	74/741	1.15909e-14	3.99421e-11	1.19895e-09	4.13157e-06	-1.13193	36.322	BTG2;CXCL9;BMPR2;IRS1;TGFB1I1;KIF14;PTEN;ADARB1;PTPRK;CXCL13;PKD2;IGF1R;CCND2;NAMPT;TIMP1;JAK2;IL6R;PDGFRB;HGF;RPL23;AXIN2;EMP3;PPP2R5C;TGFBR1;CDC25B;KAT2B;SFRP4;BIRC5;SHC1;EIF5A2;NPR3;CDCA7;TGFA;TTK;TNFRSF11A;THBS1;TOB1;ZFP36L1;EFNB2;TBRG1;NUAK1;PAK1;GPNMB;RBBP4;FRZB;ZNF703;ABL2;HAS2;SSR1;LYN;TFAP2A;XBP1;JAG1;FN1;HMGA1;LIF;NAP1L1;KLF4;VEGFA;CUL4A;SKI;IL6;NR4A3;WT1;DLC1;ACER3;BHLHE40;CDK2;CTNNB1;…
positive regulation of cell proliferation (GO:0008284)	49/425	2.59997e-12	4.47974e-09	1.67188e-08	2.88064e-05	-1.56254	41.6815	IRS1;KIF14;PTEN;CYR61;AQP1;IGF1R;CCND2;NAMPT;TIMP1;IL6R;PDGFRB;MEF2C;HGF;RPL23;WNT5A;TGFBR1;CDC25B;TGFBR3;BIRC5;SHC1;C5AR1;EIF5A2;TGFA;TTK;TNFRSF11A;THBS1;EFNB2;PAK1;ZNF703;HAS2;HMOX1;SSR1;LYN;XBP1;FN1;LIF;LAMB1;NAP1L1;VEGFA;IL6;NR4A3;ACER3;CDK2;CALR;FAM98A;HPSE;FOLR2;IL7R;FGFR3
regulation of cell migration (GO:0030334)	40/317	1.71685e-11	1.97208e-08	4.08083e-08	3.78215e-05	-1.27138	31.5148	CLIC4;PLXND1;SERPINE2;ZMYND8;SERPINE1;KIF14;PTEN;PIK3CD;MIA3;PRKX;PRR5L;ADARB1;LDB2;PTPRK;RND3;THBS1;CYR61;RHOBTB1;CORO1C;IGF1R;DOCK10;PAK1;GPNMB;DPYSL3;ZNF703;FLNA;HAS2;PLXNA1;PLXNC1;PDGFRB;XBP1;ANXA1;JAG1;HGF;LAMB1;TGFBR1;SMAD7;VEGFA;DLC1;RECK
extracellular matrix organization (GO:0030198)	33/230	3.35463e-11	2.89001e-08	4.39019e-08	3.78215e-05	-1.64246	39.6131	ITGB4;COL12A1;ITGB2;LAMA3;SERPINE1;HTRA1;THBS1;LOXL2;SH3PXD2A;SERPINH1;HAS2;TIMP1;JAM2;POSTN;VCAM1;LAMB3;ITGA3;ITGA2;FN1;LAMB1;TGFBR1;COL1A2;COL4A2;COL5A1;LOX;COL4A1;COL4A5;COL8A1;LCP1;TGFBI;RECK;MATN3;FBN1
cellular response to growth factor stimulus (GO:0071363)	24/140	4.1345e-10	2.8495e-07	1.78179e-07	0.000122801	-1.42317	30.7497	NRP1;MEF2C;SMAD4;ANXA1;BMPR2;EGR3;SMAD3;SHC1;HGF;WNT5A;ADAMTS12;KLF4;ACVR2A;RUNX2;TGFBR1;SMAD7;VEGFA;ZFP36L1;EEF1A1;EHD1;CCL2;CTNNB1;HAS2;LIMS1
negative regulation of apoptotic process (GO:0043066)	48/486	9.5026e-10	5.45766e-07	1.53968e-06	0.000589525	-1.05857	21.991	ANKLE2;PRKAA1;SET;SHC1;KIF14;PIK3R1;THBS1;MALT1;AQP1;IGF1R;CCND2;CFL1;PDK4;CCL2;FLNA;BID;MAP4K4;MCL1;PDGFRB;TFAP2A;EPHA4;MEF2C;PRELID1;STIL;XBP1;ANXA1;EGR3;BNIP3;HGF;PLK2;WNT5A;PLAUR;ASNS;CFLAR;KLF4;VEGFA;IL6;MSH2;WT1;PPIF;BIRC5;CTNNB1;FGFR3;BCL2L1;CPEB4;EPHA2;LGMN;MAD2L1
positive regulation of cellular biosynthetic process (GO:0031328)	25/160	1.34923e-09	6.64207e-07	4.70126e-07	0.000270009	-1.89212	38.6442	DYRK2;PCNA;SLC45A3;IRS1;SHC1;FAM129A;HBB;PKD2;PTGS2;THBS1;IGF1R;EPM2AIP1;LDLR;PDGFRB;SMAD3;ELOVL5;HGF;UPF3B;KLF4;IL6;ZEB2;DBF4;CALR;VIM;TLR4
transmembrane receptor protein serine/threonine kinase signaling pathway (GO:0007178)	23/145	4.55898e-09	1.96378e-06	1.06895e-06	0.000460449	-2.16305	41.5438	SMAD1;SMAD4;BMPR2;SMAD3;SMURF2;USP9X;TGFB1I1;UBE2D3;ARRB2;PTPRK;FSTL1;TOB1;ACVR2A;RUNX2;TGFBR1;SMAD7;SKI;TGFBR3;COL1A2;ID1;ZYX;ADAM9;FERMT2
cellular response to transforming growth factor beta stimulus (GO:0071560)	19/101	5.58189e-09	2.13725e-06	1.0005e-06	0.000460449	-1.97682	37.567	SMAD1;MEF2C;SMAD4;SMAD3;USP9X;WNT5A;ARRB2;PTPRK;TGFBR1;SMAD7;ZFP36L1;SKI;TGFBR3;COL1A2;ID1;ZYX;ADAM9;FERMT2;LIMS1
positive regulation of cellular process (GO:0048522)	48/520	8.6087e-09	2.96656e-06	8.39397e-06	0.00261008	-1.34895	25.0508	COLEC12;IRS1;SHC1;EIF5A2;KIF14;PTEN;HBB;TGFA;TTK;TNFRSF11A;THBS1;CTGF;IGF1R;EFNB2;PAK1;CCND2;CHEK1;NAMPT;ZNF703;FLNA;HAS2;SSR1;TIMP1;IL6R;LYN;PDGFRB;XBP1;HGF;RPL23;FN1;LIF;NAP1L1;ACSL3;AXIN2;TGFBR1;CDC25B;VEGFA;EHD1;IL6;DLC1;ACER3;CDK2;BIRC5;CALR;FAM98A;FOLR2;IL7R;FGFR3
positive regulation of intracellular signal transduction (GO:1902533)	45/480	1.59238e-08	4.98848e-06	1.12801e-05	0.0029901	-1.59082	28.564	CXCL9;IRS1;SHC1;SLC20A1;PIK3CD;PIK3R1;TNFRSF11A;DDX60;LITAF;THBS1;MALT1;RTN4;IGF1R;DHX33;TNFSF10;FLNA;HMOX1;PMAIP1;BID;ECT2;JAK2;TRIM22;LYN;PDGFRB;EPHA4;CAV2;HGF;PLK2;RPL23;WNT5A;GAB1;LIF;CFLAR;TGFBR1;VEGFA;IL6;VAPA;REL;BAX;HPSE;IL7R;FGFR3;BCL2L1;EPHA2;LIMS1
regulation of apoptotic process (GO:0042981)	64/816	1.80877e-08	5.0649e-06	3.51811e-05	0.00601827	-1.77371	31.6217	ANKLE2;TRIO;KIF14;AQP1;IGF1R;CCND2;RASSF2;CFL1;TNFSF10;JAK2;TGM2;PDGFRB;EPHA4;MEF2C;ANXA1;HGF;WNT5A;PLAUR;SFRP4;PPIF;BIRC5;ATF6;EPHA2;PRKAA1;PHLPP1;SHC1;PIK3R1;TNFRSF11A;STK4;TANK;THBS1;MALT1;RTN4;PAK1;PNMA1;FRZB;ABL2;FLNA;PMAIP1;BID;ECT2;MAP4K4;MCL1;MAP3K2;TFAP2A;PRELID1;STIL;XBP1;EGR3;BNIP3;PLK2;ASNS;CFLAR;VEGFA;IL6;TP53I3;WT1;BAX;CTNNB1;MNDA;CALR;FGFR3;BCL2L1;MAD2L1
positive regulation of transcription, DNA-templated (GO:0045893)	80/1121	1.91073e-08	5.0649e-06	7.91435e-05	0.00974031	-1.69659	30.1538	BMPR2;TGFB1I1;SERPINE1;ARRB1;AHR;IKZF1;LDB2;IKZF2;PKD2;HOXC11;LITAF;NAT14;CYR61;SIN3A;CHEK1;NAMPT;MYBL2;MEF2C;HGF;RPL23;ATRX;TCF12;WNT5A;HNF1B;RUNX2;TGFBR1;KAT2B;PLSCR1;ZEB2;CREB1;ELF4;MTF2;TET3;CKS2;ERG;ZFPM2;ATF6;HOXB7;TLR4;NFAT5;RNASEL;SHC1;PIK3R1;MRPL12;ARNTL2;DHX33;IFI16;E2F3;HIVEP3;ZNF423;MAP3K2;TFAP2A;SMAD1;SMAD4;XBP1;JAG1;SMAD3;TAF15;BCL11B;FOXF2;HMGA1;LIF;ESRRG;KLF4;TRERF1;ACVR2A;SMAD7;V…
negative regulation of cell migration (GO:0030336)	20/122	2.59877e-08	6.3967e-06	3.43231e-06	0.00118277	-1.27365	22.2451	CLIC4;JAG1;ZMYND8;SERPINE1;PTEN;MIA3;ADARB1;PTPRK;MCC;CORO1C;PBLD;SMAD7;DLC1;DPYSL3;HMOX1;CALR;TIMP1;TRIB1;PHLDB2;RECK
positive regulation of transcription from RNA polymerase II promoter (GO:0045944)	65/849	3.48042e-08	7.99568e-06	5.99462e-05	0.00814569	-1.87525	32.2047	BMPR2;PLXND1;SERPINE1;ARRB1;AHR;IKZF1;LDB2;IKZF2;PKD2;HOXC11;LITAF;CYR61;SIN3A;NAMPT;MYBL2;MEF2C;HGF;RPL23;ATRX;TCF12;WNT5A;HNF1B;RUNX2;KAT2B;PLSCR1;ZEB2;CREB1;ELF4;MTF2;TET3;ERG;ZFPM2;ATF6;HOXB7;TLR4;NFAT5;RNASEL;PIK3R1;ARNTL2;IFI16;E2F3;TFAP2A;SMAD1;SMAD4;XBP1;JAG1;SMAD3;BCL11B;FOXF2;HMGA1;LIF;KLF4;ACVR2A;SMAD7;VEGFA;SKI;IL6;NR4A3;NFIC;POU2AF1;CAPRIN2;REL;CTNNB1;TCF4;SSBP2
negative regulation of cell proliferation (GO:0008285)	37/364	3.89282e-08	8.38416e-06	1.38674e-05	0.00341336	-1.84475	31.4742	BTG2;BMPR2;TGFB1I1;PTEN;TNFAIP3;ADARB1;PTPRK;PKD2;TOB1;PBLD;TBRG1;GPNMB;RBBP4;FRZB;HMOX1;E2F3;JAK2;LYN;TFAP2A;WNT5A;HMGA1;AXIN2;EMP3;PPP2R5C;KLF4;MCC;CUL4A;SKI;TGFBR3;KAT2B;SFRP4;IL6;WT1;DLC1;BHLHE40;CTNNB1;TRIB1
negative regulation of cellular process (GO:0048523)	47/535	5.64327e-08	1.14392e-05	3.32993e-05	0.00601827	-1.37148	22.8902	BTG2;BMPR2;PLXND1;EI24;TGFB1I1;PTEN;MIA3;ADARB1;PTPRK;PKD2;TOB1;CYR61;RTN4;CTGF;TBRG1;GPNMB;RBBP4;FRZB;PLXNA1;APBB2;PLXNC1;JAK2;SKIL;LYN;TFAP2A;SMAD4;SMAD3;BNIP3;VPS13C;HMGA1;AXIN2;EMP3;PPP2R5C;KLF4;DCBLD2;CUL4A;SKI;TGFBR3;KAT2B;SFRP4;IL6;WT1;DLC1;BHLHE40;CAPRIN2;CTNNB1;TGFBI
positive regulation of macromolecule biosynthetic process (GO:0010557)	21/143	8.43499e-08	1.52984e-05	9.08908e-06	0.00261008	-1.45765	23.7426	PDGFRB;XBP1;DYRK2;PCNA;IRS1;SHC1;HGF;FAM129A;UPF3B;KLF4;THBS1;IGF1R;EPM2AIP1;IL6;DBF4;NAMPT;CCL2;CALR;VIM;JAK2;TLR4
cellular response to cytokine stimulus (GO:0071345)	42/457	8.42239e-08	1.52984e-05	3.39465e-05	0.00601827	-1.15391	18.7969	SHC1;ITGB2;FPR1;CXCR4;PIK3CD;PIK3R1;ADAMTS12;PTGS2;TANK;ZFP36L1;SOCS3;SYNCRIP;TRIM6;INPP5D;DPYSL3;CCL2;HAS2;HMOX1;ST3GAL6;TIMP1;JAK2;IL6R;MCL1;IFNAR2;XBP1;ANXA1;SMAD3;VCAM1;HGF;WNT5A;FN1;LIF;IRAK3;PTPN13;ASPN;VEGFA;IL6;COL1A2;FSCN1;BIRC5;VIM;BCL2L1
negative regulation of programmed cell death (GO:0043069)	39/409	9.34137e-08	1.60952e-05	3.07977e-05	0.00601827	-1.26259	20.4365	ANKLE2;PRKAA1;SHC1;KIF14;PIK3R1;THBS1;MALT1;AQP1;IGF1R;CCND2;CFL1;FLNA;BID;MAP4K4;MCL1;PDGFRB;TFAP2A;EPHA4;PRELID1;STIL;XBP1;ANXA1;EGR3;BNIP3;HGF;PLK2;WNT5A;PLAUR;ASNS;CFLAR;VEGFA;IL6;WT1;PPIF;BIRC5;FGFR3;BCL2L1;EPHA2;MAD2L1
negative regulation of intracellular signal transduction (GO:1902532)	22/162	1.7233e-07	2.82785e-05	1.69162e-05	0.00388621	-1.32878	20.6942	LYN;PRKAA1;PHLPP1;CARD8;ITPR1;PLAUR;PTEN;TNFAIP3;ARRB2;PPP2R5C;TANK;THBS1;SPRED1;DDIT4;APLNR;PPIF;TNFAIP8L1;TRIM59;XDH;BCL2L1;EPHA2;MCL1
negative regulation of gene expression (GO:0010629)	50/619	2.88151e-07	4.5135e-05	0.000133974	0.0139825	-1.239	18.6591	BTG2;AHR;IKZF1;LDB2;PTPRK;LOXL2;SYNCRIP;TRIM6;SIN3A;LRRFIP1;MEF2C;WNT5A;RUNX2;MTF2;BIRC5;ZFPM2;DNMT1;SET;TSHZ3;SHC1;TYMS;TOB1;LARP1;IFI16;RBBP4;ZNF703;IGF2BP3;ZNF423;XDH;RUNX1T1;TFAP2A;SMAD4;SMURF2;CBX3;HMGA1;KLF4;VEGFA;CENPF;WT1;ZNF814;BHLHE40;ID1;REL;CTNNB1;CALR;MPHOSPH8;CDK5R1;EZH2;LIMS1;PHF19
regulation of transcription from RNA polymerase II promoter (GO:0006357)	93/1479	4.80669e-07	7.20167e-05	0.00125974	0.0476205	-1.35134	19.6594	BMPR2;SERPINE1;UBE2D3;ARRB1;AHR;IKZF1;LDB2;PRDM1;IKZF2;PKD2;HOXC11;LITAF;CYR61;LOXL2;EPM2AIP1;SIN3A;TRPS1;NAMPT;RUVBL1;MYBL2;LRRFIP1;ZNF367;BRD2;MEF2C;ITGA3;HGF;RPL23;ATRX;TCF12;WNT5A;HNF1B;RUNX2;TGFBR3;KAT2B;SFRP4;PLSCR1;ZEB2;CREB1;ELF4;PRKAR1A;MTF2;TET3;ERG;ZFPM2;ATF6;HOXB7;TLR4;NFAT5;RNASEL;TSHZ3;CREM;TGFA;PIK3R1;TRAK1;FSTL1;TOB1;ARNTL2;IFI16;E2F3;SKIL;TFAP2A;SMAD1;SMAD4;XBP1;JAG1;SMAD3;BCL11B…
cytokine-mediated signaling pathway (GO:0019221)	50/634	5.88978e-07	8.45675e-05	0.000228143	0.0174869	-1.32446	18.9992	CXCL9;IRS1;ITGB2;PIK3CD;CXCL13;LMNB1;CFL1;TIMP1;JAK2;IL6R;TRIM22;IFNAR2;ANXA1;SERPINB2;RSAD2;HGF;IRAK3;ASPN;PSME4;FSCN1;BIRC5;SNRPA1;LCP1;RNASEL;SHC1;FPR1;PIK3R1;TNFRSF11A;PTGS2;TANK;SOCS3;INPP5D;CCL2;HMOX1;GBP2;FCGR1B;MCL1;SMAD4;VCAM1;FN1;LIF;PSMB8;VEGFA;IL6;COL1A2;P4HB;VIM;IL7R;BCL2L1;LIMS1
positive regulation of sprouting angiogenesis (GO:1903672)	9/29	6.97093e-07	9.60873e-05	2.7871e-05	0.00600272	-1.86828	26.4854	SMAD1;ANXA1;AKT3;APLNR;HMOX1;KLF4;PIK3C2A;PTGS2;VEGFA
positive regulation of protein phosphorylation (GO:0001934)	37/413	9.24771e-07	0.000113813	0.000159079	0.0152274	-1.86218	25.8726	NRP1;BMPR2;SHC1;FAM129A;ARRB1;TTK;TNFRSF11A;STK4;CYR61;IGF1R;PAK1;TRIM6;CCND2;RASSF2;DHX33;GPNMB;JAK2;IL6R;LYN;PDGFRB;EPHA4;PRNP;SMAD4;CAV2;MMD;HGF;LIF;PLAUR;AXIN2;ACVR2A;TGFBR1;VEGFA;IL6;CAPRIN2;APLNR;FGFR3;EPHA2
regulation of angiogenesis (GO:0045765)	22/178	8.96861e-07	0.000113813	6.1459e-05	0.00814569	-1.74384	24.2818	XBP1;PLXND1;SERPINE1;WNT5A;GAB1;TNFAIP3;VASH1;CXCL13;HIPK1;KLF4;SYNJ2BP;THBS1;AQP1;VEGFA;IL6;SPRED1;COL4A2;GPNMB;APLNR;CTNNB1;HMOX1;EPHA2
transforming growth factor beta receptor signaling pathway (GO:0007179)	14/77	8.76576e-07	0.000113813	3.66755e-05	0.00601827	-1.45341	20.271	SMAD1;SMAD4;SMAD3;USP9X;ARRB2;PTPRK;TGFBR1;SKI;TGFBR3;COL1A2;ID1;ZYX;ADAM9;FERMT2
regulation of transforming growth factor beta receptor signaling pathway (GO:0017015)	14/80	1.41879e-06	0.000162972	5.3055e-05	0.00794903	-1.97067	26.5365	ZNF451;SMAD4;SMAD3;SMURF2;ITGA3;TGFB1I1;THBS1;ASPN;TGFBR1;PBLD;SMAD7;SKI;ZNF703;SKIL
regulation of epithelial to mesenchymal transition (GO:0010717)	13/69	1.40993e-06	0.000162972	5.01018e-05	0.00784776	-1.34264	18.088	SMAD4;SMAD3;TGFB1I1;PTEN;AXIN2;TGFBR1;LOXL2;PBLD;SMAD7;ZNF703;CTNNB1;PHLDB2;EZH2
negative regulation of cellular macromolecule biosynthetic process (GO:2000113)	42/513	1.84639e-06	0.000205247	0.000353618	0.0230953	-1.04599	13.8094	BTG2;BMPR2;SET;TSHZ3;SHC1;AHR;IKZF1;LDB2;PTPRK;TYMS;TOB1;LOXL2;SYNCRIP;LARP1;IFI16;SIN3A;ZNF703;IGF2BP3;LRRFIP1;ZNF423;RUNX1T1;TFAP2A;SMAD4;SMURF2;CBX3;WNT5A;HMGA1;KLF4;RUNX2;CENPF;WT1;ZNF814;BHLHE40;ID1;BIRC5;CTNNB1;CALR;ZFPM2;MPHOSPH8;CDK5R1;EZH2;LIMS1
regulation of release of cytochrome c from mitochondria (GO:0090199)	10/41	1.97379e-06	0.000208151	5.78918e-05	0.00814569	-1.54974	20.3567	PRELID1;BNIP3;HGF;PLAUR;PPIF;TNFSF10;BAX;PMAIP1;BID;BCL2L1
G1/S transition of mitotic cell cycle (GO:0000082)	16/106	1.99332e-06	0.000208151	7.77548e-05	0.00974031	-1.17537	15.4275	PRIM2;PCNA;RRM2;MCM8;PLK2;TYMS;CDC25A;CUL4A;DBF4;CCNE2;RPA3;CDK2;EIF4EBP1;FBXO5;BCAT1;POLE
mitotic cell cycle phase transition (GO:0044772)	24/222	3.26813e-06	0.000331235	0.000192376	0.0171694	-1.14684	14.486	OFD1;PRIM2;MCM8;UBE2C;CEP152;NDE1;PLK2;TUBG1;CDC25A;CDC25B;CUL4A;CCNB2;CDC23;DBF4;CCNE2;UBE2S;CENPJ;RPA3;CDK2;EIF4EBP1;BCAT1;PPP1R12B;PHLDA1;POLE
negative regulation of transcription, DNA-templated (GO:0045892)	57/814	4.20719e-06	0.000402721	0.00132763	0.0476205	-1.7077	21.1391	UBE2D3;AHR;IKZF1;LDB2;PRDM1;PTPRK;IKZF2;LOXL2;SIN3A;TRPS1;LRRFIP1;MEF2C;RPL23;WNT5A;RUNX2;ZEB2;CREB1;MTF2;BIRC5;ZFPM2;SET;TSHZ3;SHC1;CREM;IFI16;ZNF703;FLNA;ZNF423;SKIL;RUNX1T1;TFAP2A;SMAD4;SMAD3;SMURF2;CBX3;USP9X;HMGA1;KLF4;SMAD7;VEGFA;SKI;CENPF;NR4A3;PER3;WT1;NFIC;ZNF814;BHLHE40;ID1;REL;CTNNB1;CALR;MXD1;MPHOSPH8;CDK5R1;EZH2;LIMS1
positive regulation of cell differentiation (GO:0045597)	22/195	4.1507e-06	0.000402721	0.000203922	0.0174869	-1.19219	14.7739	MEF2C;SMAD4;XBP1;BMPR2;SMAD3;HGF;TGFB1I1;AXIN2;ACVR2A;CYR61;RUNX2;TGFBR1;CTGF;LOXL2;ZFP36L1;IL6;CREB1;FRZB;ZNF703;CTNNB1;IL6R;EZH2
cellular response to BMP stimulus (GO:0071773)	14/88	4.58998e-06	0.000427489	0.000131394	0.0139825	-1.6347	20.0932	SMAD1;SMAD4;BMPR2;SMURF2;USP9X;UBE2D3;ADAMTS12;FSTL1;TOB1;ACVR2A;RUNX2;SMAD7;SKI;TGFBR3
endothelial cell migration (GO:0043542)	9/36	5.18017e-06	0.00046976	0.000115365	0.0137085	-1.93196	23.5132	NRP1;EGR3;PLXND1;S100A2;ID1;PRKX;S100P;LOXL2;VEGFA
cellular protein modification process (GO:0006464)	66/1002	5.68256e-06	0.000502106	0.00238189	0.0646639	-1.69281	20.446	DYRK2;UBE2D3;PTEN;PIK3CD;MIA3;PTPRK;CYR61;LOXL2;AKT3;CHEK1;TIMP1;JAK2;DUSP5;ANXA1;PLAUR;IRAK3;LMO7;PRPF4B;TGFBR1;CDC25B;CREB1;LOX;B3GNT5;PSME4;FAM20B;BIRC5;ERG;DTL;MATN3;PRKAA1;RNASEL;PHLPP1;TULP4;GLRX;STK4;FSTL1;THBS1;TGOLN2;SOCS3;NUAK1;PAK1;STK38;ST8SIA4;ABL2;CCL2;ST3GAL6;ZNF862;MAP4K4;LYN;MAP3K2;CSNK1A1;PLK2;FN1;LAMB1;PTPN13;PSMB8;CUL4A;PTPRD;IL6;UBE2S;WNK1;ZNF738;CDK2;CALU;P4HB;FBN1
negative regulation of transforming growth factor beta receptor signaling pathway (GO:0030512)	11/56	5.95546e-06	0.000513063	0.000136225	0.0139825	-1.39279	16.757	SKI;ZNF451;SMAD3;SMURF2;TGFB1I1;SKIL;ASPN;TGFBR1;FBN1;PBLD;SMAD7
endoderm formation (GO:0001706)	9/37	6.61951e-06	0.000543115	0.000137959	0.0139825	-1.70768	20.3649	DUSP5;COL4A2;LAMB3;COL12A1;ITGB2;LAMA3;FN1;COL8A1;LAMB1
regulation of ubiquitin protein ligase activity (GO:1904666)	9/37	6.61951e-06	0.000543115	0.000137959	0.0139825	-1.66609	19.8689	CDC20;CDC23;UBE2C;UBE2S;RPL23;CDK2;PTEN;FBXO5;MAD2L1
coronary vasculature morphogenesis (GO:0060977)	5/9	8.02706e-06	0.000614695	0.000222192	0.0174869	-3.08398	36.1833	TGFBR3;NRP1;SPRED1;TGFBR1;VEGFA
regulation of vasculature development (GO:1901342)	8/29	7.8714e-06	0.000614695	0.000155597	0.0152274	-2.12865	25.0165	IL6;GPNMB;PLXND1;CTNNB1;HMOX1;VASH1;CXCL13;EPHA2
protein phosphorylation (GO:0006468)	38/471	7.99377e-06	0.000614695	0.000860014	0.0384884	-1.06647	12.517	PRKAA1;RNASEL;DYRK2;MAST4;PIK3CD;PRKX;STK4;IGF1R;NUAK1;PAK1;AKT3;CHEK1;STK38;ABL2;CCL2;JAK2;MAP4K4;LYN;MAP3K2;PDGFRB;EPHA4;CSNK1A1;PLK2;IRAK3;PRPF4B;TGFBR1;CDC25B;SMAD7;TGFBR3;CREB1;WNK1;CDK2;FAM20B;BIRC5;ERG;FGFR3;TLR4;CDK5R1
positive regulation of neuron death (GO:1901216)	9/39	1.0545e-05	0.000757041	0.000194314	0.0171694	-2.00039	22.9242	EFNB2;TFAP2A;PRNP;DDIT4;WNT5A;BAX;CTNNB1;TLR4;CDK5R1
regulation of interleukin-2 production (GO:0032663)	7/22	1.03793e-05	0.000757041	0.000193747	0.0171694	-1.8651	21.4033	PRNP;ANXA1;PDE4D;PDE4B;TNFAIP3;TANK;MALT1
BMP signaling pathway (GO:0030509)	13/82	1.04068e-05	0.000757041	0.000233429	0.0174869	-1.58919	18.2328	SMAD1;SMAD4;BMPR2;SMURF2;USP9X;UBE2D3;FSTL1;TOB1;ACVR2A;RUNX2;SMAD7;SKI;TGFBR3
positive regulation of MAP kinase activity (GO:0043406)	20/178	1.19486e-05	0.000840303	0.000409873	0.0251299	-1.45351	16.4754	MAP3K2;PDGFRB;DUSP5;PRKAA1;SHC1;C5AR1;WNT5A;FPR1;CXCR4;TGFA;TNFRSF11A;STK4;TANK;THBS1;TGFBR1;VEGFA;PAK1;ADAM9;TLR4;EZH2
positive regulation of phosphorylation (GO:0042327)	22/209	1.27149e-05	0.000876313	0.000489172	0.0276342	-1.86508	21.0246	LYN;PDGFRB;EPHA4;NRP1;PRKAA1;PFKFB3;HGF;FAM129A;PLAUR;ARRB1;AXIN2;STK4;THBS1;ACVR2A;CYR61;IGF1R;VEGFA;PAK1;CCND2;GPNMB;FGFR3;EPHA2
regulation of cell migration involved in sprouting angiogenesis (GO:0090049)	8/31	1.35389e-05	0.000880284	0.000229608	0.0174869	-1.98032	22.1992	ANXA1;AKT3;HMOX1;KLF4;PIK3C2A;PTGS2;THBS1;VEGFA
regulation of extrinsic apoptotic signaling pathway via death domain receptors (GO:1902041)	9/40	1.31582e-05	0.000880284	0.000228972	0.0174869	-1.95441	21.9646	SERPINE1;TNFSF10;HMOX1;PMAIP1;TNFAIP3;CFLAR;TANK;THBS1;BCL2L1
artery morphogenesis (GO:0048844)	8/31	1.35389e-05	0.000880284	0.000229608	0.0174869	-1.39473	15.6348	PDGFRB;NRP1;BMPR2;JAG1;PKD2;TGFBR1;SMAD7;VEGFA
negative regulation of cell differentiation (GO:0045596)	18/151	1.43749e-05	0.000900653	0.000415786	0.0251299	-1.77387	19.7787	ABCA1;JAG1;SMAD3;TRIO;WNT5A;PTEN;AXIN2;ADAMTS12;TGFBR1;PBLD;SMAD7;SKI;IL6;COL5A1;ZFPM2;SKIL;XDH;RUNX1T1
protein deubiquitination (GO:0016579)	25/258	1.42516e-05	0.000900653	0.000643939	0.0326326	-1.71853	19.1764	SHMT2;PTEN;TNFAIP3;ARRB2;TANK;USP18;CDC20;IFIH1;TNKS2;RUVBL1;SMAD1;SMAD4;SMAD3;SMURF2;USP42;USP9X;YOD1;AXIN2;CDC25A;PSMB8;TGFBR1;SMAD7;CYLD;KAT2B;PSME4
B cell homeostasis (GO:0001782)	5/10	1.55587e-05	0.000957418	0.000321397	0.0226027	-1.62608	18.0021	DOCK10;LYN;DOCK11;MEF2C;TNFAIP3
positive regulation of epithelial to mesenchymal transition (GO:0010718)	9/41	1.63038e-05	0.000985667	0.000268609	0.0196942	-2.06291	22.7418	SMAD4;SMAD3;TGFB1I1;ZNF703;CTNNB1;AXIN2;TGFBR1;EZH2;LOXL2
response to cytokine (GO:0034097)	17/139	1.76235e-05	0.00104708	0.000456802	0.0266803	-1.23321	13.4991	IFNAR2;SMAD3;SHMT2;CXCR4;IRAK3;TNFRSF11A;PTPN13;PLSCR1;DPYSL3;REL;ADAM9;TIMP3;TIMP1;JAK2;IL6R;BCL2L1;MCL1
regulation of dendritic spine morphogenesis (GO:0061001)	7/24	1.97303e-05	0.00115238	0.000302595	0.0217238	-1.85433	20.0886	EPHA4;CAPRIN2;CFL1;PTEN;PDLIM5;SHANK3;CDK5R1
positive regulation of cell migration involved in sprouting angiogenesis (GO:0090050)	6/17	2.3307e-05	0.00127486	0.000355872	0.0230953	-2.40581	25.6622	ANXA1;AKT3;HMOX1;PIK3C2A;PTGS2;VEGFA
artery development (GO:0060840)	6/17	2.3307e-05	0.00127486	0.000355872	0.0230953	-2.36995	25.2797	NRP1;BMPR2;PKD2;TGFBR1;SMAD7;VEGFA
endodermal cell differentiation (GO:0035987)	8/33	2.23008e-05	0.00127486	0.000330238	0.02276	-1.68041	17.9987	COL4A2;LAMB3;COL12A1;ITGB2;LAMA3;FN1;COL8A1;LAMB1
positive regulation of ossification (GO:0045778)	10/53	2.28851e-05	0.00127486	0.000361912	0.0230953	-1.44721	15.4635	TFAP2A;IL6;MEF2C;BMPR2;HGF;WNT5A;IL6R;ACVR2A;CYR61;RUNX2
activation of protein kinase activity (GO:0032147)	23/234	2.47701e-05	0.00133372	0.000875131	0.0386628	-1.21337	12.8689	MAP3K2;DUSP5;PRKAA1;SHC1;C5AR1;WNT5A;FPR1;KIF14;CXCR4;TGFA;STK4;TANK;THBS1;MALT1;TGFBR1;VEGFA;PAK1;PRKAR1A;ADAM9;ECT2;JAK2;TLR4;MAP4K4
negative regulation of signal transduction (GO:0009968)	26/284	2.61362e-05	0.00138562	0.00109183	0.0446698	-1.25461	13.2389	IRS1;PTEN;TNFAIP3;ARRB1;ADAMTS12;THBS1;IGF1R;SOCS3;FRZB;XDH;LYN;PDGFRB;EPHA4;NLGN4X;CARD8;SPRY4;IRAK3;SFRP4;DDIT4;CALR;SMPDL3B;TRIB1;FGFR3;EPHA2;EZH2;LGMN
negative regulation of cellular response to transforming growth factor beta stimulus (GO:1903845)	10/54	2.71549e-05	0.00141781	0.000412501	0.0251299	-1.67627	17.6242	SKI;ZNF451;SMAD3;SMURF2;TGFB1I1;SKIL;ASPN;TGFBR1;PBLD;SMAD7
response to hydrogen peroxide (GO:0042542)	9/44	2.98407e-05	0.00153479	0.000422965	0.0251299	-1.57386	16.399	IL6;DLC1;PPIF;ADAM9;HBB;HMOX1;TNFAIP3;ECT2;AQP1
negative regulation of nucleic acid-templated transcription (GO:1903507)	35/445	3.08152e-05	0.0015616	0.00202004	0.0584963	-1.18262	12.2845	SET;TSHZ3;SHC1;AHR;IKZF1;LDB2;PTPRK;LOXL2;IFI16;SIN3A;ZNF703;LRRFIP1;ZNF423;RUNX1T1;TFAP2A;SMAD4;SMURF2;CBX3;WNT5A;HMGA1;KLF4;RUNX2;CENPF;WT1;ZNF814;BHLHE40;ID1;BIRC5;CTNNB1;CALR;ZFPM2;MPHOSPH8;CDK5R1;EZH2;LIMS1
positive regulation of cell migration (GO:0030335)	22/222	3.2588e-05	0.00162751	0.00101846	0.0433285	-1.81729	18.7755	PDGFRB;DOCK5;NRP1;XBP1;BMPR2;SMURF2;HGF;FN1;GAB1;PIK3CD;LAMB1;MIA3;THBS1;CYR61;RTN4;TGFBR1;IGF1R;VEGFA;PAK1;GPNMB;ZNF703;HAS2
regulation of smooth muscle cell proliferation (GO:0048660)	9/45	3.60745e-05	0.00177589	0.000488281	0.0276342	-1.56486	16.0084	PDGFRB;IL6;NR4A3;CTNNB1;HMOX1;TNFAIP3;TRIB1;IL6R;THBS1
regulation of endothelial cell proliferation (GO:0001936)	12/80	4.00446e-05	0.00194357	0.000626625	0.0322291	-1.30012	13.1644	NRP1;BMPR2;EGR3;CAV2;AKT3;WNT5A;VASH1;SYNJ2BP;THBS1;XDH;TGFBR1;VEGFA
extrinsic apoptotic signaling pathway (GO:0097191)	11/68	4.0786e-05	0.00195206	0.000597369	0.0313655	-1.29753	13.1143	SMAD3;BAX;BID;HIPK1;JAK2;FGFR3;IL6R;TANK;APPL1;BCL2L1;MCL1
positive regulation of osteoblast differentiation (GO:0045669)	8/36	4.4011e-05	0.00206242	0.000546019	0.0302282	-1.8975	19.034	IL6;MEF2C;BMPR2;HGF;IL6R;ACVR2A;CYR61;RUNX2
regulation of BMP signaling pathway (GO:0030510)	10/57	4.42888e-05	0.00206242	0.000600732	0.0313655	-1.56922	15.7311	SKI;SFRP4;SMAD4;BMPR2;SMURF2;ITGA3;ZNF423;SKIL;CYR61;SMAD7
positive regulation of release of cytochrome c from mitochondria (GO:0090200)	7/27	4.58993e-05	0.00208117	0.000552633	0.0302282	-2.43073	24.2807	BNIP3;PLAUR;PPIF;TNFSF10;BAX;PMAIP1;BID
negative regulation of MAPK cascade (GO:0043409)	12/81	4.54327e-05	0.00208117	0.000691606	0.0340468	-1.66041	16.6029	LYN;SMAD4;SPRED1;PAQR3;SPRY4;STK38;PTEN;TIMP3;IRAK3;SYNJ2BP;TLR4;IGF1R
regulation of cellular response to transforming growth factor beta stimulus (GO:1903844)	6/19	4.79212e-05	0.00214463	0.000579617	0.0312087	-2.67997	26.6549	SMAD4;SMAD3;SMURF2;ITGA3;ZNF703;SMAD7
positive regulation of epithelial cell proliferation (GO:0050679)	14/108	5.00621e-05	0.00221172	0.000850651	0.0384884	-1.26098	12.4865	NRP1;XBP1;BMPR2;EGR3;C5AR1;WNT5A;TGFA;LAMB1;RTN4;TGFBR1;VEGFA;NR4A3;AKT3;ZNF703
regulation of mitotic cell cycle (GO:0007346)	18/166	5.17789e-05	0.00222561	0.00113602	0.0449968	-1.20293	11.8712	MAP3K2;BTG2;SMAD3;CAV2;ASNS;MKI67;STK4;CDC25B;CYLD;PAK1;CKS2;EIF4EBP1;BIRC5;HECA;FBXO5;RAE1;MAD2L1;MAP4K4
protein modification by small protein removal (GO:0070646)	24/262	5.2314e-05	0.00222561	0.00165733	0.0528811	-1.16839	11.5182	SMAD1;SMAD4;SMAD3;SMURF2;USP42;USP9X;PTEN;TNFAIP3;YOD1;ARRB2;AXIN2;TANK;USP18;CDC25A;PSMB8;TGFBR1;SMAD7;CDC20;IFIH1;CYLD;KAT2B;TNKS2;PSME4;RUVBL1
regulation of protein phosphorylation (GO:0001932)	24/262	5.2314e-05	0.00222561	0.00165733	0.0528811	-1.10701	10.9132	LYN;PRNP;PHLPP1;HGF;ITGB2;PAQR3;FAM129A;FN1;PLAUR;PTEN;ARRB1;PRR5L;AXIN2;STK4;ACVR2A;CYR61;CORO1C;VEGFA;PAK1;SPRED1;CCND2;GPNMB;ECT2;XDH
regulation of anatomical structure morphogenesis (GO:0022603)	12/83	5.81156e-05	0.00244227	0.000838573	0.0384884	-1.45097	14.1514	IL6;MEF2C;GPNMB;PLXND1;CFL1;CTNNB1;HMOX1;TNFAIP3;VASH1;CXCL13;PHLDB2;EPHA2
negative regulation of cell-matrix adhesion (GO:0001953)	7/28	5.9235e-05	0.00245932	0.000665181	0.0332205	-1.69698	16.5184	JAG1;DLC1;SERPINE1;PTEN;PHLDB2;THBS1;CORO1C
positive regulation of cell morphogenesis involved in differentiation (GO:0010770)	10/59	6.02402e-05	0.00247128	0.000761896	0.0359656	-1.32118	12.8381	PTPRD;DOCK5;NRP1;PLXND1;CAPRIN2;FLNA;PLXNA1;CALR;PLXNC1;LIMS1
positive regulation of extrinsic apoptotic signaling pathway via death domain receptors (GO:1902043)	4/7	6.2069e-05	0.00247359	0.000919513	0.0401094	-3.13374	30.3574	PTEN;PMAIP1;TIMP3;THBS1
positive regulation of gene expression (GO:0010628)	51/772	6.245e-05	0.00247359	0.00688026	0.125135	-1.54893	14.9954	TGFB1I1;PIK3CD;AHR;NAT14;MYBL2;MEF2C;RPL23;WNT5A;HNF1B;RUNX2;TGFBR1;KAT2B;SFRP4;PLSCR1;CREB1;ELF4;MTF2;CKS2;TLR4;DNMT1;PRKAA1;SHC1;FAM129A;PIK3R1;MRPL12;THBS1;ARNTL2;HIVEP3;ZNF423;MAP3K2;TFAP2A;SMAD1;SMAD4;SMAD3;TAF15;FOXF2;FN1;HMGA1;UPF3B;ESRRG;KLF4;TRERF1;VEGFA;IL6;WT1;CTNNB1;TCF4;FAM98A;VIM;LIMS1;PHF19
regulation of intrinsic apoptotic signaling pathway (GO:2001242)	9/48	6.17623e-05	0.00247359	0.000735533	0.0352034	-1.47484	14.2945	CYLD;PLAUR;PPIF;BAX;PMAIP1;P4HB;BID;BCL2L1;MCL1
positive regulation of neuron apoptotic process (GO:0043525)	6/20	6.63002e-05	0.00259625	0.00072605	0.0352034	-2.25451	21.6914	TFAP2A;PRNP;BAX;CTNNB1;CDK5R1;MCL1
cellular response to insulin stimulus (GO:0032869)	14/111	6.79347e-05	0.00263037	0.00108144	0.0446698	-1.19444	11.463	XBP1;CAV2;IRS1;SHC1;GAB1;MYO5A;PIK3R1;PIK3C2A;IGF1R;ZFP36L1;KAT2B;PDK4;CPEB2;APPL1
regulation of transmembrane receptor protein serine/threonine kinase signaling pathway (GO:0090092)	7/29	7.5578e-05	0.0028938	0.000795151	0.0370282	-1.84696	17.5283	SFRP4;SMAD4;SMAD3;SMURF2;ITGA3;ZNF703;SMAD7
response to lipopolysaccharide (GO:0032496)	17/156	7.79364e-05	0.00295131	0.00146749	0.0496817	-1.59768	15.1135	CXCL9;MEF2C;XBP1;SERPINE1;WNT5A;TNFAIP3;IRAK3;TNFRSF11A;CXCL13;IL6;TRIM6;PDE4B;ADAM9;CCL2;JAK2;TRIB1;TLR4
regulation of peptidyl-serine phosphorylation (GO:0033135)	12/87	9.28714e-05	0.00347864	0.00121128	0.047054	-1.87737	17.4301	IL6;PAK1;TRIM6;RASSF2;PDE4D;CAPRIN2;DDIT4;PAQR3;LIF;STK4;SMAD7;VEGFA
collagen fibril organization (GO:0030199)	7/30	9.54198e-05	0.00353566	0.00094438	0.0406792	-1.51352	14.011	COL1A2;COL5A1;LOX;COL12A1;SERPINH1;TGFBR1;LOXL2
axon guidance (GO:0007411)	17/159	9.88307e-05	0.00362309	0.00176793	0.0529764	-1.47004	13.5568	EPHA4;NRP1;PLXND1;SHC1;WNT5A;GAB1;CXCR4;PIK3CD;PIK3R1;VEGFA;EFNB2;CREB1;PLXNA1;PLXNC1;SHANK3;PDLIM7;CDK5R1
mitotic nuclear division (GO:0140014)	11/75	0.000102797	0.00368999	0.00122892	0.047054	-2.08699	19.1643	UBE2C;UBE2S;NDE1;ZNF207;BIRC5;FLNA;MYBL2;KIF11;TUBG1;SMC4;ZWINT
mitotic spindle organization (GO:0007052)	11/75	0.000102797	0.00368999	0.00122892	0.047054	-1.32141	12.1342	STIL;PLK2;STMN1;ZNF207;BIRC5;FLNA;KIF23;MYBL2;TTK;KIF11;TUBG1
modulation by virus of host process (GO:0019054)	5/14	0.000109072	0.00387488	0.0010766	0.0446698	-2.50455	22.8503	VAPA;KPNA4;KPNA5;KPNA2;KPNA1
positive regulation of protein complex assembly (GO:0031334)	12/89	0.000116114	0.00408294	0.00144373	0.0496817	-1.84869	16.7508	CUL4A;DHX33;RPA3;FSCN1;BAX;CTNNB1;PMAIP1;LCP1;BID;CXCL13;TLR4;VEGFA
modulation by symbiont of host cellular process (GO:0044068)	4/8	0.000120457	0.00410984	0.001332	0.0476205	-2.66909	24.0864	KPNA4;KPNA5;KPNA2;KPNA1
ventricular septum morphogenesis (GO:0060412)	6/22	0.000119714	0.00410984	0.0011032	0.0446698	-1.88762	17.046	TGFBR3;SMAD4;BMPR2;ZFPM2;TGFBR1;SMAD7
phosphatidylinositol 3-kinase signaling (GO:0014065)	7/31	0.000119302	0.00410984	0.0011148	0.0446698	-1.35705	12.2594	IRS1;PIK3CD;PIK3R1;PIK3C2A;IGF1R;PIK3C2B;ZFP36L1
regulation of neuron apoptotic process (GO:0043523)	12/90	0.000129495	0.00437491	0.00157307	0.0516267	-1.19366	10.6855	TFAP2A;PRNP;MEF2C;SET;MSH2;KIF14;BAX;CCL2;CTNNB1;CDK5R1;CPEB4;LGMN
positive regulation of apoptotic signaling pathway (GO:2001235)	11/77	0.000131049	0.00438443	0.00148667	0.0497386	-1.70836	15.2726	CYLD;BNIP3;PLAUR;PPIF;TNFSF10;BAX;PMAIP1;BID;TANK;TGFBR1;BCL2L1
protein import into nucleus (GO:0006606)	13/104	0.000134287	0.00444956	0.0017301	0.0529764	-1.26075	11.2403	NXT1;NUP155;RPL23;IPO4;NUP50;TRPS1;CTNNB1;KPNA4;KPNA5;JAK2;KPNA2;RAE1;KPNA1
mesenchymal cell differentiation (GO:0048762)	8/42	0.00014081	0.00457765	0.00131501	0.0476205	-1.53379	13.6018	TGFBR3;MEF2C;FOXF2;HGF;WNT5A;CTNNB1;TGFBR1;LOXL2
cellular response to decreased oxygen levels (GO:0036294)	10/65	0.000140277	0.00457765	0.00147056	0.0496817	-1.35637	12.0336	BNIP3;HMOX1;PMAIP1;P4HB;PTGS2;CPEB2;AQP1;CPEB4;VEGFA;ZFP36L1
cell-matrix adhesion (GO:0007160)	12/91	0.000144177	0.00461642	0.00171181	0.0529764	-1.40201	12.4	VCAM1;ITGA3;ITGB4;DLC1;ITGA2;ITGB2;ZYX;ADAM9;HPSE;PTPRK;ADAMTS12;FERMT2
regulation of protein kinase B signaling (GO:0051896)	17/164	0.000144682	0.00461642	0.00238315	0.0646639	-1.19036	10.524	PDGFRB;PHLPP1;IRS1;HGF;GAB1;PTEN;PIK3CD;ARRB2;PIK3R1;PPP2R5C;THBS1;RTN4;TGFBR1;HPSE;FGFR3;XDH;EPHA2
negative regulation of extrinsic apoptotic signaling pathway via death domain receptors (GO:1902042)	7/32	0.000147816	0.00467317	0.00130844	0.0476205	-1.55813	13.742	SERPINE1;TNFSF10;HMOX1;TNFAIP3;CFLAR;TANK;BCL2L1
negative regulation of focal adhesion assembly (GO:0051895)	5/15	0.000158583	0.00483607	0.00138454	0.048193	-2.57649	22.5423	DLC1;PTEN;PHLDB2;THBS1;CORO1C
regulation of calcium ion import (GO:0090279)	6/23	0.000156869	0.00483607	0.00134045	0.0476205	-2.17877	19.0862	PDGFRB;PRNP;CCL2;CTNNB1;SLC30A1;PKD2
NLS-bearing protein import into nucleus (GO:0006607)	6/23	0.000156869	0.00483607	0.00134045	0.0476205	-1.88936	16.551	TRPS1;KPNA4;KPNA5;KPNA2;IPO4;KPNA1
interleukin-6-mediated signaling pathway (GO:0070102)	5/15	0.000158583	0.00483607	0.00138454	0.048193	-1.66207	14.5418	SOCS3;IL6;SMAD4;JAK2;IL6R
regulation of ERK1 and ERK2 cascade (GO:0070372)	22/248	0.000168469	0.00509251	0.00363076	0.0860527	-0.987232	8.57782	LYN;PDGFRB;EPHA4;NRP1;SMAD4;SHC1;C5AR1;FN1;PTEN;ARRB1;ARRB2;SYNJ2BP;CYR61;CTGF;IGF1R;GPNMB;GPR183;CCL2;TIMP3;FGFR3;TLR4;EPHA2
cellular protein metabolic process (GO:0044267)	35/485	0.000171103	0.00512713	0.00714311	0.125588	-1.08476	9.40841	UBE2D3;MIA3;FSTL1;CYR61;LOXL2;TGOLN2;STK38;ST8SIA4;ABL2;IGF2BP3;ST3GAL6;RPL37;TIMP1;PELO;JAG1;USP9X;RPL23;FN1;MRPS18A;LAMB1;LYZ;EEF1A1;SPCS3;IL6;RPS27;LOX;UBE2S;CALU;RPL27;P4HB;TGFBI;MATN3;FBN1;LGMN;RPS23
cell cycle G1/S phase transition (GO:0044843)	12/93	0.000177851	0.0052834	0.00201952	0.0584963	-1.13673	9.81516	CUL4A;PRIM2;DBF4;CCNE2;MCM8;PLK2;RPA3;CDK2;EIF4EBP1;BCAT1;POLE;CDC25A
vasculogenesis (GO:0001570)	7/33	0.000181609	0.00534893	0.0015274	0.0506097	-1.91809	16.5218	PDGFRB;TGFBR3;SPRED1;WT1;APLNR;HAS2;VEGFA
regulation of cell cycle (GO:0051726)	20/216	0.000185902	0.00542897	0.00348484	0.0839772	-1.21077	10.4009	MAP3K2;ADARB1;PTPRK;STK4;CDC25A;CCNB2;CYLD;CENPF;PAK1;RBBP4;CHEK1;ID1;ZNF703;CKS2;BIRC5;MYBL2;CALR;FBXO5;DTL;MAP4K4
neuron projection development (GO:0031175)	17/168	0.000193807	0.00561226	0.0029957	0.0770387	-1.30729	11.1756	LYN;EPHA4;BTG2;PTEN;LAMB1;DOCK10;EHD1;IL6;PAK1;VAPA;EPB41L3;STMN1;NPTX2;SHANK3;FRYL;CDK5R1;MAP4K4
branching morphogenesis of an epithelial tube (GO:0048754)	8/44	0.00019795	0.00563749	0.00170788	0.0529764	-1.74216	14.8563	NRP1;PAK1;COL4A1;WT1;CTNNB1;PKD2;EPHA2;VEGFA
eye development (GO:0001654)	8/44	0.00019795	0.00563749	0.00170788	0.0529764	-1.46039	12.4535	SKI;COL5A1;SCO2;WT1;RAB18;HIPK1;ATF6;FBN1
cellular response to interleukin-6 (GO:0071354)	6/24	0.000202582	0.00572212	0.00161473	0.052494	-1.94229	16.518	SOCS3;IL6;SMAD4;ST3GAL6;JAK2;IL6R
myelin maintenance (GO:0043217)	4/9	0.0002104	0.00589463	0.00185817	0.0552004	-2.85446	24.1672	AHNAK2;EPB41L3;PTEN;CXCR4
negative regulation of adherens junction organization (GO:1903392)	5/16	0.000223587	0.00616385	0.0017528	0.0529764	-2.45	20.594	DLC1;PTEN;PHLDB2;THBS1;CORO1C
negative regulation of protein processing (GO:0010955)	5/16	0.000223587	0.00616385	0.0017528	0.0529764	-1.83941	15.4616	PRNP;SERPINE2;SERPINE1;THBS1;CD55
regulation of focal adhesion assembly (GO:0051893)	8/45	0.00023295	0.00627198	0.00193631	0.0570301	-1.8108	15.1468	NRP1;DLC1;PTEN;PHLDB2;THBS1;CORO1C;LIMS1;VEGFA
positive regulation of multicellular organismal process (GO:0051240)	19/203	0.000232367	0.00627198	0.00390232	0.0902509	-1.56274	13.0758	DOCK5;SMAD4;XBP1;BMPR2;SMAD3;SMURF2;TFRC;TGFB1I1;SERPINE1;WNT5A;AXIN2;RTN4;TGFBR1;LOXL2;IFI16;ZNF703;CTNNB1;LDLR;EZH2
regulation of endopeptidase activity (GO:0052548)	10/69	0.00023297	0.00627198	0.00218815	0.0618062	-1.339	11.2002	PRELID1;SERPINB2;SERPINE2;SERPINE1;SERPINH1;TIMP3;TIMP1;RECK;PSMB8;SERPINB5
neuron differentiation (GO:0030182)	15/140	0.000243549	0.00650597	0.00315393	0.0790023	-1.59419	13.2639	MEF2C;XBP1;NLGN4X;WNT5A;RUNX2;TGFBR1;VEGFA;PTPRD;SKI;WNK1;DDIT4;ID1;CTNNB1;SKIL;CDK5R1
regulation of osteoblast differentiation (GO:0045667)	10/70	0.000262832	0.00696708	0.0024056	0.0647634	-1.37831	11.3628	SKI;IL6;MEF2C;BMPR2;HGF;AXIN2;IL6R;ACVR2A;CYR61;RUNX2
epithelial tube morphogenesis (GO:0060562)	7/35	0.000267878	0.00704661	0.00205013	0.0588728	-1.69026	13.9024	MEF2C;PAK1;COL4A1;CTNNB1;PRKX;PKD2;VEGFA
cellular response to oxygen-containing compound (GO:1901701)	23/275	0.000286561	0.00748099	0.00576716	0.112058	-1.07284	8.75178	LYN;MEF2C;XBP1;SERPINE1;WNT5A;TNFAIP3;AHR;PTPRK;PKD2;AQP1;ZFP36L1;IL6;GNG2;NR4A3;WT1;ZNF703;PDE4B;PDK4;ABL2;ADAM9;CCL2;TLR4;CPEB4
negative regulation of cell motility (GO:2000146)	12/98	0.00029263	0.00758198	0.0029907	0.0770387	-1.15659	9.41071	CLIC4;JAG1;DLC1;ZMYND8;DPYSL3;SERPINE1;PTEN;MIA3;ADARB1;PTPRK;RECK;SMAD7
bone morphogenesis (GO:0060349)	5/17	0.000307037	0.0078959	0.00218803	0.0618062	-2.02478	16.3775	SKI;TFAP2A;SFRP4;BMPR2;FGFR3
positive regulation of nitric oxide biosynthetic process (GO:0045429)	6/26	0.000325096	0.00814167	0.00228889	0.0636089	-2.01593	16.1907	SMAD3;HBB;KLF4;PKD2;PTGS2;TLR4
positive regulation of nitric oxide metabolic process (GO:1904407)	6/26	0.000325096	0.00814167	0.00228889	0.0636089	-1.93305	15.5251	SMAD3;HBB;KLF4;PKD2;PTGS2;TLR4
negative regulation of epithelial cell migration (GO:0010633)	7/36	0.000321914	0.00814167	0.0023585	0.0646639	-1.50444	12.0975	PTEN;VASH1;MCC;SYNJ2BP;THBS1;CORO1C;PBLD
phosphorylation (GO:0016310)	29/387	0.000326045	0.00814167	0.00864786	0.135457	-1.49837	12.0296	PRKAA1;RNASEL;DYRK2;ATP5C1;PIK3CD;STK4;HK1;NUAK1;PAK1;AKT3;CHEK1;STK38;CCL2;JAK2;MAP4K4;LYN;MAP3K2;CSNK1A1;PLK2;IRAK3;PRPF4B;TGFBR1;CDC25B;CREB1;WNK1;CDK2;FAM20B;BIRC5;ERG
endothelial cell chemotaxis (GO:0035767)	4/10	0.000340295	0.00837612	0.00251256	0.0666021	-2.92192	23.3336	NRP1;EGR3;CXCL13;VEGFA
positive regulation of nitric-oxide synthase biosynthetic process (GO:0051770)	4/10	0.000340295	0.00837612	0.00251256	0.0666021	-2.63492	21.0417	NAMPT;CCL2;JAK2;TLR4
DNA metabolic process (GO:0006259)	25/315	0.000353775	0.00864616	0.00752495	0.129205	-1.23248	9.79434	PRIM2;BTG2;DNMT1;PCNA;SET;MCM8;TYMS;TBRG1;NT5E;CBS;CHEK1;KPNA2;POLE;ATRX;DONSON;RECQL;NAP1L1;AXIN2;CDC25A;DBF4;MSH2;RPA3;CDK2;PSME4;RBMS1
neuron development (GO:0048666)	15/145	0.000356941	0.0086621	0.00425804	0.0941505	-1.06663	8.46688	LYN;BTG2;MEF2C;XBP1;LAMB1;EHD1;SKI;IL6;VAPA;WNK1;STMN1;NPTX2;SKIL;FRYL;CDK5R1
renal system development (GO:0072001)	9/60	0.000365054	0.00879703	0.00291807	0.0761793	-1.29729	10.2687	TFAP2A;CENPF;ITGB4;WT1;HAS2;HNF1B;CEP55;TGFBR1;VEGFA
regulation of fat cell differentiation (GO:0045598)	10/73	0.000372272	0.00890868	0.00316376	0.0790023	-1.1742	9.27133	IL6;XBP1;CREB1;SMAD3;TRIO;FRZB;WNT5A;ZFPM2;RUNX1T1;ZFP36L1
epithelial cell migration (GO:0010631)	7/37	0.000384352	0.00913432	0.00270141	0.0710614	-1.5197	11.9509	NRP1;ZEB2;PLXND1;S100A2;PRKX;S100P;LOXL2
regulation of transcription, DNA-templated (GO:0006355)	86/1599	0.000391172	0.00923274	0.0644143	0.340252	-1.57905	12.3898	TGFB1I1;ZMYND8;AHR;IKZF1;LDB2;PTPRK;LITAF;NAT14;LOXL2;EPM2AIP1;ZNF805;SIN3A;RUVBL1;ZNF207;MYBL2;FBXO5;LRRFIP1;ZNF367;TRIM22;BRD2;HES6;MEF2C;ATRX;TCF12;WNT5A;HNF1B;RUNX2;TGFBR1;CREB1;ELF4;PRKAR1A;MTF2;CKS2;BIRC5;ERG;ZFPM2;ATF6;HOXB7;ZNF551;PCNA;SET;TSHZ3;SHC1;CREM;TGFA;MRPL12;TRAK1;TYMS;ARNTL2;IFI16;ZNF703;APBB2;GPBP1L1;HIVEP3;ZNF423;RUNX1T1;MAP3K2;TFAP2A;SMAD4;RRM2;SMAD3;TAF15;BCL11B;FOXF2;SMURF2…
cell chemotaxis (GO:0060326)	9/61	0.000414245	0.00971081	0.00322247	0.0797528	-1.37568	10.7152	PDGFRB;NRP1;EGR3;HGF;C5AR1;FPR1;ARRB2;EPHA2;VEGFA
intrinsic apoptotic signaling pathway in response to DNA damage (GO:0008630)	8/49	0.000427289	0.0099489	0.00310044	0.0785596	-1.43996	11.1712	DYRK2;IFI16;MSH2;DDIT4;BAX;BCL2L1;EPHA2;MCL1
epithelial to mesenchymal transition (GO:0001837)	7/38	0.000456107	0.0105486	0.0030813	0.0785596	-1.61101	12.3931	TGFBR3;FOXF2;HGF;WNT5A;CTNNB1;TGFBR1;LOXL2
positive regulation of leukocyte chemotaxis (GO:0002690)	9/62	0.000468764	0.0107691	0.00355132	0.0849851	-1.41156	10.8202	CXCL9;IL6;SERPINE1;WNT5A;CALR;CXCL13;IL6R;THBS1;VEGFA
transmembrane receptor protein tyrosine kinase signaling pathway (GO:0007169)	29/397	0.000494194	0.0112781	0.011748	0.158792	-1.51783	11.5546	NRP1;BMPR2;IRS1;SHC1;PIK3R1;PIK3C2A;IGF1R;EFNB2;PAK1;SPRED1;STMN1;BLNK;PDK4;ABL2;JAK2;APPL1;LYN;PDGFRB;ACTR2;EPHA4;CAV2;HGF;GAB1;AP2B1;VEGFA;DDIT4;FGFR3;CDK5R1;EPHA2
positive regulation of angiogenesis (GO:0045766)	12/104	0.000508036	0.0115177	0.00462267	0.100821	-1.41525	10.7346	SMAD1;XBP1;SERPINE1;WNT5A;APLNR;GAB1;HMOX1;HIPK1;KLF4;THBS1;AQP1;VEGFA
negative regulation of phosphorylation (GO:0042326)	10/76	0.000517258	0.0116501	0.00410094	0.0929726	-1.31994	9.98792	LYN;PRNP;ANKLE2;PAQR3;FAM129A;PPIF;PTEN;PRR5L;XDH;CORO1C
negative regulation of peptidyl-serine phosphorylation (GO:0033137)	5/19	0.000542173	0.0119765	0.00328639	0.0797528	-2.22163	16.7065	RASSF2;PDE4D;DDIT4;PAQR3;SMAD7
modulation by virus of host morphology or physiology (GO:0019048)	5/19	0.000542173	0.0119765	0.00328639	0.0797528	-2.10042	15.795	SMAD3;KPNA4;KPNA5;KPNA2;KPNA1
blood vessel endothelial cell migration (GO:0043534)	5/19	0.000542173	0.0119765	0.00328639	0.0797528	-1.72602	12.9795	EFNB2;NRP1;EGR3;ID1;VEGFA
wound healing (GO:0042060)	8/51	0.000564958	0.0124003	0.00385645	0.0897928	-1.48597	11.1132	PAK1;SMAD3;WNT5A;HMOX1;MIA3;HPSE;TGFBR1;DCBLD2
protein oligomerization (GO:0051259)	19/218	0.000568841	0.0124065	0.00779657	0.129205	-1.52516	11.3959	COLEC12;PRNP;SHMT2;TRAPPC10;QPRT;HBB;TNFAIP3;IKZF1;MALT1;IGF1R;EHD1;LETM1;TRIM6;TRPS1;DPYSL3;BAX;HMOX1;ECT2;TRIM22
negative regulation of extrinsic apoptotic signaling pathway (GO:2001237)	10/77	0.000574901	0.0124598	0.00445785	0.0978455	-1.11817	8.343	SERPINE1;TNFSF10;HMOX1;TNFAIP3;CFLAR;TANK;THBS1;TGFBR1;BCL2L1;MCL1
ventricular septum development (GO:0003281)	6/29	0.000609621	0.0129676	0.00367085	0.0860527	-1.90686	14.1158	TGFBR3;SMAD4;BMPR2;ZFPM2;TGFBR1;SMAD7
positive regulation of extrinsic apoptotic signaling pathway (GO:2001238)	6/29	0.000609621	0.0129676	0.00367085	0.0860527	-1.47454	10.9156	CYLD;TNFSF10;PMAIP1;BID;TANK;THBS1
DNA replication (GO:0006260)	13/121	0.000603191	0.0129676	0.00565366	0.111329	-1.38147	10.2412	SET;MCM8;DONSON;NAP1L1;CDC25A;TBRG1;DBF4;RPA3;CDK2;CHEK1;REV3L;RBMS1;POLE
cellular response to lipopolysaccharide (GO:0071222)	11/92	0.000635442	0.0132392	0.00516028	0.107122	-1.58181	11.644	LYN;IL6;MEF2C;XBP1;SERPINE1;WNT5A;PDE4B;ADAM9;CCL2;TNFAIP3;TLR4
negative regulation of transmembrane receptor protein serine/threonine kinase signaling pathway (GO:0090101)	10/78	0.000637756	0.0132392	0.00483877	0.103275	-1.48016	10.8904	SKI;ZNF451;SMAD3;SMURF2;TGFB1I1;SKIL;ASPN;TGFBR1;PBLD;SMAD7
inositol lipid-mediated signaling (GO:0048017)	7/40	0.000631519	0.0132392	0.00396217	0.0904422	-1.47005	10.8305	PDGFRB;IRS1;PIK3CD;PIK3R1;PIK3C2A;IGF1R;PIK3C2B
protein stabilization (GO:0050821)	15/153	0.000632067	0.0132392	0.00666359	0.122579	-1.11482	8.21231	EPHA4;RPL23;PTEN;PIK3R1;STK4;RTN4;SMAD7;TBRG1;CREB1;PER3;RASSF2;LAMP1;ZNF207;FLNA;CALR
regulation of MAPK cascade (GO:0043408)	18/204	0.000680411	0.0140401	0.0084508	0.134822	-1.23513	9.0076	LYN;PDGFRB;EPHA4;PHLPP1;CAV2;SHC1;FN1;LIF;TNFRSF11A;CYR61;IGF1R;IL6;PAK1;SPRED1;DHX33;TRIB1;FGFR3;EPHA2
negative regulation of cell junction assembly (GO:1901889)	5/20	0.000700797	0.0143747	0.00396308	0.0904422	-2.202	15.9938	DLC1;PTEN;PHLDB2;THBS1;CORO1C
hepatocyte growth factor receptor signaling pathway (GO:0048012)	4/12	0.000755462	0.0150481	0.00426218	0.0941505	-2.48701	17.8771	NRP1;PAK1;HGF;STMN1
regulation of blood vessel endothelial cell proliferation involved in sprouting angiogenesis (GO:1903587)	4/12	0.000755462	0.0150481	0.00426218	0.0941505	-2.21861	15.9478	APLNR;HMOX1;THBS1;VEGFA
positive regulation by host of viral process (GO:0044794)	4/12	0.000755462	0.0150481	0.00426218	0.0941505	-2.01522	14.4858	VAPA;CAV2;CFL1;SMC3
negative regulation of apoptotic signaling pathway (GO:2001234)	9/66	0.000749027	0.0150481	0.00513798	0.107122	-1.90136	13.6836	PRELID1;HGF;PLAUR;PPIF;CFLAR;THBS1;TGFBR1;BCL2L1;MCL1
negative regulation of transcription from RNA polymerase II promoter (GO:0000122)	37/566	0.000755091	0.0150481	0.0224067	0.222412	-0.952714	6.84875	ZNF451;ZMYND8;UBE2D3;CREM;LDB2;PRDM1;IKZF2;LOXL2;IFI16;SIN3A;TRPS1;LRRFIP1;SKIL;TFAP2A;MEF2C;SMAD4;SMAD3;SMURF2;USP9X;RPL23;ATRX;KLF4;SMAD7;VEGFA;SKI;ZEB2;NR4A3;PER3;WT1;NFIC;BHLHE40;MTF2;REL;CALR;MXD1;ZFPM2;EZH2
negative regulation of sequence-specific DNA binding transcription factor activity (GO:0043433)	14/141	0.000835575	0.0163893	0.00778868	0.129205	-1.56425	11.0865	PRNP;CARD8;TNFAIP3;ARRB1;IRAK3;ARRB2;KLF4;SMAD7;CYLD;SFRP4;BHLHE40;ID1;FLNA;TRIB1
negative regulation of epithelial cell proliferation (GO:0050680)	9/67	0.00083706	0.0163893	0.00560936	0.111329	-1.34728	9.54634	TGFBR3;CAV2;PTPRK;VASH1;MCC;SYNJ2BP;THBS1;XDH;PBLD
skin development (GO:0043588)	11/95	0.000834433	0.0163893	0.00640081	0.119876	-1.25093	8.86754	CLIC4;ANXA1;COL1A2;JAG1;COL5A1;ITGA3;ITGB4;STMN1;WNT5A;ADAM9;EPHA2
regulation of cell motility (GO:2000145)	12/110	0.000843677	0.0164255	0.00689951	0.125135	-1.44433	10.2226	DOCK10;PLXND1;SERPINE2;KIF14;ABL2;FLNA;PLXNA1;PRKX;LDB2;PLXNC1;RND3;RHOBTB1
cellular response to peptide (GO:1901653)	7/42	0.000856577	0.016583	0.00502177	0.105518	-1.46313	10.3335	EPHA4;PRNP;XBP1;RPL23;TLR4;IGF1R;ZFP36L1
proteoglycan metabolic process (GO:0006029)	5/21	0.000891704	0.0168836	0.0047338	0.101954	-2.21986	15.5887	BMPR2;CSGALNACT2;FAM20B;HPSE;ADAMTS12
negative regulation of endothelial cell proliferation (GO:0001937)	6/31	0.000886701	0.0168836	0.00488501	0.103275	-2.21239	15.5487	MEF2C;CAV2;VASH1;SYNJ2BP;THBS1;XDH
positive regulation of interleukin-2 production (GO:0032743)	5/21	0.000891704	0.0168836	0.0047338	0.101954	-1.8729	13.1522	ANXA1;PDE4D;PDE4B;TANK;MALT1
positive regulation of reactive oxygen species biosynthetic process (GO:1903428)	6/31	0.000886701	0.0168836	0.00488501	0.103275	-1.79637	12.6249	SMAD3;HBB;KLF4;PKD2;PTGS2;TLR4
insulin receptor signaling pathway (GO:0008286)	9/68	0.000933323	0.0174795	0.00611346	0.117039	-1.84477	12.8705	CAV2;IRS1;SHC1;GAB1;PDK4;PIK3R1;PIK3C2A;APPL1;IGF1R
positive regulation of endothelial cell proliferation (GO:0001938)	9/68	0.000933323	0.0174795	0.00611346	0.117039	-1.31463	9.17189	NRP1;BMPR2;EGR3;AKT3;WNT5A;APLNR;HMOX1;TGFBR1;VEGFA
intracellular transport of virus (GO:0075733)	8/55	0.000947463	0.0175535	0.00578826	0.112058	-1.41741	9.86759	XPO1;NUP155;NUP50;KPNA4;KPNA5;KPNA2;RAE1;KPNA1
transport of virus (GO:0046794)	8/55	0.000947463	0.0175535	0.00578826	0.112058	-1.3829	9.62735	XPO1;NUP155;NUP50;KPNA4;KPNA5;KPNA2;RAE1;KPNA1
regulation of interleukin-6 production (GO:0032675)	7/43	0.000990587	0.0182543	0.00562519	0.111329	-1.76852	12.2333	IL6;WNT5A;TNFAIP3;ARRB1;IRAK3;IL6R;TLR4
positive regulation of endoplasmic reticulum unfolded protein response (GO:1900103)	4/13	0.00105907	0.0187157	0.0053841	0.109139	-2.74565	18.8087	XBP1;BAX;PIK3R1;ATF6
regulation of nitric-oxide synthase biosynthetic process (GO:0051769)	4/13	0.00105907	0.0187157	0.0053841	0.109139	-2.40639	16.4847	NAMPT;CCL2;JAK2;TLR4
cellular response to fluid shear stress (GO:0071498)	4/13	0.00105907	0.0187157	0.0053841	0.109139	-2.33637	16.005	MEF2C;HAS2;KLF4;PKD2
positive regulation of T cell cytokine production (GO:0002726)	4/13	0.00105907	0.0187157	0.0053841	0.109139	-2.10252	14.403	IL6;RSAD2;TANK;MALT1
regulation of dendritic spine development (GO:0060998)	6/32	0.00105721	0.0187157	0.00559193	0.111329	-1.69925	11.6435	EPHA4;MEF2C;CFL1;PDLIM5;SHANK3;CDK5R1
positive regulation of DNA metabolic process (GO:0051054)	10/83	0.00104315	0.0187157	0.00714201	0.125588	-1.30491	8.95886	PDGFRB;DNMT1;DBF4;PCNA;SHC1;USP9X;HGF;ATRX;CALR;IGF1R
mitotic sister chromatid segregation (GO:0000070)	10/83	0.00104315	0.0187157	0.00714201	0.125588	-1.22881	8.43642	CDC23;KIF14;ZNF207;NCAPG;KIF23;KIF2C;NCAPD2;TUBG1;SMC4;ZWINT
positive regulation of transmembrane receptor protein serine/threonine kinase signaling pathway (GO:0090100)	10/83	0.00104315	0.0187157	0.00714201	0.125588	-1.07528	7.38233	SMAD4;BMPR2;SMAD3;TGFB1I1;TTK;ZNF423;THBS1;ACVR2A;CYR61;TGFBR1
phosphatidylinositol metabolic process (GO:0046488)	12/113	0.00107097	0.0188295	0.00832878	0.133493	-1.30209	8.90524	PDGFRB;SYNJ1;INPP5D;PTEN;TTC7B;PIK3CD;PIP4K2A;PLA2G4A;PIK3R1;PIK3C2A;PTPN13;PIK3C2B
positive regulation of transcription from RNA polymerase II promoter involved in cellular response to chemical stimulus (GO:1901522)	5/22	0.00111876	0.0195698	0.00560523	0.111329	-2.09822	14.2585	SMAD1;SMAD4;XBP1;RUNX2;VEGFA
positive regulation of interleukin-6 production (GO:0032755)	7/44	0.00114055	0.0196767	0.00628127	0.119587	-1.41752	9.60547	IFIH1;TLR1;IL6;XBP1;WNT5A;IL6R;TLR4
regulation of endothelial cell migration (GO:0010594)	9/70	0.0011528	0.0196767	0.00722561	0.125755	-1.22719	8.30263	NRP1;BMPR2;WNT5A;CALR;VASH1;SYNJ2BP;THBS1;EPHA2;VEGFA
negative regulation of endopeptidase activity (GO:0010951)	10/84	0.00114526	0.0196767	0.00769027	0.129205	-1.11725	7.56613	CST2;SERPINB2;IFI16;SERPINE2;SERPINE1;SERPINH1;TIMP3;TIMP1;RECK;SERPINB5
negative regulation of protein phosphorylation (GO:0001933)	16/179	0.00115342	0.0196767	0.0113137	0.157842	-1.10543	7.47823	LYN;PRNP;PDE4D;PAQR3;FAM129A;PTEN;PRR5L;ASPN;CORO1C;PBLD;SMAD7;SPRED1;RASSF2;DDIT4;TRIB1;XDH
cellular response to lipid (GO:0071396)	16/179	0.00115342	0.0196767	0.0113137	0.157842	-1.02849	6.95775	LYN;MEF2C;XBP1;SERPINE1;WNT5A;TNFAIP3;AHR;AQP1;IL6;ZNF703;PDE4B;PDK4;ABL2;ADAM9;CCL2;TLR4
ubiquitin-dependent protein catabolic process (GO:0006511)	25/342	0.0011629	0.0197406	0.018274	0.207829	-0.94221	6.36636	TGFB1I1;UBE2D3;KIF14;TNFAIP3;ARRB1;ARRB2;CDC20;CDC23;RBBP6;XBP1;NHLRC3;SMURF2;CSNK1A1;UBE2C;KLHL24;PPP2R5C;KCTD5;PSMB8;CUL4A;RNF125;UBE2S;PSME4;CTNNB1;DTL;MAD2L1
phosphatidylinositol-mediated signaling (GO:0048015)	8/57	0.00120434	0.0203439	0.00699417	0.125531	-1.2648	8.50179	PDGFRB;IRS1;PIK3CD;PIK3R1;PIK3C2A;IGF1R;PIK3C2B;ZFP36L1
negative regulation of fat cell differentiation (GO:0045599)	6/33	0.00125179	0.0208988	0.00637074	0.119876	-1.56509	10.4598	IL6;SMAD3;TRIO;WNT5A;ZFPM2;RUNX1T1
regulation of nitric oxide biosynthetic process (GO:0045428)	6/33	0.00125179	0.0208988	0.00637074	0.119876	-1.36712	9.13673	SMAD3;HBB;KLF4;PKD2;PTGS2;TLR4
cellular response to molecule of bacterial origin (GO:0071219)	10/85	0.00125538	0.0208988	0.00827043	0.133177	-1.20473	8.04798	IL6;MEF2C;XBP1;SERPINE1;WNT5A;PDE4B;ADAM9;CCL2;TNFAIP3;TLR4
positive regulation of protein modification process (GO:0031401)	15/164	0.00129023	0.0213756	0.0116318	0.158792	-0.935956	6.22685	LYN;ANKLE2;HGF;FAM129A;PLAUR;ARRB1;AXIN2;STK4;ACVR2A;CYR61;VEGFA;PAK1;CCND2;GPNMB;DLC1
regulation of dendrite morphogenesis (GO:0048814)	7/45	0.00130773	0.021562	0.00699269	0.125531	-1.36906	9.08979	PTPRD;EPHA4;CAPRIN2;CFL1;PDLIM5;SHANK3;CDK5R1
positive regulation of nucleic acid-templated transcription (GO:1903508)	33/503	0.00134409	0.0220559	0.0286499	0.245635	-1.61412	10.6726	SHC1;TGFB1I1;AHR;MRPL12;NAT14;ARNTL2;HIVEP3;MYBL2;ZNF423;MAP3K2;TFAP2A;MEF2C;SMAD4;SMAD3;TAF15;FOXF2;WNT5A;HMGA1;ESRRG;HNF1B;KLF4;TRERF1;RUNX2;TGFBR1;IL6;CREB1;ELF4;WT1;MTF2;CKS2;CTNNB1;TCF4;PHF19
positive regulation of cell death (GO:0010942)	8/58	0.00135207	0.0220816	0.00766388	0.129205	-1.75129	11.5692	EFNB2;PRNP;BNIP3;DLC1;DDIT4;WNT5A;HBB;AXIN2
positive regulation of apoptotic process (GO:0043065)	23/308	0.0013615	0.0221308	0.0186619	0.207858	-1.42069	9.37538	TFAP2A;PRNP;TRIO;BNIP3;CARD8;STK4;TGFBR1;SFRP4;IL6;RASSF2;PNMA1;FRZB;DLC1;TNFSF10;BAX;CTNNB1;PMAIP1;MNDA;BID;ECT2;ATF6;CDK5R1;TGM2
semaphorin-plexin signaling pathway involved in neuron projection guidance (GO:1902285)	4/14	0.00143907	0.0230653	0.00668742	0.122579	-2.49719	16.341	NRP1;PLXND1;PLXNA1;PLXNC1
regulation of leukocyte migration (GO:0002685)	4/14	0.00143907	0.0230653	0.00668742	0.122579	-2.43713	15.948	ANXA1;HMOX1;MIA3;VEGFA
establishment of chromosome localization (GO:0051303)	4/14	0.00143907	0.0230653	0.00668742	0.122579	-2.1844	14.2942	CENPF;NDE1;KIF2C;GEM
positive regulation of peptidyl-tyrosine phosphorylation (GO:0050731)	12/117	0.00145104	0.0231495	0.0105829	0.150076	-1.1213	7.32821	LYN;EPHA4;NRP1;PRNP;SOCS3;IL6;HGF;LIF;JAK2;FGFR3;IL6R;VEGFA
cellular response to glucose starvation (GO:0042149)	6/34	0.00147259	0.0233851	0.00722545	0.125755	-1.50399	9.8071	PRKAA1;XBP1;IFI16;ASNS;PMAIP1;CPEB4
positive regulation of blood vessel endothelial cell migration (GO:0043536)	7/46	0.00149348	0.0235002	0.00776214	0.129205	-1.5269	9.93501	ANXA1;AKT3;HMOX1;PIK3C2A;PTGS2;THBS1;VEGFA
protein complex subunit organization (GO:0071822)	7/46	0.00149348	0.0235002	0.00776214	0.129205	-1.32453	8.61825	COL1A2;COL5A1;LOX;COL12A1;SERPINH1;TGFBR1;LOXL2
heart development (GO:0007507)	14/150	0.00152338	0.0238617	0.012464	0.166784	-1.51405	9.82138	MEF2C;BMPR2;PTEN;PKD2;TGFBR1;VEGFA;TGFBR3;KAT2B;ADAP2;WT1;DLC1;APLNR;ZFPM2;FBN1
proteasome-mediated ubiquitin-dependent protein catabolic process (GO:0043161)	22/292	0.00153116	0.023875	0.0193955	0.20952	-1.10117	7.13748	NHLRC3;SMURF2;CSNK1A1;UBE2C;UBE2D3;KIF14;ARRB1;YOD1;ARRB2;PPP2R5C;KCTD5;PSMB8;CDC20;CUL4A;CDC23;PTTG1;UBE2S;PSME4;CTNNB1;DNAJB9;UBXN4;MAD2L1
regulation of epithelial cell proliferation (GO:0050678)	9/73	0.00155843	0.0241908	0.00917579	0.139949	-1.85844	12.0131	TGFBR3;NR4A3;C5AR1;TGFA;LAMB1;MCC;PBLD;VEGFA;ZFP36L1
granzyme-mediated apoptotic signaling pathway (GO:0008626)	3/7	0.00162898	0.0248383	0.00783629	0.129205	-3.2414	20.8091	SRGN;LAMP1;BNIP3
negative regulation of membrane potential (GO:0045837)	3/7	0.00162898	0.0248383	0.00783629	0.129205	-2.65289	17.0311	PRELID1;BNIP3;PMAIP1
B cell chemotaxis (GO:0035754)	3/7	0.00162898	0.0248383	0.00783629	0.129205	-2.43154	15.61	CH25H;PIK3CD;CXCL13
regulation of mitotic cell cycle phase transition (GO:1901990)	16/185	0.001628	0.0248383	0.0147725	0.187145	-1.60043	10.2754	OFD1;UBE2C;CEP152;NDE1;KIF14;TUBG1;PSMB8;ZFP36L1;CDC20;CENPF;CDC23;CENPJ;CDK2;PSME4;FBXO5;MAD2L1
regulation of MAP kinase activity (GO:0043405)	10/88	0.00163853	0.0248739	0.010214	0.14874	-1.7692	11.3476	LYN;PDGFRB;PAQR3;SPRY4;STK38;IRAK3;TRIB1;EZH2;IGF1R;VEGFA
negative regulation of transcription factor import into nucleus (GO:0042992)	5/24	0.00169737	0.0253476	0.00767633	0.129205	-2.14861	13.7053	CYLD;DYRK2;RAB23;NFKBIE;PKD2
interleukin-12-mediated signaling pathway (GO:0035722)	7/47	0.00169916	0.0253476	0.00859231	0.135201	-1.64762	10.5079	SERPINB2;CFL1;SNRPA1;LCP1;P4HB;JAK2;LMNB1
mitotic spindle assembly (GO:0090307)	7/47	0.00169916	0.0253476	0.00859231	0.135201	-1.35935	8.66945	RACGAP1;ZNF207;BIRC5;FLNA;KIF23;MYBL2;KIF11
cellular response to interleukin-12 (GO:0071349)	7/47	0.00169916	0.0253476	0.00859231	0.135201	-1.34504	8.57819	SERPINB2;CFL1;SNRPA1;LCP1;P4HB;JAK2;LMNB1
positive regulation of leukocyte migration (GO:0002687)	6/35	0.00172185	0.0255753	0.00816001	0.132398	-1.48535	9.45327	CXCL9;IL6;MIA3;CXCL13;IL6R;VEGFA
negative regulation of translation (GO:0017148)	10/89	0.00178548	0.0264067	0.0109335	0.153783	-1.203	7.61265	SYNCRIP;BTG2;LARP1;EIF4EBP1;IGF2BP3;CALR;TYMS;CPEB2;TOB1;CPEB4
positive regulation of macromolecule metabolic process (GO:0010604)	21/277	0.00179607	0.0264499	0.0207975	0.214297	-1.48869	9.4117	TFAP2A;SMAD1;DNMT1;MEF2C;PRKAA1;SMAD3;RPL23;WNT5A;FN1;PIK3CD;ARRB1;ARRB2;KLF4;TGFBR1;VEGFA;SFRP4;IL6;PLSCR1;FAM98A;TLR4;LIMS1
regulation of I-kappaB kinase/NF-kappaB signaling (GO:0043122)	17/205	0.00186197	0.0273036	0.0173301	0.19956	-1.10125	6.92257	SLC20A1;CARD8;PLK2;WNT5A;TNFAIP3;CFLAR;LITAF;TANK;MALT1;VAPA;REL;TNFSF10;FLNA;HMOX1;TRIM59;ECT2;TRIM22
cell migration involved in sprouting angiogenesis (GO:0002042)	4/15	0.0019047	0.0274628	0.00818364	0.132398	-2.18522	13.687	EFNB2;NRP1;EGR3;VEGFA
adaptive immune response based on somatic recombination of immune receptors built from immunoglobulin superfamily domains (GO:0002460)	4/15	0.0019047	0.0274628	0.00818364	0.132398	-2.14428	13.4305	JAG1;MSH2;BTN3A3;TLR4
branching involved in blood vessel morphogenesis (GO:0001569)	4/15	0.0019047	0.0274628	0.00818364	0.132398	-2.06409	12.9283	NRP1;COL4A1;CTNNB1;VEGFA
positive regulation of epithelial cell migration (GO:0010634)	9/75	0.00188732	0.0274628	0.0106812	0.15085	-1.21066	7.59397	DOCK5;NRP1;BMPR2;WNT5A;ADAM9;CALR;THBS1;RTN4;VEGFA
actin filament bundle organization (GO:0061572)	6/36	0.00200183	0.0286237	0.00917832	0.139949	-1.53262	9.5232	LIMA1;DPYSL3;FSCN1;LCP1;RND3;RHOBTB1
negative regulation of protein kinase B signaling (GO:0051898)	6/36	0.00200183	0.0286237	0.00917832	0.139949	-1.45725	9.05489	PHLPP1;PTEN;ARRB2;PPP2R5C;XDH;EPHA2
dendritic spine organization (GO:0097061)	5/25	0.00205716	0.0290532	0.00888864	0.137355	-1.79466	11.1025	DOCK10;PRNP;PTEN;SHANK3;IGF1R
positive regulation of histone methylation (GO:0031062)	5/25	0.00205716	0.0290532	0.00888864	0.137355	-1.75843	10.8784	DNMT1;SMAD4;MTF2;CTNNB1;PHF19
regulation of chemotaxis (GO:0050920)	5/25	0.00205716	0.0290532	0.00888864	0.137355	-1.60688	9.94083	EFNB2;PDGFRB;GPR183;CXCR4;THBS1
regulation of cytokine-mediated signaling pathway (GO:0001959)	10/91	0.00211133	0.0296965	0.012487	0.166784	-1.16357	7.16809	IFNAR2;CYLD;SOCS3;RNASEL;TNFAIP3;IRAK3;HIPK1;JAK2;TANK;USP18
negative regulation of mitotic cell cycle (GO:0045930)	7/49	0.00217599	0.0303581	0.0104455	0.14874	-1.55422	9.52777	BTG2;SMAD3;CHEK1;CTNNB1;HECA;MAD2L1;ZFP36L1
positive regulation of chemotaxis (GO:0050921)	7/49	0.00217599	0.0303581	0.0104455	0.14874	-1.27689	7.82765	PDGFRB;CXCL9;IL6;CXCL13;IL6R;THBS1;VEGFA
negative regulation of peptidase activity (GO:0010466)	8/63	0.00232023	0.0322399	0.0117578	0.158792	-1.14591	6.95121	SERPINB2;SERPINE2;SERPINE1;SERPINH1;TIMP3;TIMP1;RECK;SERPINB5
positive regulation of cell cycle process (GO:0090068)	11/108	0.00238312	0.0329809	0.0146746	0.1866	-1.101	6.64933	PDGFRB;RACGAP1;RPL23;ATRX;KIF14;TGFA;KIF23;ECT2;PKD2;CDC25B;MAD2L1
regulation of centriole replication (GO:0046599)	4/16	0.00246507	0.0332426	0.00988341	0.148079	-2.36382	14.196	KAT2B;STIL;CENPJ;PLK2
negative regulation of release of cytochrome c from mitochondria (GO:0090201)	4/16	0.00246507	0.0332426	0.00988341	0.148079	-2.12712	12.7745	PRELID1;HGF;PPIF;BCL2L1
positive regulation of cytokine production involved in immune response (GO:0002720)	4/16	0.00246507	0.0332426	0.00988341	0.148079	-2.0421	12.2639	TRIM6;WNT5A;TANK;MALT1
presynapse assembly (GO:0099054)	4/16	0.00246507	0.0332426	0.00988341	0.148079	-2.03061	12.1949	PTPRD;NLGN4X;WNT5A;PTEN
cellular response to vascular endothelial growth factor stimulus (GO:0035924)	5/26	0.00246956	0.0332426	0.0102269	0.14874	-1.6695	10.0232	NRP1;ANXA1;EGR3;GAB1;VEGFA
negative regulation of gene expression, epigenetic (GO:0045814)	5/26	0.00246956	0.0332426	0.0102269	0.14874	-1.60669	9.6461	DNMT1;RBBP4;MTF2;EZH2;PHF19
regulation of nervous system development (GO:0051960)	5/26	0.00246956	0.0332426	0.0102269	0.14874	-1.3908	8.34998	MEF2C;KIF14;CTNNB1;PDLIM5;RTN4
regulation of chemokine biosynthetic process (GO:0045073)	3/8	0.00253409	0.03333	0.0104301	0.14874	-3.05516	18.2635	IL6;WNT5A;HMOX1
adherens junction assembly (GO:0034333)	3/8	0.00253409	0.03333	0.0104301	0.14874	-2.93386	17.5384	ZNF703;CTNNB1;SMAD7
positive regulation of blood vessel endothelial cell proliferation involved in sprouting angiogenesis (GO:1903589)	3/8	0.00253409	0.03333	0.0104301	0.14874	-2.57847	15.4139	APLNR;HMOX1;VEGFA
regulation of cyclic nucleotide metabolic process (GO:0030799)	3/8	0.00253409	0.03333	0.0104301	0.14874	-2.57813	15.4118	PKD2;THBS1;VEGFA
vascular endothelial growth factor signaling pathway (GO:0038084)	3/8	0.00253409	0.03333	0.0104301	0.14874	-2.5767	15.4033	NRP1;GAB1;VEGFA
regulation of histone H3-K9 acetylation (GO:2000615)	3/8	0.00253409	0.03333	0.0104301	0.14874	-2.46256	14.721	ZNF451;SMAD4;CHEK1
kidney development (GO:0001822)	8/64	0.00256661	0.0335021	0.0127393	0.168845	-1.54847	9.23687	TFAP2A;CENPF;WT1;HAS2;HNF1B;PRKX;TGFBR1;VEGFA
negative regulation of protein modification process (GO:0031400)	8/64	0.00256661	0.0335021	0.0127393	0.168845	-1.49933	8.94376	LYN;PRNP;PAQR3;FAM129A;PTEN;PRR5L;XDH;CORO1C
positive regulation of smooth muscle cell proliferation (GO:0048661)	6/38	0.00266341	0.034375	0.0114815	0.158792	-1.62108	9.61002	PDGFRB;IL6;NR4A3;HMOX1;IL6R;THBS1
regulation of intracellular signal transduction (GO:1902531)	28/423	0.00265213	0.034375	0.037873	0.278586	-1.5384	9.12642	PRKAA1;DYRK2;PHLPP1;TRIO;RHOBTB1;NUAK1;PAK1;SPRED1;AKAP11;RACGAP1;RBBP4;CHEK1;PIP4K2A;ECT2;LYN;TAF15;CARD8;WNT5A;ARAP2;PPP2R5C;HIPK1;PTPN13;CYLD;DLC1;RPA3;CDK2;DDIT4;CDK5R1
actin filament bundle assembly (GO:0051017)	6/38	0.00266341	0.034375	0.0114815	0.158792	-1.13577	6.733	LIMA1;DPYSL3;FSCN1;LCP1;RND3;RHOBTB1
regulation of programmed cell death (GO:0043067)	20/269	0.00285598	0.0367228	0.0280064	0.245159	-1.01673	5.95632	MAP3K2;PRELID1;PHLPP1;BNIP3;CFLAR;TNFRSF11A;STK4;TANK;MALT1;RTN4;PAK1;TP53I3;ABL2;BAX;BIRC5;PMAIP1;CALR;BID;JAK2;MAP4K4
apoptotic process (GO:0006915)	18/232	0.00288483	0.0369558	0.0255214	0.23205	-1.60054	9.36039	BNIP3;EI24;ITGB2;CXCR4;AHR;CFLAR;STK4;RTN4;PLSCR1;DLC1;CHEK1;PPIF;BAX;PMAIP1;BID;JAK2;PHLDA2;BCL2L1
positive regulation of wound healing (GO:0090303)	5/27	0.00293881	0.0375079	0.0116969	0.158792	-1.87992	10.9595	XBP1;ANXA1;SERPINE1;HPSE;THBS1
negative regulation of cytokine production (GO:0001818)	11/111	0.00295681	0.0375984	0.0173982	0.19956	-1.13261	6.59591	IFIH1;SRGN;CYLD;PRNP;RNF125;GPNMB;TNFAIP3;ARRB1;IRAK3;THBS1;TLR4
positive regulation of response to endoplasmic reticulum stress (GO:1905898)	4/17	0.00312909	0.0387872	0.0117965	0.158792	-1.97485	11.389	XBP1;BAX;PMAIP1;PIK3R1
regulation of SMAD protein import into nucleus (GO:0060390)	4/17	0.00312909	0.0387872	0.0117965	0.158792	-1.84928	10.6648	SMAD4;SMAD3;TGFBR1;PBLD
positive regulation of nuclear-transcribed mRNA catabolic process, deadenylation-dependent decay (GO:1900153)	4/17	0.00312909	0.0387872	0.0117965	0.158792	-1.72914	9.97195	BTG2;TOB1;TNRC6B;ZFP36L1
negative regulation of neuron projection development (GO:0010977)	7/52	0.00307727	0.0387872	0.0137468	0.176102	-1.23015	7.11486	EFNB2;EPHA4;DPYSL3;PAQR3;PTEN;FKBP4;RTN4
cellular response to reactive oxygen species (GO:0034614)	8/66	0.00312043	0.0387872	0.0148803	0.187145	-1.21969	7.03736	IL6;CDK2;PPIF;TNFAIP3;PTPRK;ECT2;PKD2;AQP1
negative regulation of blood vessel morphogenesis (GO:2000181)	8/66	0.00312043	0.0387872	0.0148803	0.187145	-1.06763	6.15999	SPRED1;COL4A2;CTNNB1;VASH1;KLF4;SYNJ2BP;THBS1;XDH
positive regulation of MAPK cascade (GO:0043410)	21/290	0.00310701	0.0387872	0.0312846	0.255713	-0.910212	5.25565	PDGFRB;EPHA4;NRP1;CAV2;SHC1;C5AR1;LIF;ARRB1;ARRB2;TNFRSF11A;CTGF;IGF1R;VEGFA;IL6;DHX33;GPNMB;GPR183;CCL2;FGFR3;EPHA2;EZH2
inflammatory response (GO:0006954)	19/253	0.0032178	0.0397439	0.0291502	0.247492	-1.38953	7.97458	LYN;CXCL9;ANXA1;C5AR1;ITGB2;FPR1;CXCR4;PIK3CD;TNFRSF11A;CXCL13;LYZ;THBS1;IL6;DLC1;BLNK;REL;CCL2;FOLR2;TLR4
positive regulation of cell-substrate adhesion (GO:0010811)	7/53	0.00343348	0.0422563	0.0149966	0.187921	-1.29744	7.36194	DOCK5;NRP1;FN1;FLNA;CALR;JAK2;LIMS1
positive regulation of substrate adhesion-dependent cell spreading (GO:1900026)	5/28	0.00346917	0.0423928	0.0133042	0.173107	-2.17023	12.2919	DOCK5;NRP1;FLNA;CALR;LIMS1
phosphatidylinositol phosphorylation (GO:0046854)	5/28	0.00346917	0.0423928	0.0133042	0.173107	-1.37264	7.77443	TTC7B;PIK3CD;PIK3R1;PIK3C2A;PIK3C2B
negative regulation of cell cycle process (GO:0010948)	9/82	0.00349668	0.0425779	0.0174311	0.19956	-1.18471	6.70064	RRM2;RBBP4;CBX3;RPL23;CHEK1;CALR;FBXO5;SMC3;EZH2
positive regulation of tumor necrosis factor biosynthetic process (GO:0042535)	3/9	0.00369593	0.0439179	0.0134628	0.173107	-2.88812	16.175	TLR1;THBS1;TLR4
SMAD protein complex assembly (GO:0007183)	3/9	0.00369593	0.0439179	0.0134628	0.173107	-2.69051	15.0683	SMAD1;SMAD4;SMAD3
excitatory synapse assembly (GO:1904861)	3/9	0.00369593	0.0439179	0.0134628	0.173107	-2.54786	14.2694	WNT5A;PTEN;SHANK3
regulation of toll-like receptor 2 signaling pathway (GO:0034135)	3/9	0.00369593	0.0439179	0.0134628	0.173107	-2.48299	13.9061	LYN;TLR1;TNFAIP3
aorta development (GO:0035904)	3/9	0.00369593	0.0439179	0.0134628	0.173107	-2.22433	12.4574	PDGFRB;JAG1;PKD2
phosphatidylinositol-3-phosphate biosynthetic process (GO:0036092)	3/9	0.00369593	0.0439179	0.0134628	0.173107	-2.15371	12.0619	PIK3CD;PIK3C2A;PIK3C2B
cellular response to organonitrogen compound (GO:0071417)	10/98	0.00364643	0.0439179	0.019251	0.208613	-1.17753	6.61064	MEF2C;XBP1;LARP1;WT1;CTNNB1;AHR;PKD2;AQP1;CPEB4;ZFP36L1
positive regulation of ubiquitin protein ligase activity (GO:1904668)	9/83	0.00379508	0.0447774	0.0186029	0.207858	-1.63803	9.13045	CDC20;CDC23;UBE2C;UBE2S;PSME4;PTEN;FBXO5;PSMB8;MAD2L1
positive regulation of tyrosine phosphorylation of STAT protein (GO:0042531)	7/54	0.00382025	0.0447774	0.0163252	0.197343	-1.389	7.73319	LYN;SOCS3;IL6;LIF;JAK2;FGFR3;IL6R
positive regulation of protein import into nucleus (GO:0042307)	7/54	0.00382025	0.0447774	0.0163252	0.197343	-1.28298	7.14289	IL6;SMAD4;SMAD3;FLNA;PIK3R1;ECT2;TGFBR1
proteasomal protein catabolic process (GO:0010498)	18/238	0.00378153	0.0447774	0.0313068	0.255713	-1.24531	6.94588	NHLRC3;SMURF2;CSNK1A1;UBE2C;UBE2D3;KIF14;ARRB1;ARRB2;PPP2R5C;KCTD5;PSMB8;CDC20;CUL4A;CDC23;PSME4;CTNNB1;PMAIP1;MAD2L1
platelet-derived growth factor receptor signaling pathway (GO:0048008)	4/18	0.00390537	0.04548	0.0139317	0.17781	-1.88997	10.4806	PDGFRB;NRP1;ABL2;PIK3C2A
neuron migration (GO:0001764)	6/41	0.00394618	0.04548	0.0156579	0.193395	-1.45684	8.0636	NRP1;MEF2C;USP9X;DDIT4;CDK5R1;VEGFA
response to peptide hormone (GO:0043434)	6/41	0.00394618	0.04548	0.0156579	0.193395	-1.37559	7.61388	TGFBR3;EPM2AIP1;XBP1;CREB1;IRS1;ZFP36L1
negative regulation of ERK1 and ERK2 cascade (GO:0070373)	6/41	0.00394618	0.04548	0.0156579	0.193395	-1.30371	7.21605	LYN;SMAD4;PTEN;TIMP3;SYNJ2BP;TLR4
response to molecule of bacterial origin (GO:0002237)	10/99	0.00392383	0.04548	0.0204012	0.214297	-1.05583	5.85002	CXCL9;IL6;TRIM6;TNFAIP3;IRAK3;TNFRSF11A;CXCL13;JAK2;TRIB1;TLR4
cellular response to hydrogen peroxide (GO:0070301)	5/29	0.00406491	0.0465372	0.0150539	0.187956	-1.8252	10.0484	IL6;PPIF;TNFAIP3;ECT2;AQP1
positive regulation of cytokine production (GO:0001819)	17/221	0.00405725	0.0465372	0.0313792	0.255713	-1.51574	8.34757	ANXA1;PDE4D;SERPINE1;WNT5A;DDX60;PTGS2;TANK;MALT1;IL6;DHX33;IFI16;PDE4B;CTNNB1;HPSE;LRRFIP1;IL6R;TLR4
protein sumoylation (GO:0016925)	8/69	0.00412026	0.0468594	0.0185648	0.207858	-1.36335	7.48729	IFIH1;ZNF451;PCNA;NUP155;NUP50;BIRC5;RANGAP1;RAE1
negative regulation of neuron death (GO:1901215)	9/84	0.00411305	0.0468594	0.0198308	0.212588	-1.18499	6.50985	MEF2C;SET;GPNMB;MSH2;KIF14;CCL2;TANK;CPEB4;LGMN
negative regulation of cell growth (GO:0030308)	11/116	0.00415561	0.047106	0.0227501	0.222527	-1.02074	5.597	EPHA4;SMAD4;BMPR2;SMAD3;FRZB;WT1;EI24;CAPRIN2;APBB2;RTN4;DCBLD2
cell morphogenesis involved in differentiation (GO:0000904)	7/55	0.00423919	0.0477394	0.017735	0.202367	-1.42263	7.7724	NRP1;MEF2C;FN1;KIF14;LAMB1;FERMT2;EPHA2
cellular response to hypoxia (GO:0071456)	12/133	0.00423734	0.0477394	0.0245641	0.230396	-1.11361	6.08456	BNIP3;PSME4;UBE2D3;HMOX1;PMAIP1;P4HB;PTGS2;CPEB2;PSMB8;AQP1;VEGFA;ZFP36L1
regulation of substrate adhesion-dependent cell spreading (GO:1900024)	6/42	0.00446111	0.0495779	0.0172564	0.199549	-1.528	8.27006	DOCK5;NRP1;FLNA;CALR;CORO1C;LIMS1
negative regulation of cell projection organization (GO:0031345)	6/42	0.00446111	0.0495779	0.0172564	0.199549	-1.36743	7.40104	EFNB2;EPHA4;PRNP;DPYSL3;PAQR3;FKBP4
negative regulation of angiogenesis (GO:0016525)	8/70	0.00450316	0.0495779	0.0199263	0.212588	-1.20905	6.53246	SPRED1;COL4A2;SERPINE1;CTNNB1;VASH1;KLF4;SYNJ2BP;THBS1
regulation of mitotic nuclear division (GO:0007088)	9/85	0.00445146	0.0495779	0.0211163	0.214297	-1.15608	6.25964	PDGFRB;CDC23;CAV2;CHEK1;TGFA;FBXO5;KIF11;MKI67;SMC3
positive regulation of neurogenesis (GO:0050769)	8/70	0.00450316	0.0495779	0.0199263	0.212588	-1.15223	6.22547	MEF2C;MMD;TCF12;CTNNB1;TCF4;ECT2;SHANK3;VEGFA
regulation of innate immune response (GO:0045088)	8/70	0.00450316	0.0495779	0.0199263	0.212588	-1.14746	6.19969	IFNAR2;PLSCR1;RNASEL;IFI16;ERAP1;TNFAIP3;IRAK3;USP18
regulation of neuron differentiation (GO:0045664)	9/85	0.00445146	0.0495779	0.0211163	0.214297	-1.05639	5.71986	MEF2C;MMD;ID1;TCF12;PTEN;TCF4;CALR;ECT2;CDK5R1
cellular response to metal ion (GO:0071248)	10/101	0.00452856	0.0496988	0.0228509	0.222527	-1.07975	5.82781	TFAP2A;PRNP;CLIC4;MEF2C;BNIP3;WNT5A;PPIF;ECT2;PKD2;AQP1
regulation of axonogenesis (GO:0050770)	7/56	0.00469197	0.0511662	0.0192284	0.208613	-1.32662	7.11322	EPHA4;PAK1;PLXND1;PTEN;PLXNA1;PLXNC1;RTN4
negative regulation of cellular response to growth factor stimulus (GO:0090288)	7/56	0.00469197	0.0511662	0.0192284	0.208613	-1.29226	6.92897	SKI;SMURF2;SPRY4;ADAMTS12;SKIL;THBS1;SMAD7
regulation of chromosome segregation (GO:0051983)	5/30	0.00473026	0.0512759	0.0169511	0.197343	-1.54473	8.27016	RACGAP1;ZNF207;KIF2C;ECT2;MKI67
activation of MAPK activity (GO:0000187)	11/118	0.00473179	0.0512759	0.0251969	0.230396	-0.908644	4.86438	MAP3K2;DUSP5;PRKAA1;SHC1;C5AR1;WNT5A;FPR1;CXCR4;TGFA;THBS1;TLR4
regulation of mitochondrial membrane permeability (GO:0046902)	4/19	0.00480222	0.0514885	0.0162969	0.197343	-2.18582	11.6694	BNIP3;PPIF;PMAIP1;BCL2L1
negative regulation of calcium-mediated signaling (GO:0050849)	4/19	0.00480222	0.0514885	0.0162969	0.197343	-1.90242	10.1564	PRNP;ITPR1;CLIC2;PKD2
regulation of smooth muscle cell migration (GO:0014910)	4/19	0.00480222	0.0514885	0.0162969	0.197343	-1.84077	9.82726	PDGFRB;NRP1;SERPINE1;TRIB1
regulation of peptidyl-tyrosine phosphorylation (GO:0050730)	9/86	0.00481117	0.0514885	0.0224606	0.222412	-1.5516	8.28059	NRP1;PRNP;IL6;HGF;ITGB2;LIF;JAK2;IL6R;VEGFA
intrinsic apoptotic signaling pathway (GO:0097193)	10/102	0.00485723	0.0518205	0.0241524	0.230396	-1.37069	7.30208	CUL4A;IFI16;BNIP3;ITPR1;BAX;PMAIP1;TANK;BCL2L1;EPHA2;MCL1
semaphorin-plexin signaling pathway involved in axon guidance (GO:1902287)	3/10	0.00513406	0.0524984	0.0169442	0.197343	-2.90193	15.2985	PLXND1;PLXNA1;PLXNC1
regulation of endoplasmic reticulum unfolded protein response (GO:1900101)	3/10	0.00513406	0.0524984	0.0169442	0.197343	-2.73665	14.4272	XBP1;BAX;PIK3R1
mature B cell differentiation involved in immune response (GO:0002313)	3/10	0.00513406	0.0524984	0.0169442	0.197343	-2.57693	13.5852	DOCK10;DOCK11;GPR183
positive regulation of hemostasis (GO:1900048)	3/10	0.00513406	0.0524984	0.0169442	0.197343	-2.39305	12.6158	SERPINE1;HPSE;THBS1
mesodermal cell differentiation (GO:0048333)	3/10	0.00513406	0.0524984	0.0169442	0.197343	-2.26391	11.935	ITGA3;ITGB4;ITGA2
actin crosslink formation (GO:0051764)	3/10	0.00513406	0.0524984	0.0169442	0.197343	-2.24047	11.8114	DPYSL3;FLNA;LCP1
secretory granule organization (GO:0033363)	3/10	0.00513406	0.0524984	0.0169442	0.197343	-2.22589	11.7346	ABCA1;SRGN;LYST
negative regulation of transcription by competitive promoter binding (GO:0010944)	3/10	0.00513406	0.0524984	0.0169442	0.197343	-2.20367	11.6174	TFAP2A;CREB1;SMAD7
ATF6-mediated unfolded protein response (GO:0036500)	3/10	0.00513406	0.0524984	0.0169442	0.197343	-2.09712	11.0557	XBP1;CALR;ATF6
positive regulation of leukocyte apoptotic process (GO:2000108)	3/10	0.00513406	0.0524984	0.0169442	0.197343	-2.07793	10.9546	LYN;MEF2C;PIK3CD
cellular response to calcium ion (GO:0071277)	6/43	0.0050239	0.0524984	0.0189636	0.207858	-1.81499	9.60776	CLIC4;MEF2C;WNT5A;PPIF;ECT2;PKD2
positive regulation of coagulation (GO:0050820)	3/10	0.00513406	0.0524984	0.0169442	0.197343	-1.79982	9.48839	SERPINE1;HPSE;THBS1
cellular response to organic cyclic compound (GO:0071407)	12/136	0.00506579	0.0524984	0.0282438	0.245159	-1.04599	5.52829	MEF2C;GNG2;LARP1;NR4A3;WT1;ZNF703;CCL2;CTNNB1;AHR;PKD2;AQP1;ZFP36L1
plasma membrane bounded cell projection organization (GO:0120036)	11/119	0.0050427	0.0524984	0.0264895	0.235873	-0.940732	4.9763	EHD1;LYN;LIMA1;BTG2;IL6;VAPA;STMN1;LAMB1;NPTX2;FRYL;CDK5R1
protein complex assembly (GO:0006461)	15/190	0.00530067	0.0540417	0.0346331	0.268725	-1.31482	6.88954	TLE4;CSNK1A1;TRAPPC10;QPRT;FN1;TGFA;TNFAIP3;AXIN2;TANK;MALT1;SH3PXD2A;RUVBL1;BAX;CTNNB1;FERMT2
response to insulin (GO:0032868)	8/72	0.00535038	0.0543876	0.0228597	0.222527	-1.50752	7.88523	EPM2AIP1;KAT2B;XBP1;IRS1;MYO5A;PIK3R1;CPEB2;ZFP36L1
regulation of leukocyte chemotaxis (GO:0002688)	5/31	0.0054694	0.0552715	0.0190003	0.207858	-1.74764	9.10275	LYN;CXCL9;IL6;CXCL13;IL6R
cellular response to cAMP (GO:0071320)	5/31	0.0054694	0.0552715	0.0190003	0.207858	-1.64944	8.59123	WT1;AHR;PKD2;AQP1;ZFP36L1
positive regulation of protein kinase activity (GO:0045860)	14/173	0.00559723	0.0563979	0.0342081	0.268725	-1.06669	5.5313	MAP3K2;EPHA4;PRNP;MMD;KIF14;STK4;CYR61;VEGFA;PAK1;RASSF2;BAX;ECT2;EZH2;MAP4K4
regulation of B cell proliferation (GO:0030888)	6/44	0.00563706	0.0564689	0.0207825	0.214297	-1.6057	8.31496	LYN;MEF2C;TFRC;GPR183;MNDA;AHR
regulation of multicellular organismal development (GO:2000026)	6/44	0.00563706	0.0564689	0.0207825	0.214297	-1.56438	8.10095	RACGAP1;HPSE;ADAMTS12;PHLDB2;TGFBR1;SMAD7
regulation of transcription factor import into nucleus (GO:0042990)	4/20	0.00582757	0.056889	0.018899	0.207858	-2.02855	10.4372	SMAD3;RAB23;FLNA;PIK3R1
regulation of sprouting angiogenesis (GO:1903670)	4/20	0.00582757	0.056889	0.018899	0.207858	-2.00129	10.2969	SMAD1;KLF4;SYNJ2BP;VEGFA
extrinsic apoptotic signaling pathway in absence of ligand (GO:0097192)	4/20	0.00582757	0.056889	0.018899	0.207858	-1.89608	9.75565	BAX;APPL1;BCL2L1;MCL1
positive regulation of blood coagulation (GO:0030194)	4/20	0.00582757	0.056889	0.018899	0.207858	-1.73458	8.92466	SERPINE1;HPSE;THBS1;TLR4
mitochondrial membrane organization (GO:0007006)	4/20	0.00582757	0.056889	0.018899	0.207858	-1.675	8.61814	BNIP3;PPIF;PMAIP1;BCL2L1
cellular polysaccharide biosynthetic process (GO:0033692)	4/20	0.00582757	0.056889	0.018899	0.207858	-1.56406	8.04733	EXT1;B3GNT5;CSGALNACT2;HAS2
negative regulation of growth (GO:0045926)	11/121	0.0057129	0.056889	0.0292172	0.247492	-1.46239	7.55331	SMAD4;BMPR2;SMAD3;FRZB;WT1;EI24;CAPRIN2;APBB2;FGFR3;RTN4;DCBLD2
regulation of neuron death (GO:1901214)	8/73	0.00581708	0.056889	0.0244349	0.230396	-1.2595	6.48258	EFNB2;PRNP;MEF2C;GPNMB;DDIT4;WNT5A;KIF14;TANK
negative regulation of cysteine-type endopeptidase activity (GO:2000117)	8/73	0.00581708	0.056889	0.0244349	0.230396	-0.950541	4.8924	CST2;IFI16;CARD8;HGF;KLF4;THBS1;AQP1;VEGFA
positive regulation of vasculature development (GO:1904018)	10/105	0.00595662	0.0579845	0.0283769	0.245635	-1.57054	8.04628	XBP1;SERPINE1;WNT5A;APLNR;GAB1;HMOX1;HIPK1;THBS1;AQP1;VEGFA
negative regulation of toll-like receptor signaling pathway (GO:0034122)	5/32	0.00628648	0.0599405	0.0212059	0.214297	-1.67078	8.46977	LYN;TNFAIP3;IRAK3;SMPDL3B;TLR4
nucleobase-containing small molecule interconversion (GO:0015949)	5/32	0.00628648	0.0599405	0.0212059	0.214297	-1.64156	8.32163	RRM2;TXNRD1;AK2;GLRX;TYMS
sprouting angiogenesis (GO:0002040)	6/45	0.00630311	0.0599405	0.022716	0.222527	-1.45456	7.36986	EFNB2;NRP1;EGR3;THBS1;LOXL2;VEGFA
microtubule cytoskeleton organization involved in mitosis (GO:1902850)	6/45	0.00630311	0.0599405	0.022716	0.222527	-1.44535	7.32319	STIL;PLK2;STMN1;TTK;KIF11;TUBG1
skeletal system morphogenesis (GO:0048705)	5/32	0.00628648	0.0599405	0.0212059	0.214297	-1.41726	7.18462	SKI;TFAP2A;SFRP4;FGFR3;TGFBR1
positive regulation of ubiquitin-protein transferase activity (GO:0051443)	5/32	0.00628648	0.0599405	0.0212059	0.214297	-1.3446	6.81627	CDC20;UBE2C;UBE2S;PTEN;FBXO5
B cell activation (GO:0042113)	8/74	0.00631411	0.0599405	0.0260845	0.233017	-1.23948	6.2779	MEF2C;VCAM1;MSH2;GPR183;BLNK;DNAJB9;PIK3CD;MALT1
integrin-mediated signaling pathway (GO:0007229)	7/59	0.00626996	0.0599405	0.0242318	0.230396	-1.21864	6.18093	NRP1;DST;ITGA2;ITGB2;ZYX;ADAM9;FERMT2
lymphocyte chemotaxis (GO:0048247)	6/45	0.00630311	0.0599405	0.022716	0.222527	-1.20792	6.12019	CH25H;CXCL9;GPR183;CCL2;PIK3CD;CXCL13
positive regulation of smooth muscle cell migration (GO:0014911)	3/11	0.00686473	0.0630067	0.02088	0.214297	-3.18671	15.8742	PDGFRB;DOCK5;NRP1
insulin-like growth factor receptor signaling pathway (GO:0048009)	3/11	0.00686473	0.0630067	0.02088	0.214297	-2.49596	12.4333	IRS1;PIK3R1;IGF1R
T cell chemotaxis (GO:0010818)	3/11	0.00686473	0.0630067	0.02088	0.214297	-2.41468	12.0284	CXCL9;GPR183;PIK3CD
neuron projection fasciculation (GO:0106030)	3/11	0.00686473	0.0630067	0.02088	0.214297	-2.28867	11.4007	EPHA4;RTN4;CDK5R1
response to laminar fluid shear stress (GO:0034616)	3/11	0.00686473	0.0630067	0.02088	0.214297	-2.25412	11.2286	ABCA1;KLF4;SMAD7
regulation of transforming growth factor beta production (GO:0071634)	3/11	0.00686473	0.0630067	0.02088	0.214297	-2.11928	10.5569	SMAD4;SMAD3;PTGS2
presynaptic membrane assembly (GO:0097105)	3/11	0.00686473	0.0630067	0.02088	0.214297	-1.97862	9.85619	PTPRD;NLGN4X;PTEN
regulation of plasminogen activation (GO:0010755)	3/11	0.00686473	0.0630067	0.02088	0.214297	-1.74596	8.69725	SERPINE2;SERPINE1;THBS1
regulation of translation (GO:0006417)	16/214	0.00680919	0.0630067	0.0441124	0.300827	-1.12853	5.63076	BTG2;NUP155;FAM129A;UPF3B;TYMS;THBS1;TOB1;SYNCRIP;IL6;LARP1;NUP50;IGF2BP3;CALR;VIM;RAE1;EIF4B
cell junction assembly (GO:0034329)	7/60	0.00687479	0.0630067	0.0260811	0.233017	-1.12397	5.59725	ZNF703;FSCN1;CTNNB1;FLNA;FERMT2;LIMS1;SMAD7
regulation of pathway-restricted SMAD protein phosphorylation (GO:0060393)	7/60	0.00687479	0.0630067	0.0260811	0.233017	-1.04716	5.21475	SMAD4;BMPR2;TTK;ACVR2A;TGFBR1;PBLD;SMAD7
regulation of extrinsic apoptotic signaling pathway (GO:2001236)	7/60	0.00687479	0.0630067	0.0260811	0.233017	-1.02218	5.09034	CYLD;TNFSF10;CFLAR;BID;TANK;THBS1;TGFBR1
regulation of canonical Wnt signaling pathway (GO:0060828)	16/214	0.00680919	0.0630067	0.0441124	0.300827	-1.01785	5.07852	SMURF2;CSNK1A1;WNT5A;AXIN2;MCC;STK4;PSMB8;CYLD;SFRP4;TNKS2;FRZB;WNK1;CAPRIN2;PSME4;RUVBL1;ZNF703
mesoderm formation (GO:0001707)	4/21	0.00698895	0.0632124	0.021744	0.21656	-1.8874	9.36795	BMPR2;ITGA3;ITGB4;ITGA2
negative regulation of innate immune response (GO:0045824)	4/21	0.00698895	0.0632124	0.021744	0.21656	-1.8061	8.96443	IFI16;FAM3A;TNFAIP3;IRAK3
eye morphogenesis (GO:0048592)	4/21	0.00698895	0.0632124	0.021744	0.21656	-1.71214	8.49806	SKI;COL5A1;FBN1;VEGFA
negative regulation of actin filament bundle assembly (GO:0032232)	4/21	0.00698895	0.0632124	0.021744	0.21656	-1.70507	8.46299	DLC1;STMN1;PHLDB2;SHANK3
intrinsic apoptotic signaling pathway in response to DNA damage by p53 class mediator (GO:0042771)	4/21	0.00698895	0.0632124	0.021744	0.21656	-1.68295	8.35321	DYRK2;IFI16;MSH2;DDIT4
protein polymerization (GO:0051258)	6/46	0.00702456	0.0633681	0.0247668	0.230396	-1.60452	7.95578	TRIM6;UBE2C;UBE2S;CENPJ;ZNF207;JAK2
substrate adhesion-dependent cell spreading (GO:0034446)	5/33	0.00718553	0.0643151	0.0235716	0.227529	-1.74484	8.61201	NRP1;FN1;KIF14;LAMB1;FERMT2
negative regulation of BMP signaling pathway (GO:0030514)	5/33	0.00718553	0.0643151	0.0235716	0.227529	-1.60523	7.92294	SKI;SMURF2;SKIL;FBN1;SMAD7
protein trimerization (GO:0070206)	5/33	0.00718553	0.0643151	0.0235716	0.227529	-1.456	7.18638	SKI;SMAD4;TRIM6;TANK;TRIM22
regulation of response to external stimulus (GO:0032101)	10/108	0.00724081	0.0646421	0.0331018	0.265276	-0.963764	4.74945	EFNB2;ANXA1;WNT5A;CXCR4;TNFAIP3;ADAMTS12;JAK2;PTGS2;USP18;CD55
platelet degranulation (GO:0002576)	11/125	0.00726255	0.0646686	0.0352657	0.268725	-1.11944	5.51325	LYN;SRGN;ABCC4;HGF;SERPINE1;FN1;FLNA;TIMP3;TIMP1;THBS1;VEGFA
negative regulation of cellular amide metabolic process (GO:0034249)	8/76	0.00740401	0.0655893	0.0296131	0.249503	-1.17072	5.74322	PRNP;SYNCRIP;BTG2;LARP1;IGF2BP3;CALR;TYMS;TOB1
regulation of defense response (GO:0031347)	8/76	0.00740401	0.0655893	0.0296131	0.249503	-1.02289	5.018	ANXA1;ERAP1;WNT5A;TNFAIP3;ADAMTS12;JAK2;PTGS2;USP18
regulation of protein catabolic process (GO:0042176)	9/92	0.00746651	0.0659734	0.0318342	0.255713	-1.25871	6.16432	EEF1A1;SMURF2;PLK2;WNT5A;FLNA;TNFAIP3;IRAK3;DTL;MAD2L1
regulation of stress fiber assembly (GO:0051492)	7/61	0.00752184	0.0661231	0.0280245	0.245159	-1.08255	5.29363	NRP1;PAK1;DLC1;STMN1;PHLDB2;TGFBR1;CTGF
response to reactive oxygen species (GO:0000302)	7/61	0.00752184	0.0661231	0.0280245	0.245159	-1.06504	5.20798	DLC1;TXNRD1;ADAM9;HBB;HMOX1;PTPRK;PKD2
regulation of G1/S transition of mitotic cell cycle (GO:2000045)	6/47	0.00780388	0.0682543	0.0269376	0.23863	-1.54662	7.50595	CCND2;GPNMB;KIF14;PTEN;KLF4;PKD2
regulation of DNA metabolic process (GO:0051052)	6/47	0.00780388	0.0682543	0.0269376	0.23863	-1.45423	7.05757	RBBP6;IL7R;KPNA2;SMC3;MPHOSPH8;KPNA1
positive regulation of cell motility (GO:2000147)	14/180	0.00786431	0.0686086	0.0443987	0.300827	-0.919937	4.45748	PDGFRB;XBP1;HGF;PIK3CD;LAMB1;THBS1;CYR61;TGFBR1;IGF1R;VEGFA;PAK1;GPNMB;ZNF703;HAS2
positive regulation of cellular metabolic process (GO:0031325)	9/93	0.00800042	0.0696198	0.0336256	0.268227	-1.20144	5.80087	PDGFRB;SFRP4;PRELID1;ARRB1;ARRB2;KLF4;THBS1;XDH;VEGFA
regulation of tyrosine phosphorylation of STAT protein (GO:0042509)	7/62	0.00821281	0.0700528	0.0300636	0.250116	-1.62681	7.81205	LYN;SOCS3;IL6;LIF;JAK2;FGFR3;IL6R
regulation of DNA recombination (GO:0000018)	5/34	0.00817052	0.0700528	0.0261011	0.233017	-1.42493	6.84998	MSH2;CHEK1;IL7R;KPNA2;KPNA1
negative regulation of mitochondrion organization (GO:0010823)	5/34	0.00817052	0.0700528	0.0261011	0.233017	-1.38092	6.63837	PRELID1;BNIP3;HGF;PPIF;BCL2L1
circulatory system development (GO:0072359)	10/110	0.00820917	0.0700528	0.0365422	0.273792	-1.1834	5.6833	KAT2B;MEF2C;ADAP2;WT1;APLNR;PTEN;PKD2;ZFPM2;TGFBR1;FBN1
negative regulation of multi-organism process (GO:0043901)	5/34	0.00817052	0.0700528	0.0261011	0.233017	-1.1809	5.67686	CARD8;FAM3A;CALR;TIMP1;TRIB1
positive regulation of cysteine-type endopeptidase activity involved in apoptotic process (GO:0043280)	10/110	0.00820917	0.0700528	0.0365422	0.273792	-1.06875	5.13269	SMAD3;CARD8;DLC1;TNFSF10;BAX;PMAIP1;CFLAR;JAK2;TANK;XDH
regulation of DNA replication (GO:0006275)	7/62	0.00821281	0.0700528	0.0300636	0.250116	-1.02641	4.92887	DBF4;PCNA;SHC1;RBBP6;CALR;SMC3;IGF1R
G2/M transition of mitotic cell cycle (GO:0000086)	11/127	0.00815121	0.0700528	0.0385989	0.282403	-1.01188	4.86675	OFD1;CCNB2;CENPJ;CEP152;NDE1;CDK2;PPP1R12B;TUBG1;PHLDA1;CDC25A;CDC25B
positive regulation of BMP signaling pathway (GO:0030513)	4/22	0.00829344	0.0703921	0.0248367	0.230396	-1.84384	8.8362	SMAD4;BMPR2;ZNF423;CYR61
positive regulation of receptor internalization (GO:0002092)	4/22	0.00829344	0.0703921	0.0248367	0.230396	-1.419	6.80026	SFRP4;ARRB1;ARRB2;VEGFA
regulation of tumor necrosis factor biosynthetic process (GO:0042534)	3/12	0.00890115	0.0721726	0.0252727	0.230396	-2.21898	10.4771	TLR1;THBS1;TLR4
lymphocyte mediated immunity (GO:0002449)	3/12	0.00890115	0.0721726	0.0252727	0.230396	-2.21415	10.4543	JAG1;MSH2;BTN3A3
regulation of protein kinase C signaling (GO:0090036)	3/12	0.00890115	0.0721726	0.0252727	0.230396	-2.20641	10.4177	PHLPP1;WNT5A;VEGFA
cell-substrate junction assembly (GO:0007044)	3/12	0.00890115	0.0721726	0.0252727	0.230396	-2.0671	9.75999	LAMB3;ITGB4;LAMA3
negative regulation of histone acetylation (GO:0035067)	3/12	0.00890115	0.0721726	0.0252727	0.230396	-2.06667	9.75792	ZNF451;SET;SIN3A
regulation of nuclear-transcribed mRNA poly(A) tail shortening (GO:0060211)	3/12	0.00890115	0.0721726	0.0252727	0.230396	-2.05568	9.70607	BTG2;TOB1;TNRC6B
activation of cysteine-type endopeptidase activity involved in apoptotic signaling pathway (GO:0097296)	3/12	0.00890115	0.0721726	0.0252727	0.230396	-2.03298	9.59886	TNFSF10;JAK2;TANK
regulation of trophoblast cell migration (GO:1901163)	3/12	0.00890115	0.0721726	0.0252727	0.230396	-1.81708	8.57949	SMURF2;CALR;TIMP1
presynaptic membrane organization (GO:0097090)	3/12	0.00890115	0.0721726	0.0252727	0.230396	-1.81669	8.57765	PTPRD;NLGN4X;PTEN
positive regulation of nuclear-transcribed mRNA poly(A) tail shortening (GO:0060213)	3/12	0.00890115	0.0721726	0.0252727	0.230396	-1.70791	8.06402	BTG2;TOB1;TNRC6B
positive regulation of glucose metabolic process (GO:0010907)	3/12	0.00890115	0.0721726	0.0252727	0.230396	-1.66339	7.85384	SLC45A3;IRS1;PMAIP1
hemidesmosome assembly (GO:0031581)	3/12	0.00890115	0.0721726	0.0252727	0.230396	-1.44282	6.81236	LAMB3;ITGB4;LAMA3
positive regulation of tumor necrosis factor production (GO:0032760)	6/48	0.00864356	0.0721726	0.0292308	0.247492	-1.42903	6.78922	IFIH1;TLR1;WNT5A;JAK2;THBS1;TLR4
cellular response to peptide hormone stimulus (GO:0071375)	10/111	0.00872921	0.0721726	0.0383521	0.281195	-1.29093	6.12039	KAT2B;XBP1;GNG2;NR4A3;IRS1;PRKAR1A;MYO5A;PIK3R1;CPEB2;ZFP36L1
cell cycle G2/M phase transition (GO:0044839)	11/128	0.00862606	0.0721726	0.0403453	0.284897	-1.27725	6.07073	OFD1;CCNB2;CENPJ;CEP152;NDE1;CDK2;PPP1R12B;TUBG1;PHLDA1;CDC25A;CDC25B
non-canonical Wnt signaling pathway (GO:0035567)	11/128	0.00862606	0.0721726	0.0403453	0.284897	-1.27316	6.05129	SFRP4;GNG2;SMURF2;FRZB;PSME4;WNT5A;CTNNB1;AP2B1;ARRB2;PSMB8;TNRC6B
negative regulation of ubiquitin protein ligase activity (GO:1904667)	8/78	0.00862985	0.0721726	0.0334571	0.267501	-1.11855	5.31594	CDC20;CDC23;UBE2C;RPL23;CDK2;FBXO5;PSMB8;MAD2L1
positive regulation of I-kappaB kinase/NF-kappaB signaling (GO:0043123)	13/164	0.00877953	0.0721726	0.04579	0.304837	-0.976261	4.62292	SLC20A1;PLK2;CFLAR;LITAF;MALT1;VAPA;REL;TNFSF10;FLNA;HMOX1;ECT2;TLR4;TRIM22
positive regulation of protein kinase B signaling (GO:0051897)	11/128	0.00862606	0.0721726	0.0403453	0.284897	-0.909232	4.32155	PDGFRB;IRS1;HGF;GAB1;PIK3CD;HPSE;PIK3R1;FGFR3;THBS1;RTN4;TGFBR1
apoptotic mitochondrial changes (GO:0008637)	5/35	0.0092453	0.0737092	0.0287977	0.245635	-1.55158	7.26706	BNIP3;PPIF;BAX;BID;BCL2L1
bone development (GO:0060348)	5/35	0.0092453	0.0737092	0.0287977	0.245635	-1.53733	7.20031	SKI;TFAP2A;SFRP4;LRRC17;FGFR3
glycerophospholipid biosynthetic process (GO:0046474)	13/165	0.00921543	0.0737092	0.0475273	0.309017	-1.40536	6.58677	PTEN;PIK3CD;PLA2G4A;PIK3R1;PIK3C2A;PTPN13;PIK3C2B;PLSCR1;SYNJ1;ETNK1;INPP5D;PIP4K2A;CHPT1
positive regulation of cytokinesis (GO:0032467)	5/35	0.0092453	0.0737092	0.0287977	0.245635	-1.38155	6.47066	RACGAP1;KIF14;KIF23;ECT2;CDC25B
ventricular cardiac muscle tissue morphogenesis (GO:0055010)	5/35	0.0092453	0.0737092	0.0287977	0.245635	-1.30053	6.09123	TGFBR3;SMAD4;ZFPM2;TGFBR1;SMAD7
positive regulation of chemokine production (GO:0032722)	5/35	0.0092453	0.0737092	0.0287977	0.245635	-1.10245	5.16347	IL6;WNT5A;HMOX1;IL6R;TLR4
skeletal system development (GO:0001501)	12/147	0.00926178	0.0737092	0.0451596	0.302175	-1.08335	5.07211	EXT1;POSTN;COL1A2;FRZB;TRPS1;COL12A1;NPR3;WNT5A;FGFR3;MATN3;TGFBR1;FBN1
positive regulation of ERK1 and ERK2 cascade (GO:0070374)	15/202	0.00914811	0.0737092	0.0524365	0.317144	-1.04161	4.88954	PDGFRB;EPHA4;NRP1;SHC1;C5AR1;ARRB1;ARRB2;TNFRSF11A;CTGF;IGF1R;GPNMB;GPR183;CCL2;FGFR3;EPHA2
phosphate-containing compound metabolic process (GO:0006796)	14/184	0.0094546	0.0750704	0.0510962	0.317144	-0.992017	4.62404	DUSP5;SLC20A1;GFPT2;PTEN;PIK3CD;PLA2G4A;PTPRD;PLCB4;HINT3;SYNJ1;INPP5D;FAM20B;PIP4K2A;ALDOC
regulation of epithelial cell migration (GO:0010632)	6/49	0.00954601	0.0756219	0.0316486	0.255713	-1.40947	6.55632	DOCK5;BMPR2;MCC;RTN4;CORO1C;PBLD
nuclear transport (GO:0051169)	4/23	0.00974765	0.0761687	0.0281813	0.245159	-1.81484	8.40404	NXT1;SET;XPO1;HMGA1
outflow tract septum morphogenesis (GO:0003148)	4/23	0.00974765	0.0761687	0.0281813	0.245159	-1.75044	8.10579	NRP1;SMAD4;BMPR2;ZFPM2
STAT cascade (GO:0097696)	4/23	0.00974765	0.0761687	0.0281813	0.245159	-1.67171	7.74125	IFNAR2;CCL2;JAK2;PKD2
negative regulation of cell cycle G1/S phase transition (GO:1902807)	4/23	0.00974765	0.0761687	0.0281813	0.245159	-1.59122	7.36849	GPNMB;PTEN;KLF4;PKD2
regulation of viral genome replication (GO:0045069)	7/64	0.00973323	0.0761687	0.0344362	0.268725	-1.08293	5.01636	PLSCR1;RNASEL;TRIM6;LARP1;IFI16;RSAD2;ADARB1
negative regulation of neuron apoptotic process (GO:0043524)	7/64	0.00973323	0.0761687	0.0344362	0.268725	-1.03299	4.78505	MEF2C;SET;MSH2;KIF14;CCL2;CPEB4;LGMN
regulation of cytoskeleton organization (GO:0051493)	9/96	0.00977725	0.0762272	0.0394142	0.28245	-1.11613	5.16512	PDGFRB;CYLD;CLIC4;DLC1;STMN1;FSCN1;PHLDB2;RND3;RHOBTB1
anaphase-promoting complex-dependent catabolic process (GO:0031145)	8/80	0.0100014	0.0774492	0.0376268	0.277649	-1.13957	5.24777	CDC20;CDC23;PTTG1;UBE2C;UBE2S;PSME4;PSMB8;MAD2L1
activation of cysteine-type endopeptidase activity involved in apoptotic process (GO:0006919)	8/80	0.0100014	0.0774492	0.0376268	0.277649	-1.09743	5.05371	SMAD3;DLC1;TNFSF10;BAX;CFLAR;JAK2;TANK;XDH
response to calcium ion (GO:0051592)	8/80	0.0100014	0.0774492	0.0376268	0.277649	-1.01882	4.6917	CLIC4;MEF2C;WNT5A;PPIF;ADAM9;ECT2;PKD2;THBS1
generation of neurons (GO:0048699)	11/131	0.0101798	0.0786541	0.0459114	0.304837	-1.02644	4.70862	PTPRD;NRP1;MEF2C;NLGN4X;USP9X;DDIT4;ID1;WNT5A;CTNNB1;RUNX2;CDK5R1
regulated exocytosis (GO:0045055)	12/149	0.0102533	0.0790446	0.0488566	0.312937	-1.50567	6.89619	LYN;SRGN;ABCC4;HGF;SERPINE1;FN1;FLNA;TIMP3;TIMP1;RAB11FIP2;THBS1;VEGFA
erythrocyte differentiation (GO:0030218)	5/36	0.0104136	0.0792169	0.031664	0.255713	-1.75672	8.01881	LYN;TGFBR3;IKZF1;JAK2;VEGFA
positive regulation of DNA replication (GO:0045740)	5/36	0.0104136	0.0792169	0.031664	0.255713	-1.60794	7.33968	DBF4;PCNA;SHC1;CALR;IGF1R
DNA-dependent DNA replication maintenance of fidelity (GO:0045005)	5/36	0.0104136	0.0792169	0.031664	0.255713	-1.44685	6.60438	PCNA;ATRX;BHLHE40;DONSON;POLE
protein kinase B signaling (GO:0043491)	5/36	0.0104136	0.0792169	0.031664	0.255713	-1.4425	6.58451	CREB1;PTEN;CCL2;EPHA2;ZFP36L1
lipid phosphorylation (GO:0046834)	5/36	0.0104136	0.0792169	0.031664	0.255713	-1.31528	6.0038	TTC7B;PIK3CD;PIK3R1;PIK3C2A;PIK3C2B
Ras protein signal transduction (GO:0007265)	16/224	0.0103279	0.0792169	0.0603127	0.331526	-0.963738	4.40708	DNMT1;RAB5C;SHC1;PLK2;RAB3D;RND3;RHOBTB1;RAB32;PAK1;COL1A2;RAB23;RAB34;CDK2;CFL1;RAB18;CDC42EP1
regulation of megakaryocyte differentiation (GO:0045652)	6/50	0.0105136	0.0798017	0.0341929	0.268725	-1.13401	5.16553	KAT2B;MEF2C;NR4A3;SIN3A;THBS1;TNRC6B
negative regulation of neuron differentiation (GO:0045665)	7/65	0.010566	0.0798476	0.0367728	0.273792	-1.36681	6.21915	EFNB2;EPHA4;DPYSL3;ID1;PAQR3;CALR;FKBP4
positive regulation of JAK-STAT cascade (GO:0046427)	7/65	0.010566	0.0798476	0.0367728	0.273792	-1.18117	5.37446	LYN;SOCS3;IL6;LIF;JAK2;FGFR3;IL6R
mitochondrial outer membrane permeabilization (GO:0097345)	3/13	0.0112538	0.0843054	0.0301213	0.250116	-2.01618	9.04669	BNIP3;BAX;PMAIP1
axonal fasciculation (GO:0007413)	3/13	0.0112538	0.0843054	0.0301213	0.250116	-1.87737	8.42387	EPHA4;RTN4;CDK5R1
positive regulation of SMAD protein import into nucleus (GO:0060391)	3/13	0.0112538	0.0843054	0.0301213	0.250116	-1.82004	8.16662	SMAD4;SMAD3;TGFBR1
endochondral bone morphogenesis (GO:0060350)	3/13	0.0112538	0.0843054	0.0301213	0.250116	-1.65587	7.42998	MEF2C;BMPR2;FGFR3
regulation of chondrocyte differentiation (GO:0032330)	4/24	0.0113577	0.0843505	0.0317809	0.255713	-1.65565	7.41376	TRPS1;ADAMTS12;TGFBR1;LOXL2
positive regulation of mRNA catabolic process (GO:0061014)	4/24	0.0113577	0.0843505	0.0317809	0.255713	-1.59757	7.15369	PRR5L;TOB1;TNRC6B;ZFP36L1
cellular response to amyloid-beta (GO:1904646)	4/24	0.0113577	0.0843505	0.0317809	0.255713	-1.59686	7.15051	EPHA4;PRNP;TLR4;IGF1R
microtubule polymerization or depolymerization (GO:0031109)	4/24	0.0113577	0.0843505	0.0317809	0.255713	-1.57629	7.05841	CENPJ;STMN1;ZNF207;KIF2C
negative regulation of cell adhesion (GO:0007162)	7/66	0.0114494	0.0846666	0.0392115	0.28245	-1.27484	5.69832	JAG1;PLXND1;SERPINE1;PLXNA1;MIA3;PLXNC1;TGFBI
regulation of myeloid cell differentiation (GO:0045637)	7/66	0.0114494	0.0846666	0.0392115	0.28245	-1.03431	4.62317	LYN;KAT2B;MEF2C;NR4A3;SIN3A;THBS1;TNRC6B
regulation of blood vessel endothelial cell migration (GO:0043535)	6/51	0.0115488	0.0848553	0.0368658	0.273792	-1.28192	5.71887	MEF2C;AKT3;VASH1;THBS1;EPHA2;VEGFA
negative regulation of viral genome replication (GO:0045071)	6/51	0.0115488	0.0848553	0.0368658	0.273792	-1.22128	5.44833	PLSCR1;RNASEL;TRIM6;IFI16;RSAD2;VAPA
myeloid leukocyte differentiation (GO:0002573)	6/51	0.0115488	0.0848553	0.0368658	0.273792	-1.10595	4.93383	IFI16;GPR183;PIK3CD;TNFRSF11A;EPHA2;VEGFA
cellular macromolecule biosynthetic process (GO:0034645)	23/368	0.0116978	0.0857294	0.0886711	0.382631	-1.12084	4.98591	SET;MCM8;RPL23;DONSON;MRPS18A;NAP1L1;TYMS;CDC25A;EEF1A1;EXT1;TBRG1;DBF4;RPS27;RPA3;CDK2;CHEK1;RBMS1;IGF2BP3;RPL27;RPL37;PELO;POLE;RPS23
peptidyl-lysine modification (GO:0018205)	10/116	0.0117175	0.0857294	0.0483308	0.312899	-0.994726	4.42322	IFIH1;KAT2B;ZNF451;PCNA;NUP155;NUP50;BIRC5;RANGAP1;RAE1;LOXL2
phosphatidylinositol biosynthetic process (GO:0006661)	9/99	0.0118364	0.0860514	0.0458444	0.304837	-1.13559	5.03814	SYNJ1;INPP5D;PTEN;PIK3CD;PIP4K2A;PIK3R1;PIK3C2A;PTPN13;PIK3C2B
regulation of GTPase activity (GO:0043087)	14/189	0.0117866	0.0860514	0.0604099	0.331526	-0.892843	3.96493	EPHA4;PLXND1;CAV2;DOCK9;DOCK10;DOCK11;RACGAP1;CCL2;PLXNA1;PLXNC1;ECT2;CPEB2;EZH2;LIMS1
positive regulation of neuron differentiation (GO:0045666)	9/99	0.0118364	0.0860514	0.0458444	0.304837	-0.872807	3.87227	LYN;MEF2C;MMD;DPYSL3;TCF12;WNT5A;ABL2;TCF4;ECT2
positive regulation of cell cycle arrest (GO:0071158)	8/83	0.0123534	0.089245	0.0445125	0.300827	-1.1425	5.01993	BTG2;PCNA;CENPJ;PLK2;RPL23;CDK2;BAX;PKD2
positive regulation of cell cycle (GO:0045787)	8/83	0.0123534	0.089245	0.0445125	0.300827	-1.09062	4.792	CCND2;RPL23;CHEK1;CKS2;EIF4EBP1;ASNS;CALR;CDC25B
ephrin receptor signaling pathway (GO:0048013)	8/83	0.0123534	0.089245	0.0445125	0.300827	-1.05612	4.64039	EFNB2;LYN;ACTR2;EPHA4;PAK1;AP2B1;CDK5R1;EPHA2
peptidyl-tyrosine modification (GO:0018212)	6/52	0.0126538	0.0912236	0.0396687	0.28245	-1.33851	5.84903	LYN;PDGFRB;EPHA4;ABL2;JAK2;FGFR3
camera-type eye development (GO:0043010)	4/25	0.0131292	0.0929021	0.0356376	0.268725	-1.70817	7.40135	SKI;WT1;FBN1;VEGFA
negative regulation of developmental growth (GO:0048640)	4/25	0.0131292	0.0929021	0.0356376	0.268725	-1.62424	7.03769	EPHA4;PTEN;FGFR3;RTN4
regulation of cellular senescence (GO:2000772)	4/25	0.0131292	0.0929021	0.0356376	0.268725	-1.55455	6.73572	NUAK1;AKT3;HMGA1;VASH1
negative regulation of cytoskeleton organization (GO:0051494)	4/25	0.0131292	0.0929021	0.0356376	0.268725	-1.49871	6.49377	LIMA1;SMAD4;FKBP4;SHANK3
negative regulation of G1/S transition of mitotic cell cycle (GO:2000134)	4/25	0.0131292	0.0929021	0.0356376	0.268725	-1.47679	6.39882	GPNMB;PTEN;KLF4;PKD2
response to glucocorticoid (GO:0051384)	4/25	0.0131292	0.0929021	0.0356376	0.268725	-1.45325	6.2968	IL6;ANXA1;ADAM9;ZFP36L1
proteoglycan biosynthetic process (GO:0030166)	4/25	0.0131292	0.0929021	0.0356376	0.268725	-1.43914	6.23569	EXT1;BMPR2;CSGALNACT2;FAM20B
negative regulation of G0 to G1 transition (GO:0070317)	5/38	0.013045	0.0929021	0.0379155	0.278586	-1.26816	5.50298	RRM2;RBBP4;CBX3;CHEK1;EZH2
negative regulation of interleukin-6 production (GO:0032715)	4/25	0.0131292	0.0929021	0.0356376	0.268725	-1.23408	5.34716	TNFAIP3;ARRB1;IRAK3;TLR4
mitochondrial transport (GO:0006839)	11/136	0.0132365	0.0934691	0.0563132	0.319696	-0.905548	3.9163	SLC25A16;SLC25A15;SLC25A39;HSPA4;BNIP3;PPIF;ATP5C1;PMAIP1;DNAJC15;BCL2L1;TOMM22
epidermal cell differentiation (GO:0009913)	7/68	0.0133744	0.0940575	0.0444002	0.300827	-1.27605	5.50541	CLIC4;ANXA1;JAG1;WNT5A;ADAM9;CTNNB1;EPHA2
negative regulation of protein serine/threonine kinase activity (GO:0071901)	7/68	0.0133744	0.0940575	0.0444002	0.300827	-1.034	4.46108	LYN;PRKAR1A;PKIA;PAQR3;SPRY4;STK38;IRAK3
regulation of gene expression (GO:0010468)	53/1038	0.0134564	0.0944411	0.218187	0.558183	-1.06004	4.56696	EIF4A1;ZMYND8;PIK3CD;AHR;TRIM6;ZNF805;ZNF207;TRIM22;HES6;MBNL1;MEF2C;RPL23;ATRX;WNT5A;TGFBR1;SFRP4;PLSCR1;HOXB7;TLR4;ZNF551;DNMT1;PRKAA1;CREM;TOB2;TOB1;ARNTL2;ZFP36L1;IFI16;ZNF703;APBB2;GPBP1L1;HIVEP3;XDH;TFAP2A;SMAD1;SMAD3;BCL11B;AHNAK2;FN1;HMGA1;ESRRG;KLF4;VEGFA;IL6;WT1;BHLHE40;CDK2;REL;CALR;FAM98A;SSBP2;EZH2;LIMS1
tetrahydrofolate metabolic process (GO:0046653)	3/14	0.0139305	0.0954213	0.0354221	0.268725	-2.28938	9.78405	MTHFD1L;SHMT2;TYMS
B cell activation involved in immune response (GO:0002312)	3/14	0.0139305	0.0954213	0.0354221	0.268725	-2.22718	9.51823	EXOSC6;MSH2;GPR183
cellular response to low-density lipoprotein particle stimulus (GO:0071404)	3/14	0.0139305	0.0954213	0.0354221	0.268725	-2.11018	9.01822	ABCA1;ITGB2;LDLR
negative regulation of ubiquitin-protein transferase activity (GO:0051444)	3/14	0.0139305	0.0954213	0.0354221	0.268725	-1.99453	8.52398	RPL23;MAD2L1;SMAD7
positive regulation of cellular carbohydrate metabolic process (GO:0010676)	3/14	0.0139305	0.0954213	0.0354221	0.268725	-1.93599	8.27378	SLC45A3;IRS1;PMAIP1
regulation of T cell cytokine production (GO:0002724)	3/14	0.0139305	0.0954213	0.0354221	0.268725	-1.9335	8.26314	TANK;MALT1;SMAD7
positive regulation of histone H3-K4 methylation (GO:0051571)	3/14	0.0139305	0.0954213	0.0354221	0.268725	-1.84509	7.8853	DNMT1;SMAD4;CTNNB1
positive regulation of glycogen biosynthetic process (GO:0045725)	3/14	0.0139305	0.0954213	0.0354221	0.268725	-1.79829	7.68532	EPM2AIP1;DYRK2;IRS1
regulation of axon guidance (GO:1902667)	3/14	0.0139305	0.0954213	0.0354221	0.268725	-1.79686	7.67917	NRP1;PLXNA1;VEGFA
DNA replication-independent nucleosome organization (GO:0034724)	3/14	0.0139305	0.0954213	0.0354221	0.268725	-1.7861	7.63319	RBBP4;ATRX;IPO4
pathway-restricted SMAD protein phosphorylation (GO:0060389)	3/14	0.0139305	0.0954213	0.0354221	0.268725	-1.76514	7.54364	TGFBR3;TGFBR1;SMAD7
positive regulation of mitotic cell cycle (GO:0045931)	6/53	0.0138308	0.0954213	0.0426033	0.294801	-1.20259	5.14811	PDGFRB;EIF4EBP1;ASNS;TGFA;CDC25B;MAD2L1
positive regulation of GTPase activity (GO:0043547)	14/193	0.013956	0.0954213	0.0686399	0.340826	-0.856992	3.66094	TBC1D8B;CAV2;DOCK9;GRTP1;CXCL13;RANGAP1;CORO1C;DOCK10;DOCK11;CCL2;ECT2;EPHA2;EZH2;LIMS1
regulation of cell cycle G2/M phase transition (GO:1902749)	8/85	0.0141319	0.0962423	0.0495353	0.316109	-1.02117	4.34948	OFD1;CENPF;CENPJ;CEP152;NDE1;CDK2;KIF14;TUBG1
protein modification process (GO:0036211)	8/85	0.0141319	0.0962423	0.0495353	0.316109	-1.01598	4.32736	LOX;UBE2S;STK38;UBE2D3;ST8SIA4;ABL2;ST3GAL6;LOXL2
negative regulation of cysteine-type endopeptidase activity involved in apoptotic process (GO:0043154)	7/69	0.0144192	0.0980052	0.0471524	0.308471	-0.898797	3.81017	HGF;PLAUR;BIRC5;KLF4;THBS1;AQP1;VEGFA
regulation of phosphorylation (GO:0042325)	10/120	0.0146185	0.0989693	0.0574685	0.325183	-0.916016	3.87059	LYN;NRP1;ANKLE2;NUP155;NUP50;FN1;LDB2;RAE1;THBS1;CORO1C
regulation of neuron projection development (GO:0010975)	10/120	0.0146185	0.0989693	0.0574685	0.325183	-0.832386	3.51722	EFNB2;LYN;EPHA4;PAK1;DPYSL3;PAQR3;WNT5A;PTEN;ABL2;FKBP4
positive regulation of filopodium assembly (GO:0051491)	4/26	0.0150674	0.0999863	0.0397529	0.28245	-1.66796	6.99745	DOCK11;NRP1;DPYSL3;FSCN1
negative regulation of wound healing (GO:0061045)	4/26	0.0150674	0.0999863	0.0397529	0.28245	-1.59571	6.69436	SERPINE2;SERPINE1;PTEN;PHLDB2
regulation of glucose metabolic process (GO:0010906)	4/26	0.0150674	0.0999863	0.0397529	0.28245	-1.53958	6.45887	SLC45A3;IRS1;PDK4;PMAIP1
in utero embryonic development (GO:0001701)	4/26	0.0150674	0.0999863	0.0397529	0.28245	-1.49469	6.27057	MBNL1;STIL;TGFBR1;VEGFA
response to amyloid-beta (GO:1904645)	4/26	0.0150674	0.0999863	0.0397529	0.28245	-1.46754	6.15664	EPHA4;PRNP;TLR4;IGF1R
glucose catabolic process to pyruvate (GO:0061718)	4/26	0.0150674	0.0999863	0.0397529	0.28245	-1.43749	6.03057	ALDOC;PFKP;PGM2L1;HK1
regulation of ryanodine-sensitive calcium-release channel activity (GO:0060314)	4/26	0.0150674	0.0999863	0.0397529	0.28245	-1.43138	6.00498	PDE4D;CLIC2;PKD2;JPH1
glycolytic process through glucose-6-phosphate (GO:0061620)	4/26	0.0150674	0.0999863	0.0397529	0.28245	-1.41286	5.92728	ALDOC;PFKP;PGM2L1;HK1
canonical glycolysis (GO:0061621)	4/26	0.0150674	0.0999863	0.0397529	0.28245	-1.36981	5.74665	ALDOC;PFKP;PGM2L1;HK1
protein depolymerization (GO:0051261)	4/26	0.0150674	0.0999863	0.0397529	0.28245	-1.26174	5.29327	CFL2;CFL1;STMN1;KIF2C
regulation of type I interferon production (GO:0032479)	8/86	0.0150879	0.0999863	0.052179	0.317144	-1.02611	4.30337	IFIH1;CYLD;RNF125;DHX33;IFI16;CTNNB1;TNFAIP3;LRRFIP1
regulation of signal transduction by p53 class mediator (GO:1901796)	11/139	0.0153774	0.101709	0.0632513	0.340252	-1.026	4.2834	NUAK1;PRKAA1;DYRK2;TAF15;RBBP4;RPA3;RPL23;CDK2;CHEK1;HIPK1;CDK5R1
enzyme linked receptor protein signaling pathway (GO:0007167)	10/121	0.0154208	0.101801	0.059918	0.331526	-1.14451	4.77495	LYN;PTPRD;BMPR2;TRIO;SHC1;BLNK;LIF;ABL2;JAK2;ACVR2A
regulation of type I interferon-mediated signaling pathway (GO:0060338)	5/40	0.0160918	0.105223	0.0448709	0.300827	-1.49048	6.15484	IFNAR2;RNASEL;TRIM6;WNT5A;USP18
positive regulation of fat cell differentiation (GO:0045600)	5/40	0.0160918	0.105223	0.0448709	0.300827	-1.22601	5.06275	XBP1;CREB1;FRZB;PTGS2;ZFP36L1
positive regulation of reactive oxygen species metabolic process (GO:2000379)	5/40	0.0160918	0.105223	0.0448709	0.300827	-1.20789	4.98793	PDGFRB;ITGB2;THBS1;TLR4;XDH
regulation of G0 to G1 transition (GO:0070316)	5/40	0.0160918	0.105223	0.0448709	0.300827	-1.18681	4.90086	RRM2;RBBP4;CBX3;CHEK1;EZH2
negative regulation of protein catabolic process (GO:0042177)	5/40	0.0160918	0.105223	0.0448709	0.300827	-1.12829	4.65922	FLNA;TIMP3;IRAK3;TIMP1;MAD2L1
regulation of cell differentiation (GO:0045595)	10/122	0.0162554	0.106091	0.0624344	0.338817	-1.17161	4.82627	SKI;TFAP2A;TRPS1;KLF4;PHLDB2;SKIL;RUNX2;TGFBR1;CTGF;SMAD7
regulation of synapse organization (GO:0050807)	3/15	0.016937	0.108283	0.0411691	0.28545	-2.00636	8.18245	EPHA4;MEF2C;PDLIM5
regulation of lymphocyte differentiation (GO:0045619)	3/15	0.016937	0.108283	0.0411691	0.28545	-1.87779	7.65811	PRELID1;PRDM1;ZFP36L1
regulation of activin receptor signaling pathway (GO:0032925)	3/15	0.016937	0.108283	0.0411691	0.28545	-1.8628	7.59697	SKI;ACVR2A;SMAD7
cellular response to osmotic stress (GO:0071470)	3/15	0.016937	0.108283	0.0411691	0.28545	-1.85899	7.58142	PKD2;AQP1;ZFP36L1
regulation of fibroblast migration (GO:0010762)	3/15	0.016937	0.108283	0.0411691	0.28545	-1.75968	7.17641	PRR5L;THBS1;CORO1C
positive regulation of glycogen metabolic process (GO:0070875)	3/15	0.016937	0.108283	0.0411691	0.28545	-1.75486	7.15679	EPM2AIP1;DYRK2;IRS1
establishment or maintenance of actin cytoskeleton polarity (GO:0030950)	3/15	0.016937	0.108283	0.0411691	0.28545	-1.62456	6.62539	RND3;RHOBTB1;AQP1
regulation of nuclear-transcribed mRNA catabolic process, deadenylation-dependent decay (GO:1900151)	3/15	0.016937	0.108283	0.0411691	0.28545	-1.58224	6.45277	TOB1;TNRC6B;ZFP36L1
negative regulation of smooth muscle cell migration (GO:0014912)	3/15	0.016937	0.108283	0.0411691	0.28545	-1.24854	5.09186	MEF2C;SERPINE1;TRIB1
positive regulation of endothelial cell migration (GO:0010595)	7/71	0.0166813	0.108283	0.0529773	0.317144	-1.13962	4.66499	NRP1;BMPR2;AKT3;WNT5A;CALR;THBS1;VEGFA
negative regulation of developmental process (GO:0051093)	7/71	0.0166813	0.108283	0.0529773	0.317144	-0.909126	3.72148	SKI;BNIP3;CALR;TIMP1;FGFR3;SKIL;LOXL2
neutrophil mediated immunity (GO:0002446)	28/488	0.017014	0.108574	0.13561	0.448321	-1.09972	4.47996	RAB5C;RAB3D;C5AR1;FGL2;ITGB2;FPR1;HBB;SLC2A3;SLC2A5;PLAC8;GLIPR1;LAMP1;OLR1;CD55;ACTR2;NHLRC3;RNASET2;PLAUR;LYZ;EEF1A1;IL6;VAPA;DLC1;RAB18;ALDOC;MNDA;S100P;HPSE
regulation of transcription involved in G1/S transition of mitotic cell cycle (GO:0000083)	4/27	0.0171767	0.108807	0.0441271	0.300827	-1.60472	6.52191	PCNA;RRM2;FBXO5;TYMS
cytoskeleton-dependent intracellular transport (GO:0030705)	4/27	0.0171767	0.108807	0.0441271	0.300827	-1.50754	6.12696	TUBA1C;KIF14;KIF1B;KIF1A
positive regulation of protein ubiquitination involved in ubiquitin-dependent protein catabolic process (GO:2000060)	8/88	0.0171391	0.108807	0.0577341	0.32615	-1.22721	4.99034	CDC20;CDC23;UBE2C;PSME4;PTEN;FBXO5;PSMB8;MAD2L1
response to growth factor (GO:0070848)	4/27	0.0171767	0.108807	0.0441271	0.300827	-1.21184	4.92516	SHC1;CTNNB1;KLF4;EPHA2
positive regulation of programmed cell death (GO:0043068)	17/258	0.0174864	0.110566	0.0930404	0.382631	-0.831447	3.36431	TRIO;BNIP3;STK4;SFRP4;IL6;RASSF2;PNMA1;FRZB;TNFSF10;BAX;CTNNB1;PMAIP1;MNDA;BID;ECT2;ATF6;TGM2
JAK-STAT cascade (GO:0007259)	5/41	0.0177787	0.111798	0.0486155	0.312899	-1.34904	5.43631	IFNAR2;LYN;CCL2;JAK2;PKD2
response to cAMP (GO:0051591)	5/41	0.0177787	0.111798	0.0486155	0.312899	-1.26405	5.09381	WT1;AHR;PKD2;AQP1;ZFP36L1
positive regulation of cytokine biosynthetic process (GO:0042108)	5/41	0.0177787	0.111798	0.0486155	0.312899	-0.989602	3.98785	TLR1;WNT5A;HMOX1;THBS1;TLR4
negative regulation of ubiquitin-protein ligase activity involved in mitotic cell cycle (GO:0051436)	7/72	0.0179015	0.112301	0.0560514	0.318735	-1.09349	4.39899	CDC20;CDC23;UBE2C;CDK2;FBXO5;PSMB8;MAD2L1
MAPK cascade (GO:0000165)	18/279	0.0179239	0.112301	0.0987421	0.399373	-0.741504	2.98205	PDGFRB;DUSP5;MEF2C;IRS1;SHC1;HGF;PAQR3;RASAL2;PSMB8;RASGRP3;ZFP36L1;SPRED1;PSME4;CCL2;JAK2;FGFR3;SHANK3;MAP4K4
response to endoplasmic reticulum stress (GO:0034976)	9/107	0.0188987	0.11798	0.0662819	0.340252	-0.941074	3.7348	FAM129A;ITPR1;BAX;DNAJB9;P4HB;PIK3R1;ATF6;TANK;THBS1
positive regulation of cellular component organization (GO:0051130)	9/107	0.0188987	0.11798	0.0662819	0.340252	-0.836729	3.32069	CDC20;PTPRD;BNIP3;BAX;LDLR;SHANK3;TGFBR1;IGF1R;VEGFA
regulation of ubiquitin-protein ligase activity involved in mitotic cell cycle (GO:0051439)	7/73	0.0191832	0.11954	0.0592342	0.331526	-0.926331	3.66245	CDC20;CDC23;UBE2C;CDK2;FBXO5;PSMB8;MAD2L1
microtubule polymerization (GO:0046785)	4/28	0.0194613	0.119622	0.04876	0.312899	-1.61828	6.37496	CENPJ;NDE1;ZNF207;TUBG1
negative regulation of smooth muscle cell proliferation (GO:0048662)	4/28	0.0194613	0.119622	0.04876	0.312899	-1.48806	5.86197	MEF2C;HMOX1;TNFAIP3;TRIB1
positive regulation of cell division (GO:0051781)	5/42	0.0195784	0.119622	0.052539	0.317144	-1.3586	5.34381	RACGAP1;KIF14;KIF23;ECT2;CDC25B
negative regulation of synaptic transmission (GO:0050805)	4/28	0.0194613	0.119622	0.04876	0.312899	-1.35461	5.33625	NLGN4X;PLK2;PTEN;SLC30A1
positive regulation of receptor-mediated endocytosis (GO:0048260)	5/42	0.0195784	0.119622	0.052539	0.317144	-1.33998	5.27057	SFRP4;SERPINE1;ARRB1;ARRB2;VEGFA
bicarbonate transport (GO:0015701)	5/42	0.0195784	0.119622	0.052539	0.317144	-1.33818	5.26352	CA12;SLC4A7;CYB5R4;HBB;AQP1
negative regulation of proteolysis (GO:0045861)	5/42	0.0195784	0.119622	0.052539	0.317144	-1.19105	4.6848	EPHA4;PRNP;SERPINE2;TIMP3;TIMP1
chromosome organization (GO:0051276)	6/57	0.0193026	0.119622	0.0556797	0.317144	-1.13693	4.48804	CUL4A;MSH2;NUP155;AXIN2;RAE1;GEM
chordate embryonic development (GO:0043009)	6/57	0.0193026	0.119622	0.0556797	0.317144	-1.05858	4.17875	MBNL1;STIL;WNT5A;PKD2;TGFBR1;VEGFA
negative regulation of cellular protein metabolic process (GO:0032269)	8/90	0.0193835	0.119622	0.06365	0.340252	-0.96862	3.81959	SYNCRIP;BTG2;LARP1;SERPINE2;IGF2BP3;CALR;TYMS;TOB1
monocyte chemotaxis (GO:0002548)	5/42	0.0195784	0.119622	0.052539	0.317144	-0.933159	3.67042	IL6;ANXA1;CCL2;TNFRSF11A;IL6R
viral life cycle (GO:0019058)	9/108	0.0199585	0.121087	0.069183	0.342044	-1.03266	4.04194	XPO1;NUP155;NUP50;CCL2;KPNA4;KPNA5;KPNA2;RAE1;KPNA1
cellular response to starvation (GO:0009267)	9/108	0.0199585	0.121087	0.069183	0.342044	-0.878707	3.43934	GABARAPL1;PRKAA1;XBP1;BMPR2;IFI16;PDK4;ASNS;PMAIP1;CPEB4
negative regulation of response to external stimulus (GO:0032102)	9/108	0.0199585	0.121087	0.069183	0.342044	-0.805858	3.15421	EPHA4;CARD8;SERPINE1;PTEN;FAM3A;TNFAIP3;KLF4;SMPDL3B;TRIB1
negative regulation of multicellular organismal process (GO:0051241)	10/126	0.0199312	0.121087	0.0731766	0.357324	-0.792648	3.10359	MEF2C;GPNMB;PTEN;CALR;TIMP1;MCC;CORO1C;LOXL2;PBLD;SMAD7
positive regulation of viral release from host cell (GO:1902188)	3/16	0.0202766	0.121097	0.0473538	0.308471	-2.33435	9.09996	VAPA;CAV2;SMC3
regulation of mitotic sister chromatid separation (GO:0010965)	3/16	0.0202766	0.121097	0.0473538	0.308471	-2.07676	8.0958	CDC23;PTTG1;UBE2C
negative regulation of peptidyl-threonine phosphorylation (GO:0010801)	3/16	0.0202766	0.121097	0.0473538	0.308471	-2.01864	7.86925	SPRED1;DDIT4;SMAD7
positive regulation of cysteine-type endopeptidase activity involved in apoptotic signaling pathway (GO:2001269)	3/16	0.0202766	0.121097	0.0473538	0.308471	-1.55514	6.06239	TNFSF10;JAK2;TANK
mitotic chromosome condensation (GO:0007076)	3/16	0.0202766	0.121097	0.0473538	0.308471	-1.5514	6.04782	NCAPG;NCAPD2;SMC4
embryonic cranial skeleton morphogenesis (GO:0048701)	3/16	0.0202766	0.121097	0.0473538	0.308471	-1.48307	5.78143	TFAP2A;MTHFD1L;TGFBR1
cytoplasmic sequestering of protein (GO:0051220)	3/16	0.0202766	0.121097	0.0473538	0.308471	-1.46034	5.69284	FLNA;NFKBIE;PKD2
regulation of protein complex disassembly (GO:0043244)	3/16	0.0202766	0.121097	0.0473538	0.308471	-1.31035	5.10812	BNIP3;IRAK3;IGF1R
monovalent inorganic anion homeostasis (GO:0055083)	3/16	0.0202766	0.121097	0.0473538	0.308471	-1.2429	4.84517	CA12;SLC12A2;SFRP4
epidermal growth factor receptor signaling pathway (GO:0007173)	6/58	0.0208714	0.124219	0.0592871	0.331526	-1.39805	5.40959	SHC1;GAB1;ABL2;TGFA;PIK3R1;PIK3C2A
regulation of Rho protein signal transduction (GO:0035023)	6/58	0.0208714	0.124219	0.0592871	0.331526	-1.32239	5.1168	ABCA1;NRP1;DLC1;STMN1;ARAP2;ARRB1
regulation of receptor internalization (GO:0002090)	4/29	0.0219247	0.127988	0.0536504	0.317144	-1.47038	5.61707	SFRP4;ARRB1;ARRB2;VEGFA
cellular response to ketone (GO:1901655)	4/29	0.0219247	0.127988	0.0536504	0.317144	-1.41779	5.41616	GNG2;LARP1;AHR;AQP1
primary neural tube formation (GO:0014020)	4/29	0.0219247	0.127988	0.0536504	0.317144	-1.35919	5.19232	SKI;STIL;MTHFD1L;DLC1
chondrocyte differentiation (GO:0002062)	4/29	0.0219247	0.127988	0.0536504	0.317144	-1.33132	5.08584	MEF2C;BMPR2;FGFR3;RUNX2
acute inflammatory response (GO:0002526)	4/29	0.0219247	0.127988	0.0536504	0.317144	-1.24851	4.76948	IL6;PLSCR1;DLC1;IL6R
protein K11-linked ubiquitination (GO:0070979)	4/29	0.0219247	0.127988	0.0536504	0.317144	-1.22528	4.68075	CDC23;UBE2C;UBE2S;UBE2D3
protein K63-linked deubiquitination (GO:0070536)	4/29	0.0219247	0.127988	0.0536504	0.317144	-1.18641	4.53225	CYLD;SHMT2;TNFAIP3;YOD1
positive regulation of lipid biosynthetic process (GO:0046889)	4/29	0.0219247	0.127988	0.0536504	0.317144	-1.14588	4.37742	CREB1;SLC45A3;ELOVL5;LDLR
cellular response to acid chemical (GO:0071229)	8/92	0.0218299	0.127988	0.0699298	0.343764	-0.993162	3.79832	LYN;XBP1;WNT5A;PDK4;ABL2;AQP1;CPEB4;VEGFA
regulation of gene expression, epigenetic (GO:0040029)	7/75	0.0219365	0.127988	0.0659273	0.340252	-0.924863	3.53261	KAT2B;DNMT1;IFI16;RBBP4;MTF2;EZH2;PHF19
intracellular protein transport (GO:0006886)	21/348	0.0219504	0.127988	0.12776	0.441586	-0.887738	3.39024	TBC1D8B;NXT1;RAB5C;NUP155;GRTP1;RAB3D;STX7;COPZ2;XPO7;TRAK1;IPO4;EHD1;RAB32;XPO1;NUP50;RAB23;RAB34;RAB18;AP1S3;CALR;RAE1
axonogenesis (GO:0007409)	15/224	0.0216329	0.127988	0.0997263	0.40288	-0.862153	3.3051	NRP1;SHC1;USP9X;WNT5A;GAB1;PTEN;CXCR4;PIK3CD;PIK3R1;RTN4;EFNB2;CREB1;SHANK3;PDLIM7;CDK5R1
Wnt signaling pathway (GO:0016055)	9/110	0.0222058	0.129259	0.0752197	0.361403	-0.871528	3.31826	SFRP4;TNKS2;CSNK1A1;FRZB;WNT5A;PTEN;CTNNB1;AXIN2;FERMT2
cellular protein localization (GO:0034613)	20/328	0.0226092	0.131385	0.125792	0.435656	-0.734902	2.78484	TBC1D8B;RAB5C;GRTP1;RAB3D;STX7;WNT5A;COPZ2;AXIN2;PTPRK;SMAD7;EHD1;RAB32;RAB23;RAB34;EPB41L3;ID1;RAB18;CTNNB1;FLNA;FERMT2
positive regulation of mitochondrion organization (GO:0010822)	10/129	0.023062	0.133566	0.0819502	0.365804	-1.09265	4.11882	BNIP3;RUVBL1;UBE2D3;FAM20B;PLAUR;PPIF;TNFSF10;BAX;PMAIP1;BID
regulation of mRNA stability (GO:0043488)	10/129	0.023062	0.133566	0.0819502	0.365804	-1.02651	3.86951	EXOSC6;LARP1;SET;XPO1;PSME4;IGF2BP3;AXIN2;VIM;PSMB8;ZFP36L1
nuclear export (GO:0051168)	8/93	0.0231315	0.133744	0.0732069	0.357324	-1.00088	3.76987	NXT1;XPO1;NUP155;UPF3B;XPO7;CALR;RAE1;MALT1
dendritic spine morphogenesis (GO:0060997)	3/17	0.0239511	0.134204	0.0539663	0.317144	-2.04598	7.63506	DOCK10;PTEN;SHANK3
genitalia development (GO:0048806)	3/17	0.0239511	0.134204	0.0539663	0.317144	-1.94056	7.24167	FOXF2;WT1;WNT5A
DNA strand elongation involved in DNA replication (GO:0006271)	3/17	0.0239511	0.134204	0.0539663	0.317144	-1.83193	6.83629	GINS1;PCNA;POLE
T cell migration (GO:0072678)	3/17	0.0239511	0.134204	0.0539663	0.317144	-1.81173	6.7609	CXCL9;GPR183;PIK3CD
positive regulation of immune system process (GO:0002684)	3/17	0.0239511	0.134204	0.0539663	0.317144	-1.73701	6.48208	PIK3CD;MIA3;VEGFA
regulation of protein homodimerization activity (GO:0043496)	3/17	0.0239511	0.134204	0.0539663	0.317144	-1.71374	6.39522	MEF2C;BAX;TANK
positive regulation of secretion (GO:0051047)	3/17	0.0239511	0.134204	0.0539663	0.317144	-1.68727	6.29647	XBP1;ACSL3;AQP1
positive regulation of epithelial cell apoptotic process (GO:1904037)	3/17	0.0239511	0.134204	0.0539663	0.317144	-1.67356	6.24528	SFRP4;IL6;THBS1
fibrinolysis (GO:0042730)	3/17	0.0239511	0.134204	0.0539663	0.317144	-1.67167	6.23824	SERPINB2;SERPINE1;PLAUR
lipopolysaccharide-mediated signaling pathway (GO:0031663)	3/17	0.0239511	0.134204	0.0539663	0.317144	-1.67146	6.23745	LYN;CCL2;TLR4
programmed necrotic cell death (GO:0097300)	3/17	0.0239511	0.134204	0.0539663	0.317144	-1.6417	6.12641	CYLD;PPIF;TLR4
cardiac epithelial to mesenchymal transition (GO:0060317)	3/17	0.0239511	0.134204	0.0539663	0.317144	-1.64119	6.1245	TGFBR3;HAS2;TGFBR1
regulation of osteoblast proliferation (GO:0033688)	3/17	0.0239511	0.134204	0.0539663	0.317144	-1.63495	6.10119	NPR3;HPSE;CYR61
positive regulation of leukocyte activation (GO:0002696)	3/17	0.0239511	0.134204	0.0539663	0.317144	-1.61009	6.00845	WNT5A;THBS1;TLR4
regulation of histone H3-K4 methylation (GO:0051569)	3/17	0.0239511	0.134204	0.0539663	0.317144	-1.56879	5.85432	DNMT1;SMAD4;CTNNB1
mesenchyme development (GO:0060485)	3/17	0.0239511	0.134204	0.0539663	0.317144	-1.24156	4.63319	BMPR2;PKD2;TGFBR1
negative regulation of protein metabolic process (GO:0051248)	5/44	0.0235263	0.134204	0.0609232	0.331526	-1.23411	4.62745	PRNP;FLNA;IRAK3;LDLR;MAD2L1
intrinsic apoptotic signaling pathway by p53 class mediator (GO:0072332)	5/44	0.0235263	0.134204	0.0609232	0.331526	-1.11928	4.19691	DYRK2;IFI16;MSH2;DDIT4;PMAIP1
neutrophil degranulation (GO:0043312)	27/480	0.0235942	0.134204	0.162954	0.4934	-1.02446	3.8384	RAB5C;RAB3D;C5AR1;FGL2;ITGB2;FPR1;HBB;SLC2A3;SLC2A5;PLAC8;GLIPR1;LAMP1;OLR1;CD55;ACTR2;NHLRC3;RNASET2;PLAUR;LYZ;EEF1A1;VAPA;DLC1;RAB18;ALDOC;MNDA;S100P;HPSE
positive regulation of signal transduction (GO:0009967)	14/207	0.0240353	0.134457	0.103102	0.404132	-0.72284	2.69491	XBP1;JAG1;IRS1;PTEN;PIK3R1;TGFBR1;VEGFA;SKI;KAT2B;RAB34;BAX;FLNA;JAK2;SHANK3
keratinocyte differentiation (GO:0030216)	6/60	0.0242633	0.135293	0.0669107	0.340252	-1.1005	4.09253	CLIC4;ANXA1;JAG1;WNT5A;ADAM9;EPHA2
dicarboxylic acid metabolic process (GO:0043648)	6/60	0.0242633	0.135293	0.0669107	0.340252	-1.06074	3.94468	MDH1;MTHFD1L;MDH2;SHMT2;GPT2;FOLR2
regulation of transforming growth factor beta2 production (GO:0032909)	2/7	0.0258862	0.135568	0.0556096	0.317144	-3.774	13.7904	SMAD4;SMAD3
regulation of glial cell differentiation (GO:0045685)	2/7	0.0258862	0.135568	0.0556096	0.317144	-3.448	12.5991	EPHA4;SLC45A3
regulation of keratinocyte apoptotic process (GO:1902172)	2/7	0.0258862	0.135568	0.0556096	0.317144	-3.26636	11.9354	SFRP4;ZFP36L1
positive regulation of axon guidance (GO:1902669)	2/7	0.0258862	0.135568	0.0556096	0.317144	-3.24742	11.8662	NRP1;VEGFA
negative regulation of cytoplasmic translation (GO:2000766)	2/7	0.0258862	0.135568	0.0556096	0.317144	-3.07325	11.2298	CPEB2;CPEB4
regulation of wound healing, spreading of epidermal cells (GO:1903689)	2/7	0.0258862	0.135568	0.0556096	0.317144	-2.91722	10.6597	PTEN;PHLDB2
protein insertion into mitochondrial membrane involved in apoptotic signaling pathway (GO:0001844)	2/7	0.0258862	0.135568	0.0556096	0.317144	-2.80965	10.2666	BAX;PMAIP1
regulation of tooth mineralization (GO:0070170)	2/7	0.0258862	0.135568	0.0556096	0.317144	-2.67464	9.77324	TFAP2A;ASPN
antigen processing and presentation of endogenous peptide antigen (GO:0002483)	2/7	0.0258862	0.135568	0.0556096	0.317144	-2.49552	9.11875	ERAP2;ERAP1
alpha-beta T cell activation (GO:0046631)	2/7	0.0258862	0.135568	0.0556096	0.317144	-2.48104	9.06581	ANXA1;RSAD2
positive regulation of myeloid leukocyte cytokine production involved in immune response (GO:0061081)	2/7	0.0258862	0.135568	0.0556096	0.317144	-2.40327	8.78165	NR4A3;WNT5A
ventricular compact myocardium morphogenesis (GO:0003223)	2/7	0.0258862	0.135568	0.0556096	0.317144	-2.39169	8.73935	TGFBR3;TGFBR1
regulation of relaxation of cardiac muscle (GO:1901897)	2/7	0.0258862	0.135568	0.0556096	0.317144	-2.38826	8.7268	PDE4D;PDE4B
purine nucleobase biosynthetic process (GO:0009113)	2/7	0.0258862	0.135568	0.0556096	0.317144	-2.3697	8.65899	MTHFD1L;GMPS
positive regulation of cardiac muscle tissue development (GO:0055025)	2/7	0.0258862	0.135568	0.0556096	0.317144	-2.2924	8.37654	EFNB2;MEF2C
response to gonadotropin (GO:0034698)	2/7	0.0258862	0.135568	0.0556096	0.317144	-2.27192	8.3017	TGFBR3;WT1
positive regulation of aspartic-type endopeptidase activity involved in amyloid precursor protein catabolic process (GO:1902961)	2/7	0.0258862	0.135568	0.0556096	0.317144	-2.26751	8.28557	LYN;EPHA4
positive regulation of osteoblast proliferation (GO:0033690)	2/7	0.0258862	0.135568	0.0556096	0.317144	-2.22989	8.14812	HPSE;CYR61
transmembrane receptor protein tyrosine phosphatase signaling pathway (GO:0007185)	2/7	0.0258862	0.135568	0.0556096	0.317144	-2.17686	7.95436	PTPRD;TRIO
collagen biosynthetic process (GO:0032964)	2/7	0.0258862	0.135568	0.0556096	0.317144	-2.15545	7.8761	COL5A1;TRAM2
definitive hemopoiesis (GO:0060216)	2/7	0.0258862	0.135568	0.0556096	0.317144	-2.12471	7.76377	TGFBR3;HIPK1
cellular response to monoamine stimulus (GO:0071868)	2/7	0.0258862	0.135568	0.0556096	0.317144	-2.10531	7.69289	GNG2;NR4A3
regulation of histone H3-K27 methylation (GO:0061085)	2/7	0.0258862	0.135568	0.0556096	0.317144	-2.08567	7.62114	MTF2;PHF19
negative regulation of bone resorption (GO:0045779)	2/7	0.0258862	0.135568	0.0556096	0.317144	-2.06991	7.56355	IL6;TNFAIP3
positive regulation of aspartic-type peptidase activity (GO:1905247)	2/7	0.0258862	0.135568	0.0556096	0.317144	-2.01882	7.37687	LYN;EPHA4
positive regulation of podosome assembly (GO:0071803)	2/7	0.0258862	0.135568	0.0556096	0.317144	-1.84077	6.72627	FSCN1;LCP1
dendritic spine maintenance (GO:0097062)	2/7	0.0258862	0.135568	0.0556096	0.317144	-1.77458	6.48438	PRNP;IGF1R
tube closure (GO:0060606)	4/30	0.02457	0.135568	0.0587966	0.331067	-1.53816	5.70077	SKI;STIL;MTHFD1L;DLC1
lysosome localization (GO:0032418)	4/30	0.02457	0.135568	0.0587966	0.331067	-1.39912	5.18545	NR4A3;RAB34;PIK3CD;FAM98A
myeloid cell differentiation (GO:0030099)	5/45	0.0256792	0.135568	0.0653833	0.340252	-1.38718	5.07995	LYN;IFI16;PRKX;IKZF1;JAK2
response to catecholamine (GO:0071869)	2/7	0.0258862	0.135568	0.0556096	0.317144	-1.33539	4.87958	GNG2;NR4A3
positive regulation of fever generation (GO:0031622)	2/7	0.0258862	0.135568	0.0556096	0.317144	-1.30013	4.75072	TNFRSF11A;PTGS2
negative regulation of type I interferon production (GO:0032480)	5/45	0.0256792	0.135568	0.0653833	0.340252	-1.14262	4.18438	IFIH1;CYLD;RNF125;REL;TNFAIP3
cellular transition metal ion homeostasis (GO:0046916)	8/94	0.0244868	0.135568	0.0765755	0.361951	-1.04123	3.86256	PRNP;SMAD4;TFRC;CYBRD1;HMOX1;SLC39A10;SLC30A1;SLC39A14
positive regulation of ubiquitin-protein ligase activity involved in regulation of mitotic cell cycle transition (GO:0051437)	7/77	0.024952	0.135568	0.0730585	0.357324	-0.995151	3.6729	CDC20;CDC23;UBE2C;PSME4;FBXO5;PSMB8;MAD2L1
regulation of G2/M transition of mitotic cell cycle (GO:0010389)	11/150	0.0254893	0.135568	0.0933207	0.382631	-0.93055	3.41465	OFD1;CENPF;CENPJ;CEP152;NDE1;CDK2;PSME4;KIF14;TUBG1;DTL;PSMB8
receptor-mediated endocytosis (GO:0006898)	13/189	0.0256927	0.135568	0.103503	0.404132	-0.911222	3.33649	COLEC12;TFRC;CAV2;ITGB2;HBB;AP2B1;ARRB2;DLC1;CALR;FOLR2;FCGR1B;LDLR;PDLIM7
regulation of cysteine-type endopeptidase activity involved in apoptotic process (GO:0043281)	8/94	0.0244868	0.135568	0.0765755	0.361951	-0.894398	3.31788	CARD8;HGF;TNFSF10;PMAIP1;KLF4;THBS1;AQP1;VEGFA
metaphase plate congression (GO:0051310)	5/45	0.0256792	0.135568	0.0653833	0.340252	-0.894609	3.27612	CENPF;CDC23;KIF14;KIF2C;GEM
neutrophil activation involved in immune response (GO:0002283)	27/484	0.0258623	0.135568	0.172955	0.503868	-0.720525	2.6335	RAB5C;RAB3D;C5AR1;FGL2;ITGB2;FPR1;HBB;SLC2A3;SLC2A5;PLAC8;GLIPR1;LAMP1;OLR1;CD55;ACTR2;NHLRC3;RNASET2;PLAUR;LYZ;EEF1A1;VAPA;DLC1;RAB18;ALDOC;MNDA;S100P;HPSE
nucleosome assembly (GO:0006334)	6/61	0.0260896	0.136219	0.0709267	0.347672	-1.20535	4.39498	BRD2;RBBP4;ATRX;HIST2H2BE;IPO4;HIST1H2BC
membrane lipid biosynthetic process (GO:0046467)	6/61	0.0260896	0.136219	0.0709267	0.347672	-1.00042	3.64776	VAPA;ELOVL5;B3GNT5;ACER3;ELOVL6;KDSR
water-soluble vitamin metabolic process (GO:0006767)	7/78	0.0265612	0.138472	0.0767886	0.361951	-0.978848	3.55156	MTHFD1L;VNN2;SHMT2;SLC2A3;FOLR2;CTRC;SLC19A2
positive regulation of macrophage activation (GO:0043032)	3/18	0.0279602	0.140678	0.0609946	0.331526	-2.01061	7.19191	WNT5A;THBS1;TLR4
positive regulation of signal transduction by p53 class mediator (GO:1901798)	3/18	0.0279602	0.140678	0.0609946	0.331526	-1.87729	6.715	SPRED1;RPL23;PMAIP1
negative regulation of stress fiber assembly (GO:0051497)	3/18	0.0279602	0.140678	0.0609946	0.331526	-1.80674	6.46265	DLC1;STMN1;PHLDB2
positive regulation of fatty acid metabolic process (GO:0045923)	3/18	0.0279602	0.140678	0.0609946	0.331526	-1.71037	6.11793	NR4A3;SLC45A3;ELOVL5
negative regulation of interleukin-8 production (GO:0032717)	3/18	0.0279602	0.140678	0.0609946	0.331526	-1.67415	5.98838	ANXA1;ARRB1;KLF4
microtubule nucleation (GO:0007020)	3/18	0.0279602	0.140678	0.0609946	0.331526	-1.67172	5.9797	CENPJ;NDE1;TUBG1
spindle assembly checkpoint (GO:0071173)	3/18	0.0279602	0.140678	0.0609946	0.331526	-1.57355	5.62853	CENPF;ZNF207;TTK
positive regulation of focal adhesion assembly (GO:0051894)	3/18	0.0279602	0.140678	0.0609946	0.331526	-1.54268	5.51812	NRP1;LIMS1;VEGFA
cellular response to inorganic substance (GO:0071241)	3/18	0.0279602	0.140678	0.0609946	0.331526	-1.50497	5.38322	ATRX;CDK2;AQP1
negative regulation of B cell activation (GO:0050869)	3/18	0.0279602	0.140678	0.0609946	0.331526	-1.50338	5.37753	LYN;TNFAIP3;MNDA
regulation of cell adhesion mediated by integrin (GO:0033628)	4/31	0.0273997	0.140678	0.064196	0.340252	-1.41646	5.09533	LYN;SERPINE1;ADAM9;EPHA2
negative regulation of secretion by cell (GO:1903531)	4/31	0.0273997	0.140678	0.064196	0.340252	-1.40594	5.05748	ANXA1;RSAD2;LIF;SLC30A1
cellular response to glucocorticoid stimulus (GO:0071385)	3/18	0.0279602	0.140678	0.0609946	0.331526	-1.39577	4.99264	ANXA1;AQP1;ZFP36L1
regulation of blood coagulation (GO:0030193)	4/31	0.0273997	0.140678	0.064196	0.340252	-1.33861	4.81526	SERPINE2;SERPINE1;HPSE;THBS1
positive chemotaxis (GO:0050918)	3/18	0.0279602	0.140678	0.0609946	0.331526	-1.3442	4.80815	NRP1;GPNMB;VEGFA
mitotic spindle checkpoint (GO:0071174)	3/18	0.0279602	0.140678	0.0609946	0.331526	-1.27274	4.55254	CENPF;ZNF207;TTK
mitotic spindle assembly checkpoint (GO:0007094)	3/18	0.0279602	0.140678	0.0609946	0.331526	-1.26954	4.5411	CENPF;ZNF207;TTK
positive regulation of cellular amide metabolic process (GO:0034250)	6/62	0.028005	0.140678	0.0750785	0.361403	-1.18607	4.24063	EPHA4;IL6;FAM129A;UPF3B;VIM;THBS1
beta-catenin-TCF complex assembly (GO:1904837)	4/31	0.0273997	0.140678	0.064196	0.340252	-1.17613	4.2308	TLE4;RUVBL1;CTNNB1;AXIN2
positive regulation of canonical Wnt signaling pathway (GO:0090263)	9/114	0.0272339	0.140678	0.0882351	0.382631	-1.00268	3.61294	SFRP4;SMURF2;TNKS2;WNK1;CAPRIN2;PSME4;RUVBL1;AXIN2;PSMB8
actin cytoskeleton reorganization (GO:0031532)	6/62	0.028005	0.140678	0.0750785	0.361403	-0.96735	3.45864	NRP1;PAK1;ANXA1;GAB1;FLNA;FRYL
positive regulation of developmental process (GO:0051094)	9/114	0.0272339	0.140678	0.0882351	0.382631	-0.885497	3.19071	XBP1;BMPR2;SMURF2;TFRC;BNIP3;ZNF703;RTN4;CORO1C;CTGF
protein homooligomerization (GO:0051260)	13/191	0.0276869	0.140678	0.109449	0.408108	-0.868777	3.11613	COLEC12;PRNP;SMAD4;GPX3;PKD2;TANK;EHD1;LETM1;SKI;DPYSL3;BAX;HMOX1;ECT2
negative regulation of MAP kinase activity (GO:0043407)	6/62	0.028005	0.140678	0.0750785	0.361403	-0.848698	3.03441	LYN;SPRED1;PAQR3;SPRY4;STK38;IRAK3
transcription from RNA polymerase II promoter (GO:0006366)	27/486	0.0270578	0.140678	0.178078	0.511561	-0.653452	2.35882	NFAT5;BMPR2;TGFB1I1;C5AR1;CSTF2;ARRB1;AHR;ARRB2;AFF4;CTGF;PTTG1;TRPS1;E2F3;HIVEP3;XBP1;TAF15;CPSF2;UPF3B;ESRRG;KLF4;RUNX2;KAT2B;NR4A3;NFIC;POU2AF1;BAX;TCF4
extracellular matrix disassembly (GO:0022617)	7/79	0.0282397	0.141651	0.0806281	0.363195	-0.864482	3.08363	LAMB3;LAMA3;FN1;HTRA1;LCP1;TIMP1;FBN1
establishment of protein localization to organelle (GO:0072594)	6/63	0.0300108	0.149447	0.0793657	0.361951	-1.35049	4.73508	NXT1;LAMP1;NUP155;NUP50;RAE1;HK1
positive regulation of type I interferon production (GO:0032481)	6/63	0.0300108	0.149447	0.0793657	0.361951	-1.15588	4.05275	IFIH1;DHX33;IFI16;CTNNB1;LRRFIP1;TLR4
negative regulation of mitotic cell cycle phase transition (GO:1901991)	7/80	0.0299886	0.149447	0.0845767	0.3727	-1.0087	3.53744	GPNMB;PSME4;PTEN;KLF4;PKD2;PSMB8;ZFP36L1
peptidyl-tyrosine phosphorylation (GO:0018108)	7/80	0.0299886	0.149447	0.0845767	0.3727	-0.920698	3.22883	LYN;PDGFRB;EPHA4;ABL2;JAK2;FGFR3;IGF1R
DNA damage response, signal transduction by p53 class mediator resulting in cell cycle arrest (GO:0006977)	6/63	0.0300108	0.149447	0.0793657	0.361951	-0.884672	3.10183	BTG2;PCNA;CENPJ;PLK2;CDK2;BAX
positive regulation of interleukin-1 beta production (GO:0032731)	4/32	0.0304158	0.149752	0.0698455	0.343764	-1.28886	4.50173	IFI16;CARD8;WNT5A;TLR4
negative regulation of protein modification by small protein conjugation or removal (GO:1903321)	5/47	0.030353	0.149752	0.0748354	0.361403	-1.23099	4.30213	CTNNB1;TNFAIP3;ARRB1;ARRB2;SMAD7
negative regulation of blood vessel endothelial cell migration (GO:0043537)	4/32	0.0304158	0.149752	0.0698455	0.343764	-1.21752	4.25253	MEF2C;VASH1;KLF4;THBS1
regulation of fibroblast proliferation (GO:0048145)	5/47	0.030353	0.149752	0.0748354	0.361403	-1.20279	4.20358	SKI;WNT5A;FN1;CTNNB1;AQP1
positive regulation of bone mineralization (GO:0030501)	4/32	0.0304158	0.149752	0.0698455	0.343764	-1.1837	4.13441	TFAP2A;MEF2C;BMPR2;ACVR2A
regulation of cellular component movement (GO:0051270)	5/47	0.030353	0.149752	0.0748354	0.361403	-1.03876	3.63031	LYN;TGFBR3;ABL2;TGFBR1;VEGFA
antigen processing and presentation of exogenous peptide antigen via MHC class II (GO:0019886)	8/98	0.0304631	0.149752	0.090965	0.382631	-0.998013	3.4843	RACGAP1;KIF23;KIF2C;AP1S3;AP2B1;KIF11;HLA-DOA;LGMN
antigen processing and presentation of exogenous peptide antigen (GO:0002478)	8/98	0.0304631	0.149752	0.090965	0.382631	-0.949528	3.31503	RACGAP1;KIF23;KIF2C;AP1S3;AP2B1;KIF11;HLA-DOA;LGMN
response to tumor necrosis factor (GO:0034612)	8/98	0.0304631	0.149752	0.090965	0.382631	-0.838024	2.92574	ADAM9;CCL2;HAS2;TNFRSF11A;ADAMTS12;JAK2;TANK;ZFP36L1
positive regulation of cell migration by vascular endothelial growth factor signaling pathway (GO:0038089)	2/8	0.0336702	0.153679	0.0675529	0.340252	-2.88024	9.7673	GAB1;VEGFA
zinc II ion transmembrane import (GO:0071578)	2/8	0.0336702	0.153679	0.0675529	0.340252	-2.80155	9.50044	SLC39A10;SLC39A14
formation of translation preinitiation complex (GO:0001731)	2/8	0.0336702	0.153679	0.0675529	0.340252	-2.58606	8.7697	EIF2S3;EIF4B
positive regulation of neuroblast proliferation (GO:0002052)	2/8	0.0336702	0.153679	0.0675529	0.340252	-2.54566	8.63267	CTNNB1;VEGFA
negative regulation of protein kinase activity by regulation of protein phosphorylation (GO:0044387)	2/8	0.0336702	0.153679	0.0675529	0.340252	-2.5202	8.54634	ADARB1;CORO1C
granulocyte migration (GO:0097530)	2/8	0.0336702	0.153679	0.0675529	0.340252	-2.43063	8.24261	ANXA1;ITGB2
phosphorylated carbohydrate dephosphorylation (GO:0046838)	2/8	0.0336702	0.153679	0.0675529	0.340252	-2.39696	8.12843	SYNJ1;PTEN
positive regulation of urine volume (GO:0035810)	2/8	0.0336702	0.153679	0.0675529	0.340252	-2.34423	7.94961	NPR3;HAS2
L-cysteine metabolic process (GO:0046439)	2/8	0.0336702	0.153679	0.0675529	0.340252	-2.33001	7.90138	AHCYL2;CBS
inositol phosphate dephosphorylation (GO:0046855)	2/8	0.0336702	0.153679	0.0675529	0.340252	-2.31739	7.85859	SYNJ1;PTEN
bleb assembly (GO:0032060)	2/8	0.0336702	0.153679	0.0675529	0.340252	-2.28331	7.74304	PMP22;EMP3
fatty acid elongation, saturated fatty acid (GO:0019367)	2/8	0.0336702	0.153679	0.0675529	0.340252	-2.27401	7.71147	ELOVL5;ELOVL6
positive regulation of protein kinase C signaling (GO:0090037)	2/8	0.0336702	0.153679	0.0675529	0.340252	-2.2605	7.66568	WNT5A;VEGFA
fatty acid elongation, polyunsaturated fatty acid (GO:0034626)	2/8	0.0336702	0.153679	0.0675529	0.340252	-2.19749	7.45199	ELOVL5;ELOVL6
negative regulation of membrane protein ectodomain proteolysis (GO:0051045)	2/8	0.0336702	0.153679	0.0675529	0.340252	-2.16328	7.33599	TIMP3;TIMP1
transcription-dependent tethering of RNA polymerase II gene DNA at nuclear periphery (GO:0000972)	2/8	0.0336702	0.153679	0.0675529	0.340252	-2.07235	7.02765	NUP155;RAE1
positive regulation of type I interferon-mediated signaling pathway (GO:0060340)	2/8	0.0336702	0.153679	0.0675529	0.340252	-2.03918	6.91516	TRIM6;WNT5A
fatty acid elongation, unsaturated fatty acid (GO:0019368)	2/8	0.0336702	0.153679	0.0675529	0.340252	-1.92955	6.54337	ELOVL5;ELOVL6
outer mitochondrial membrane organization (GO:0007008)	2/8	0.0336702	0.153679	0.0675529	0.340252	-1.87243	6.34968	HSPA4;TOMM22
ornithine transport (GO:0015822)	2/8	0.0336702	0.153679	0.0675529	0.340252	-1.84148	6.24473	SLC25A15;SLC7A1
regulation of chemokine production (GO:0032642)	3/19	0.0323024	0.153679	0.0684255	0.340252	-1.77758	6.10173	IL6;IL6R;TLR4
ribosomal protein import into nucleus (GO:0006610)	2/8	0.0336702	0.153679	0.0675529	0.340252	-1.76295	5.97842	RPL23;IPO4
regulation of Cdc42 protein signal transduction (GO:0032489)	2/8	0.0336702	0.153679	0.0675529	0.340252	-1.723	5.84292	ABCA1;NRP1
marginal zone B cell differentiation (GO:0002315)	2/8	0.0336702	0.153679	0.0675529	0.340252	-1.70689	5.78832	DOCK10;DOCK11
regulation of lipopolysaccharide-mediated signaling pathway (GO:0031664)	3/19	0.0323024	0.153679	0.0684255	0.340252	-1.67034	5.73362	CARD8;TRIB1;CD55
anion homeostasis (GO:0055081)	3/19	0.0323024	0.153679	0.0684255	0.340252	-1.66046	5.69973	ABCA1;PRKAA1;XBP1
negative regulation of retinoic acid receptor signaling pathway (GO:0048387)	2/8	0.0336702	0.153679	0.0675529	0.340252	-1.62513	5.51104	CALR;EZH2
cAMP catabolic process (GO:0006198)	2/8	0.0336702	0.153679	0.0675529	0.340252	-1.62234	5.50157	PDE4D;PDE4B
release of cytochrome c from mitochondria (GO:0001836)	3/19	0.0323024	0.153679	0.0684255	0.340252	-1.59775	5.48445	BAX;BID;BCL2L1
regulation of cellular response to growth factor stimulus (GO:0090287)	3/19	0.0323024	0.153679	0.0684255	0.340252	-1.57647	5.4114	SFRP4;ITGA3;FBN1
sensory organ morphogenesis (GO:0090596)	2/8	0.0336702	0.153679	0.0675529	0.340252	-1.59087	5.39486	SKI;COL5A1
regulation of cardiac muscle cell proliferation (GO:0060043)	3/19	0.0323024	0.153679	0.0684255	0.340252	-1.55916	5.352	TGFBR3;MEF2C;TGFBR1
postsynaptic density assembly (GO:0097107)	2/8	0.0336702	0.153679	0.0675529	0.340252	-1.53606	5.209	PTEN;SHANK3
long-chain fatty-acyl-CoA biosynthetic process (GO:0035338)	3/19	0.0323024	0.153679	0.0684255	0.340252	-1.49754	5.14047	ELOVL5;ELOVL6;ACSL3
membrane lipid metabolic process (GO:0006643)	3/19	0.0323024	0.153679	0.0684255	0.340252	-1.46696	5.03552	KDELC1;ST3GAL6;SMPDL3B
hyaluronan biosynthetic process (GO:0030213)	2/8	0.0336702	0.153679	0.0675529	0.340252	-1.48108	5.02255	ABCC5;HAS2
positive regulation of myeloid cell apoptotic process (GO:0033034)	2/8	0.0336702	0.153679	0.0675529	0.340252	-1.4454	4.90155	MEF2C;PIK3CD
negative regulation of osteoclast differentiation (GO:0045671)	3/19	0.0323024	0.153679	0.0684255	0.340252	-1.39718	4.796	LRRC17;TLR4;FBN1
focal adhesion assembly (GO:0048041)	3/19	0.0323024	0.153679	0.0684255	0.340252	-1.39201	4.77823	DLC1;PTPRK;FERMT2
cell-substrate adherens junction assembly (GO:0007045)	3/19	0.0323024	0.153679	0.0684255	0.340252	-1.35234	4.64207	DLC1;PTPRK;FERMT2
malate metabolic process (GO:0006108)	2/8	0.0336702	0.153679	0.0675529	0.340252	-1.35594	4.59819	MDH1;MDH2
G2 DNA damage checkpoint (GO:0031572)	4/33	0.03362	0.153679	0.0757412	0.361403	-1.27036	4.30987	CHEK1;DONSON;STK4;DTL
fatty acid elongation, monounsaturated fatty acid (GO:0034625)	2/8	0.0336702	0.153679	0.0675529	0.340252	-1.22294	4.14718	ELOVL5;ELOVL6
sister chromatid segregation (GO:0000819)	4/33	0.03362	0.153679	0.0757412	0.361403	-1.20034	4.0723	ZNF207;TUBG1;SMC4;ZWINT
positive regulation of transcription factor import into nucleus (GO:0042993)	4/33	0.03362	0.153679	0.0757412	0.361403	-1.18369	4.01583	SMAD3;FLNA;PIK3R1;TLR4
acute-phase response (GO:0006953)	3/19	0.0323024	0.153679	0.0684255	0.340252	-1.10974	3.80929	IL6;PLSCR1;IL6R
spindle assembly (GO:0051225)	7/81	0.0318089	0.153679	0.0886341	0.382631	-1.08715	3.74849	GOLGA8B;ZNF207;BIRC5;FLNA;MYBL2;KIF11;TUBG1
polyol metabolic process (GO:0019751)	5/48	0.0328773	0.153679	0.0798247	0.361951	-1.06223	3.62748	PLCB4;SYNJ1;INPP5D;PTEN;SLC5A3
negative regulation of I-kappaB kinase/NF-kappaB signaling (GO:0043124)	5/48	0.0328773	0.153679	0.0798247	0.361951	-1.02232	3.49118	CYLD;CARD8;TNFAIP3;TRIM59;TANK
antigen processing and presentation of peptide antigen via MHC class II (GO:0002495)	8/99	0.0321007	0.153679	0.0947901	0.38639	-0.970409	3.33712	RACGAP1;KIF23;KIF2C;AP1S3;AP2B1;KIF11;HLA-DOA;LGMN
positive regulation of pathway-restricted SMAD protein phosphorylation (GO:0010862)	5/48	0.0328773	0.153679	0.0798247	0.361951	-0.966397	3.30022	SMAD4;BMPR2;TTK;ACVR2A;TGFBR1
regulation of phosphatidylinositol 3-kinase signaling (GO:0014066)	7/81	0.0318089	0.153679	0.0886341	0.382631	-0.837421	2.88743	PDGFRB;HGF;PTEN;PIP4K2A;PPP2R5C;JAK2;PTPN13
nuclear-transcribed mRNA catabolic process (GO:0000956)	12/175	0.0319101	0.153679	0.116206	0.425103	-0.768822	2.64846	EIF4A1;EXOSC6;RPS27;RPL23;UPF3B;RPL27;RPL37;LSM5;PELO;EIF4B;RPS23;ZFP36L1
signal transduction involved in mitotic G1 DNA damage checkpoint (GO:0072431)	6/64	0.0321085	0.153679	0.0837874	0.3727	-0.72302	2.4862	BTG2;PCNA;CENPJ;PLK2;CDK2;BAX
positive regulation of cell adhesion (GO:0045785)	6/65	0.0342993	0.156343	0.0883429	0.382631	-0.906501	3.05729	ADAM9;JAK2;LIMS1;SMAD7;TGM2;VEGFA
cellular response to mechanical stimulus (GO:0071260)	5/49	0.0355286	0.161733	0.0849873	0.374031	-1.1669	3.89443	MAP3K2;BNIP3;CHEK1;TLR4;AQP1
DNA damage response, signal transduction by p53 class mediator (GO:0030330)	7/83	0.035668	0.161939	0.0970729	0.393083	-0.78942	2.63153	BTG2;PCNA;CENPJ;PLK2;ATRX;CDK2;BAX
negative regulation of NF-kappaB transcription factor activity (GO:0032088)	7/83	0.035668	0.161939	0.0970729	0.393083	-0.726948	2.42328	CYLD;CARD8;TNFAIP3;ARRB1;IRAK3;ARRB2;KLF4
brain development (GO:0007420)	9/120	0.0362016	0.164145	0.110104	0.408108	-0.697804	2.31577	CENPF;COL4A1;B3GNT5;DDIT4;PTEN;RAB18;SPATA5;SHANK3;CDK5R1
positive regulation of immunoglobulin production (GO:0002639)	3/20	0.0369744	0.164366	0.0762448	0.361403	-1.81572	5.98738	IL6;XBP1;TFRC
folic acid metabolic process (GO:0046655)	3/20	0.0369744	0.164366	0.0762448	0.361403	-1.62964	5.37378	MTHFD1L;SHMT2;FOLR2
macromolecule biosynthetic process (GO:0009059)	3/20	0.0369744	0.164366	0.0762448	0.361403	-1.60693	5.29891	COL5A1;TRAM2;RPS23
positive regulation of phospholipase activity (GO:0010518)	3/20	0.0369744	0.164366	0.0762448	0.361403	-1.58113	5.21383	PDGFRB;ABL2;FGFR3
positive regulation of transforming growth factor beta receptor signaling pathway (GO:0030511)	3/20	0.0369744	0.164366	0.0762448	0.361403	-1.50801	4.9727	SMAD4;TGFB1I1;THBS1
osteoclast differentiation (GO:0030316)	3/20	0.0369744	0.164366	0.0762448	0.361403	-1.50528	4.96371	GPR183;TNFRSF11A;EPHA2
negative regulation of response to biotic stimulus (GO:0002832)	3/20	0.0369744	0.164366	0.0762448	0.361403	-1.44089	4.75139	CARD8;FAM3A;TRIB1
positive regulation of cellular response to transforming growth factor beta stimulus (GO:1903846)	3/20	0.0369744	0.164366	0.0762448	0.361403	-1.34597	4.43836	SMAD4;TGFB1I1;THBS1
neural tube closure (GO:0001843)	4/34	0.0370133	0.164366	0.0818788	0.365804	-1.34045	4.41878	SKI;STIL;MTHFD1L;DLC1
activin receptor signaling pathway (GO:0032924)	3/20	0.0369744	0.164366	0.0762448	0.361403	-1.33237	4.39354	SMAD3;ACVR2A;TGFBR1
positive regulation of intrinsic apoptotic signaling pathway (GO:2001244)	4/34	0.0370133	0.164366	0.0818788	0.365804	-1.28614	4.23975	BAX;PMAIP1;BID;BCL2L1
response to interferon-beta (GO:0035456)	3/20	0.0369744	0.164366	0.0762448	0.361403	-1.23379	4.06847	IFNAR2;PLSCR1;TRIM6
regulation of phosphatidylinositol 3-kinase activity (GO:0043551)	4/34	0.0370133	0.164366	0.0818788	0.365804	-1.12052	3.69378	PDGFRB;IRS1;PIK3R1;FGFR3
positive regulation of biomineral tissue development (GO:0070169)	4/34	0.0370133	0.164366	0.0818788	0.365804	-1.07898	3.55685	TFAP2A;MEF2C;BMPR2;ACVR2A
positive regulation of adherens junction organization (GO:1903393)	3/20	0.0369744	0.164366	0.0762448	0.361403	-1.06324	3.50607	NRP1;LIMS1;VEGFA
cellular glucose homeostasis (GO:0001678)	4/34	0.0370133	0.164366	0.0818788	0.365804	-0.921321	3.03711	XBP1;PIK3R1;HK1;IGF1R
regulation of primary metabolic process (GO:0080090)	10/140	0.0375892	0.166708	0.119393	0.425898	-0.672625	2.20691	ABCA1;GLIPR1;CHD9;IRS1;SIN3A;TXNRD1;PSME4;LDLR;PSMB8;CTGF
positive regulation of peptidyl-serine phosphorylation (GO:0033138)	7/84	0.0377087	0.167023	0.101453	0.404132	-0.984663	3.22759	IL6;PAK1;TRIM6;CAPRIN2;LIF;STK4;VEGFA
regulation of release of sequestered calcium ion into cytosol (GO:0051279)	5/50	0.0383081	0.16946	0.0903212	0.382631	-0.89002	2.90333	CXCL9;PDE4D;APLNR;CLIC2;JPH1
protein polyubiquitination (GO:0000209)	17/284	0.0389915	0.172263	0.165186	0.49469	-0.597454	1.93839	NHLRC3;SMURF2;UBE2C;UBE2D3;TNFAIP3;LMO7;TANK;PSMB8;CDC23;RNF125;TNKS2;UBE2S;ZNF738;PSME4;RBBP6;DTL;HERC6
positive regulation of Wnt signaling pathway (GO:0030177)	10/141	0.0391652	0.172808	0.123202	0.42971	-0.681479	2.20797	SKI;SFRP4;SMURF2;TNKS2;WNK1;CAPRIN2;PSME4;RUVBL1;AXIN2;PSMB8
protein localization to membrane (GO:0072657)	11/161	0.0397219	0.17504	0.130731	0.445252	-0.778214	2.51041	RAB32;NUP155;RAB34;EPB41L3;ITGB2;TTC7B;FLNA;MYO5A;BID;SHANK3;FERMT2
activation of GTPase activity (GO:0090630)	7/85	0.0398246	0.175269	0.105939	0.404132	-0.906075	2.92053	TBC1D8B;GRTP1;CXCL13;ECT2;RANGAP1;CORO1C;EPHA2
positive regulation of metanephros development (GO:0072216)	2/9	0.0422343	0.175349	0.0802468	0.361951	-2.71237	8.58336	WT1;LIF
regulation of aspartic-type endopeptidase activity involved in amyloid precursor protein catabolic process (GO:1902959)	2/9	0.0422343	0.175349	0.0802468	0.361951	-2.54018	8.03846	LYN;EPHA4
negative regulation of cAMP-dependent protein kinase activity (GO:2000480)	2/9	0.0422343	0.175349	0.0802468	0.361951	-2.53725	8.02917	PRKAR1A;PKIA
mast cell degranulation (GO:0043303)	2/9	0.0422343	0.175349	0.0802468	0.361951	-2.45668	7.7742	NR4A3;PIK3CD
regulation of metaphase/anaphase transition of cell cycle (GO:1902099)	2/9	0.0422343	0.175349	0.0802468	0.361951	-2.42099	7.66126	CDC23;UBE2C
positive regulation of extracellular matrix assembly (GO:1901203)	2/9	0.0422343	0.175349	0.0802468	0.361951	-2.17878	6.89479	SMAD3;PHLDB2
negative regulation of bone remodeling (GO:0046851)	2/9	0.0422343	0.175349	0.0802468	0.361951	-2.17871	6.89458	IL6;TNFAIP3
inositol phosphate catabolic process (GO:0071545)	2/9	0.0422343	0.175349	0.0802468	0.361951	-2.10042	6.64682	SYNJ1;PTEN
desensitization of G-protein coupled receptor protein signaling pathway (GO:0002029)	2/9	0.0422343	0.175349	0.0802468	0.361951	-2.06287	6.52799	ARRB1;ARRB2
polyol transport (GO:0015791)	2/9	0.0422343	0.175349	0.0802468	0.361951	-2.03309	6.43374	SLC5A3;AQP1
mast cell activation involved in immune response (GO:0002279)	2/9	0.0422343	0.175349	0.0802468	0.361951	-1.97382	6.24619	NR4A3;PIK3CD
protein insertion into mitochondrial membrane (GO:0051204)	2/9	0.0422343	0.175349	0.0802468	0.361951	-1.84869	5.85022	BAX;PMAIP1
vesicle cytoskeletal trafficking (GO:0099518)	3/21	0.041972	0.175349	0.0844371	0.3727	-1.82969	5.80151	NDE1;MYO5A;TRAK1
cellular response to nitric oxide (GO:0071732)	2/9	0.0422343	0.175349	0.0802468	0.361951	-1.79421	5.6778	CDK2;AQP1
integrin activation (GO:0033622)	2/9	0.0422343	0.175349	0.0802468	0.361951	-1.70581	5.39808	FN1;FERMT2
regulation of T-helper 2 cell cytokine production (GO:2000551)	2/9	0.0422343	0.175349	0.0802468	0.361951	-1.69192	5.35411	IL6;RSAD2
cellular response to reactive nitrogen species (GO:1902170)	2/9	0.0422343	0.175349	0.0802468	0.361951	-1.69108	5.35147	CDK2;AQP1
interleukin-1 beta secretion (GO:0050702)	2/9	0.0422343	0.175349	0.0802468	0.361951	-1.6644	5.26702	ABCA1;TLR4
growth hormone receptor signaling pathway (GO:0060396)	3/21	0.041972	0.175349	0.0844371	0.3727	-1.64518	5.21645	LYN;PIK3R1;JAK2
negative regulation of activated T cell proliferation (GO:0046007)	2/9	0.0422343	0.175349	0.0802468	0.361951	-1.64687	5.21157	PRNP;PRKAR1A
negative regulation of T-helper cell differentiation (GO:0045623)	2/9	0.0422343	0.175349	0.0802468	0.361951	-1.64325	5.20009	ANXA1;SMAD7
regulation of vascular associated smooth muscle cell migration (GO:1904752)	2/9	0.0422343	0.175349	0.0802468	0.361951	-1.64084	5.19247	DOCK5;MEF2C
positive regulation of transforming growth factor beta production (GO:0071636)	2/9	0.0422343	0.175349	0.0802468	0.361951	-1.61893	5.12313	PTGS2;THBS1
positive regulation of behavior (GO:0048520)	2/9	0.0422343	0.175349	0.0802468	0.361951	-1.6079	5.08822	MEF2C;NR4A3
kidney mesenchyme development (GO:0072074)	2/9	0.0422343	0.175349	0.0802468	0.361951	-1.57384	4.98044	WT1;PKD2
regulation of response to cytokine stimulus (GO:0060759)	3/21	0.041972	0.175349	0.0844371	0.3727	-1.56262	4.95467	IFIH1;WNT5A;KLF4
negative regulation of toll-like receptor 4 signaling pathway (GO:0034144)	2/9	0.0422343	0.175349	0.0802468	0.361951	-1.48525	4.70011	LYN;TNFAIP3
error-prone translesion synthesis (GO:0042276)	3/21	0.041972	0.175349	0.0844371	0.3727	-1.40566	4.45701	PCNA;RPA3;REV3L
immune response-activating cell surface receptor signaling pathway (GO:0002429)	3/21	0.041972	0.175349	0.0844371	0.3727	-1.38486	4.39104	LYN;C5AR1;FPR1
regulation of glycogen biosynthetic process (GO:0005979)	3/21	0.041972	0.175349	0.0844371	0.3727	-1.36559	4.32995	EPM2AIP1;DYRK2;IRS1
negative regulation of endothelial cell migration (GO:0010596)	4/35	0.0405963	0.175349	0.0882534	0.382631	-1.29305	4.14304	MEF2C;VASH1;SYNJ2BP;THBS1
regulation of keratinocyte migration (GO:0051547)	2/9	0.0422343	0.175349	0.0802468	0.361951	-1.29716	4.10488	PTEN;ADAM9
wound healing, spreading of cells (GO:0044319)	3/21	0.041972	0.175349	0.0844371	0.3727	-1.25507	3.9795	COL5A1;FLNA;CYR61
positive regulation of chromatin silencing (GO:0031937)	2/9	0.0422343	0.175349	0.0802468	0.361951	-1.2292	3.88985	DNMT1;SIN3A
endochondral ossification (GO:0001958)	2/9	0.0422343	0.175349	0.0802468	0.361951	-1.22628	3.88059	MEF2C;FGFR3
endoplasmic reticulum organization (GO:0007029)	4/35	0.0405963	0.175349	0.0882534	0.382631	-1.20926	3.87458	CAV2;RAB18;TRAM2;RTN4
positive regulation of protein homodimerization activity (GO:0090073)	2/9	0.0422343	0.175349	0.0802468	0.361951	-1.13011	3.57625	MEF2C;TANK
embryonic limb morphogenesis (GO:0030326)	4/35	0.0405963	0.175349	0.0882534	0.382631	-1.05856	3.39172	SKI;TFAP2A;MBNL1;CTNNB1
negative regulation of DNA binding (GO:0043392)	4/35	0.0405963	0.175349	0.0882534	0.382631	-1.00928	3.23381	IFI16;SIN3A;ID1;JAK2
negative regulation of protein ubiquitination (GO:0031397)	5/51	0.0412167	0.175349	0.095824	0.388939	-0.97954	3.12367	RPL23;TNFAIP3;ARRB1;ARRB2;SMAD7
anterior/posterior pattern specification (GO:0009952)	4/35	0.0405963	0.175349	0.0882534	0.382631	-0.969444	3.10617	SKI;BMPR2;WT1;TGFBR1
positive regulation of JUN kinase activity (GO:0043507)	5/51	0.0412167	0.175349	0.095824	0.388939	-0.973347	3.10392	MAP3K2;PAK1;WNT5A;TNFRSF11A;TANK
regulation of bone mineralization (GO:0030500)	5/51	0.0412167	0.175349	0.095824	0.388939	-0.920652	2.93588	SRGN;TFAP2A;MEF2C;BMPR2;ACVR2A
regulation of protein localization to plasma membrane (GO:1903076)	6/68	0.041441	0.175349	0.102801	0.404132	-0.8677	2.76231	ITGA3;STX7;PIK3R1;APPL1;BCL2L1;EPHA2
regulation of cyclin-dependent protein serine/threonine kinase activity (GO:0000079)	6/68	0.041441	0.175349	0.102801	0.404132	-0.86403	2.75063	CCND2;CCNE2;CKS2;PTEN;CDC25A;CDK5R1
modification-dependent protein catabolic process (GO:0019941)	10/142	0.0407862	0.175349	0.127077	0.439666	-0.799512	2.55797	XBP1;CDC23;RNF125;SMURF2;UBE2C;UBE2S;UBE2D3;ARRB1;RBBP6;DTL
regulation of cell growth (GO:0001558)	13/202	0.0407191	0.175349	0.14566	0.470867	-0.570331	1.82566	SMAD4;BMPR2;SMAD3;EI24;KIF14;RTN4;TGFBR1;DCBLD2;FRZB;WT1;CAPRIN2;APBB2;CHPT1
cellular response to DNA damage stimulus (GO:0006974)	19/330	0.0423559	0.175642	0.187477	0.520585	-0.629261	1.9895	LYN;BTG2;DYRK2;MCM8;DONSON;RECQL;TANK;CUL4A;MSH2;CHEK1;PSME4;BAX;MNDA;RBBP6;BID;DTL;BCL2L1;EPHA2;MCL1
regulation of cellular response to stress (GO:0080135)	8/105	0.0431926	0.178896	0.119622	0.425898	-0.693695	2.17965	NUAK1;NUP155;NUP50;RPA3;VASH1;FKBP4;RAE1;MCL1
regulation of autophagy (GO:0010506)	13/204	0.043487	0.179899	0.152865	0.472542	-0.527011	1.65233	PRKAA1;BNIP3;HGF;PLK2;ITPR1;EEF1A1;IFI16;RUVBL1;ABL2;PIP4K2A;TRIM22;CDK5R1;MCL1
positive regulation of T cell activation (GO:0050870)	6/69	0.0440145	0.181863	0.107879	0.404957	-0.543143	1.69636	IL6;XBP1;ANXA1;VCAM1;TFRC;CCL2
regulation of mitochondrial membrane potential (GO:0051881)	4/36	0.0443691	0.182453	0.0948596	0.38639	-1.31824	4.10659	PRELID1;BAX;PMAIP1;BCL2L1
regulation of cyclin-dependent protein kinase activity (GO:1904029)	4/36	0.0443691	0.182453	0.0948596	0.38639	-1.05573	3.28881	CCNE2;PTEN;CDC25A;CDK5R1
carboxylic acid transport (GO:0046942)	5/52	0.0442553	0.182453	0.101493	0.404132	-0.920147	2.86882	SLC16A1;SLC6A14;SLC16A3;SLC7A1;SLC16A4
toll-like receptor signaling pathway (GO:0002224)	7/87	0.044285	0.182453	0.115225	0.422409	-0.626127	1.95171	COLEC12;TLR1;ITGB2;UBE2D3;IRAK3;TLR4;LGMN
organic anion transport (GO:0015711)	9/125	0.045074	0.185131	0.130433	0.445023	-0.643881	1.99568	CA12;SLC25A16;SLC4A7;CYB5R4;PRELID1;SLCO3A1;HBB;LDLR;AQP1
regulation of macrophage activation (GO:0043030)	3/22	0.0472896	0.191268	0.0929862	0.382631	-1.68445	5.14004	WNT5A;THBS1;TLR4
protein-DNA complex disassembly (GO:0032986)	3/22	0.0472896	0.191268	0.0929862	0.382631	-1.53624	4.68777	SET;RPL23;HMGA1
regulation of nuclear division (GO:0051783)	3/22	0.0472896	0.191268	0.0929862	0.382631	-1.449	4.42157	CAV2;FBXO5;MKI67
cellular response to hexose stimulus (GO:0071331)	3/22	0.0472896	0.191268	0.0929862	0.382631	-1.37434	4.19375	XBP1;SLC2A5;IGF1R
positive regulation of histone acetylation (GO:0035066)	3/22	0.0472896	0.191268	0.0929862	0.382631	-1.3391	4.08622	SMAD4;LIF;ARRB1
mesoderm development (GO:0007498)	3/22	0.0472896	0.191268	0.0929862	0.382631	-1.33373	4.06984	IKZF1;JAK2;VEGFA
long-term synaptic potentiation (GO:0060291)	3/22	0.0472896	0.191268	0.0929862	0.382631	-1.25592	3.83241	TSHZ3;PLK2;SHANK3
positive regulation of cellular component movement (GO:0051272)	3/22	0.0472896	0.191268	0.0929862	0.382631	-1.25061	3.81619	LYN;TGFBR1;VEGFA
hepaticobiliary system development (GO:0061008)	3/22	0.0472896	0.191268	0.0929862	0.382631	-1.23046	3.75472	TGFBR3;XBP1;PKD2
ventricular cardiac muscle tissue development (GO:0003229)	3/22	0.0472896	0.191268	0.0929862	0.382631	-1.22498	3.738	TGFBR3;DSG2;SMAD7
positive regulation of T cell mediated immunity (GO:0002711)	3/22	0.0472896	0.191268	0.0929862	0.382631	-1.14773	3.50226	STX7;TANK;MALT1
positive regulation of leukocyte cell-cell adhesion (GO:1903039)	3/22	0.0472896	0.191268	0.0929862	0.382631	-1.08597	3.31378	NR4A3;CCL2;HAS2
positive regulation of plasma membrane bounded cell projection assembly (GO:0120034)	6/70	0.0466858	0.191268	0.113084	0.415002	-0.775557	2.37655	DOCK11;NRP1;DPYSL3;FSCN1;CDC42EP1;FAM98A
regulation of DNA binding (GO:0051101)	5/53	0.0474245	0.191364	0.107326	0.404132	-0.710677	2.16658	SKI;IFI16;ID1;PLAUR;JAK2
positive regulation of cellular catabolic process (GO:0031331)	8/107	0.047389	0.191364	0.1286	0.444042	-0.665423	2.02912	PRKAA1;PFKFB3;IRS1;BNIP3;PLK2;ADAM9;PRR5L;TRIM22
peptidyl-serine phosphorylation (GO:0018105)	10/146	0.0477282	0.192364	0.143227	0.463873	-0.568194	1.72858	MAST4;CSNK1A1;PLK2;AKT3;CDK2;STK38;PRKX;STK4;TGFBR1;CDK5R1
plasma membrane organization (GO:0007009)	4/37	0.0483315	0.193889	0.101692	0.404132	-1.35442	4.10344	PLSCR1;COL5A1;EPB41L3;CXCR4
regulation of filopodium assembly (GO:0051489)	4/37	0.0483315	0.193889	0.101692	0.404132	-1.20089	3.63829	DOCK11;NRP1;DPYSL3;FSCN1
Wnt signaling pathway, calcium modulating pathway (GO:0007223)	4/37	0.0483315	0.193889	0.101692	0.404132	-1.11048	3.36439	GNG2;WNT5A;CTNNB1;TNRC6B
negative regulation of blood coagulation (GO:0030195)	4/37	0.0483315	0.193889	0.101692	0.404132	-0.976798	2.95938	SERPINB2;SERPINE2;SERPINE1;PLAUR
Rab protein signal transduction (GO:0032482)	6/71	0.0494554	0.197941	0.118414	0.425898	-0.762468	2.2925	RAB32;RAB5C;RAB23;RAB34;RAB3D;RAB18
regulation of inflammatory response (GO:0050727)	11/167	0.0494566	0.197941	0.154133	0.475935	-0.449559	1.35167	ANXA1;SERPINE1;WNT5A;TNFAIP3;ADAMTS12;JAK2;KLF4;PTGS2;SMPDL3B;TLR4;USP18
myelin assembly (GO:0032288)	2/10	0.0515094	0.198547	0.0936036	0.382631	-2.28205	6.76855	AHNAK2;EPB41L3
interleukin-23-mediated signaling pathway (GO:0038155)	2/10	0.0515094	0.198547	0.0936036	0.382631	-2.21706	6.57579	P4HB;JAK2
regulation of leukocyte activation (GO:0002694)	2/10	0.0515094	0.198547	0.0936036	0.382631	-2.18807	6.48981	LYN;PLSCR1
regulation of leukocyte degranulation (GO:0043300)	2/10	0.0515094	0.198547	0.0936036	0.382631	-2.18333	6.47574	LYN;C12ORF4
interleukin-1 secretion (GO:0050701)	2/10	0.0515094	0.198547	0.0936036	0.382631	-2.17622	6.45466	ABCA1;TLR4
positive regulation of T cell chemotaxis (GO:0010820)	2/10	0.0515094	0.198547	0.0936036	0.382631	-2.1499	6.37659	WNT5A;CXCL13
postsynaptic density organization (GO:0097106)	2/10	0.0515094	0.198547	0.0936036	0.382631	-2.14388	6.35872	PTEN;SHANK3
sympathetic ganglion development (GO:0061549)	2/10	0.0515094	0.198547	0.0936036	0.382631	-1.96521	5.8288	NRP1;CTNNB1
regulation of cytokine secretion involved in immune response (GO:0002739)	2/10	0.0515094	0.198547	0.0936036	0.382631	-1.93661	5.74398	TRIM6;WNT5A
negative regulation of fibrinolysis (GO:0051918)	2/10	0.0515094	0.198547	0.0936036	0.382631	-1.93634	5.74318	SERPINE1;THBS1
somatic recombination of immunoglobulin genes involved in immune response (GO:0002204)	2/10	0.0515094	0.198547	0.0936036	0.382631	-1.81083	5.37091	EXOSC6;MSH2
regulation of integrin activation (GO:0033623)	2/10	0.0515094	0.198547	0.0936036	0.382631	-1.80253	5.34628	KIF14;CXCL13
protein modification by small protein conjugation or removal (GO:0070647)	2/10	0.0515094	0.198547	0.0936036	0.382631	-1.78758	5.30196	ZNF738;ZNF862
negative regulation of histone methylation (GO:0031061)	2/10	0.0515094	0.198547	0.0936036	0.382631	-1.7851	5.29459	DNMT1;MTF2
regulation of macrophage cytokine production (GO:0010935)	2/10	0.0515094	0.198547	0.0936036	0.382631	-1.78334	5.28937	WNT5A;IRAK3
positive regulation of immunoglobulin secretion (GO:0051024)	2/10	0.0515094	0.198547	0.0936036	0.382631	-1.71355	5.08237	IL6;XBP1
interleukin-1 beta production (GO:0032611)	2/10	0.0515094	0.198547	0.0936036	0.382631	-1.70636	5.06105	ABCA1;TLR4
regulation of immunoglobulin secretion (GO:0051023)	2/10	0.0515094	0.198547	0.0936036	0.382631	-1.65808	4.91786	IL6;XBP1
regulation of mast cell activation involved in immune response (GO:0033006)	2/10	0.0515094	0.198547	0.0936036	0.382631	-1.53041	4.53919	LYN;C12ORF4
muscle cell fate commitment (GO:0042693)	2/10	0.0515094	0.198547	0.0936036	0.382631	-1.45252	4.30816	MEF2C;WT1
ionotropic glutamate receptor signaling pathway (GO:0035235)	2/10	0.0515094	0.198547	0.0936036	0.382631	-1.4496	4.29951	CDK5R1;CPEB4
mast cell mediated immunity (GO:0002448)	2/10	0.0515094	0.198547	0.0936036	0.382631	-1.43205	4.24744	NR4A3;PIK3CD
negative regulation of interleukin-17 production (GO:0032700)	2/10	0.0515094	0.198547	0.0936036	0.382631	-1.41556	4.19853	PRNP;TLR4
mitochondrial fragmentation involved in apoptotic process (GO:0043653)	2/10	0.0515094	0.198547	0.0936036	0.382631	-1.3799	4.09276	BNIP3;BAX
regulation of mast cell activation (GO:0033003)	2/10	0.0515094	0.198547	0.0936036	0.382631	-1.36531	4.0495	LYN;PLSCR1
T cell mediated immunity (GO:0002456)	2/10	0.0515094	0.198547	0.0936036	0.382631	-1.35553	4.0205	JAG1;BTN3A3
cyclic nucleotide catabolic process (GO:0009214)	2/10	0.0515094	0.198547	0.0936036	0.382631	-1.35474	4.01814	PDE4D;PDE4B
regulation of nephron tubule epithelial cell differentiation (GO:0072182)	2/10	0.0515094	0.198547	0.0936036	0.382631	-1.32	3.91509	LIF;CTNNB1
fatty acid homeostasis (GO:0055089)	2/10	0.0515094	0.198547	0.0936036	0.382631	-1.31979	3.91448	PRKAA1;XBP1
epithelial cell apoptotic process (GO:1904019)	2/10	0.0515094	0.198547	0.0936036	0.382631	-1.30439	3.86882	BMPR2;HIPK1
regulation of homotypic cell-cell adhesion (GO:0034110)	2/10	0.0515094	0.198547	0.0936036	0.382631	-1.21659	3.60839	LYN;ZNF703
mitochondrion organization (GO:0007005)	11/168	0.0512229	0.198547	0.15823	0.486405	-0.691335	2.05435	RAB32;CAV2;BNIP3;VPS13C;AKT3;PPIF;BAX;BID;TRAK1;BCL2L1;TOMM22
negative regulation of response to stimulus (GO:0048585)	9/128	0.0510396	0.198547	0.143517	0.464376	-0.62825	1.86914	LYN;PDGFRB;EPHA4;VPS13C;AKT3;KLF4;FGFR3;EPHA2;IGF1R
regulation of cytokine production (GO:0001817)	8/109	0.0518427	0.199609	0.137915	0.451335	-0.626289	1.85353	IFIH1;LYN;IL6;ANXA1;GPNMB;IFI16;BTN3A3;IGF2BP3
negative regulation of protein import into nucleus (GO:0042308)	3/23	0.0529209	0.200622	0.101875	0.404132	-1.38695	4.07618	RAB23;AXIN2;PBLD
regulation of membrane protein ectodomain proteolysis (GO:0051043)	3/23	0.0529209	0.200622	0.101875	0.404132	-1.30844	3.84545	ADAM9;TIMP3;TIMP1
negative regulation of sprouting angiogenesis (GO:1903671)	3/23	0.0529209	0.200622	0.101875	0.404132	-1.30723	3.8419	KLF4;SYNJ2BP;THBS1
positive regulation of protein autophosphorylation (GO:0031954)	3/23	0.0529209	0.200622	0.101875	0.404132	-1.30645	3.83959	RASSF2;GPNMB;VEGFA
protein localization to cell surface (GO:0034394)	3/23	0.0529209	0.200622	0.101875	0.404132	-1.2683	3.72747	CTNNB1;FLNA;PTPRK
regulation of DNA biosynthetic process (GO:2000278)	3/23	0.0529209	0.200622	0.101875	0.404132	-1.24816	3.6683	PDGFRB;BMPR2;HGF
protein homotrimerization (GO:0070207)	3/23	0.0529209	0.200622	0.101875	0.404132	-1.18025	3.4687	SKI;SMAD4;TANK
regulation of peptidyl-threonine phosphorylation (GO:0010799)	4/38	0.0524829	0.200622	0.108743	0.40643	-1.1269	3.32128	SPRED1;TRIM6;DDIT4;SMAD7
NAD biosynthetic process (GO:0009435)	3/23	0.0529209	0.200622	0.101875	0.404132	-1.02889	3.02387	NAMPT;QPRT;PTGS2
positive regulation of stress fiber assembly (GO:0051496)	4/38	0.0524829	0.200622	0.108743	0.40643	-0.969071	2.85611	NRP1;PAK1;TGFBR1;CTGF
protein peptidyl-prolyl isomerization (GO:0000413)	4/38	0.0524829	0.200622	0.108743	0.40643	-0.959757	2.82866	FKBP14;PPIF;FKBP4;FKBP5
defense response to Gram-negative bacterium (GO:0050829)	6/72	0.0523239	0.200622	0.123867	0.430288	-0.820779	2.42155	IL6;SERPINE1;RNASE6;LYZ;IL6R;TLR4
negative regulation of Ras protein signal transduction (GO:0046580)	4/38	0.0524829	0.200622	0.108743	0.40643	-0.798653	2.35384	DLC1;SPRY4;STMN1;RASAL2
positive regulation of lymphocyte proliferation (GO:0050671)	6/72	0.0523239	0.200622	0.123867	0.430288	-0.745083	2.19822	IL6;MEF2C;ANXA1;VCAM1;TFRC;GPR183
positive regulation of NF-kappaB transcription factor activity (GO:0051092)	9/129	0.053138	0.201224	0.148021	0.472236	-0.706614	2.07382	DHX33;WNT5A;IRAK3;CFLAR;TNFRSF11A;TANK;TLR4;MALT1;TRIM22
negative regulation of canonical Wnt signaling pathway (GO:0090090)	10/149	0.0534275	0.202098	0.156003	0.479989	-0.646104	1.89272	CYLD;SFRP4;CSNK1A1;FRZB;PSME4;WNT5A;AXIN2;MCC;STK4;PSMB8
negative regulation of supramolecular fiber organization (GO:1902904)	5/55	0.0541563	0.20463	0.119468	0.425898	-0.684579	1.99615	LIMA1;SMAD4;STMN1;LDLR;SHANK3
Rho protein signal transduction (GO:0007266)	6/73	0.0552918	0.208692	0.129441	0.445023	-0.692126	2.0038	PAK1;COL1A2;CFL1;CDC42EP1;RND3;RHOBTB1
viral gene expression (GO:0019080)	8/111	0.0565573	0.213234	0.147561	0.472236	-0.796404	2.28767	RPS27;NUP155;NUP50;RPL23;RPL27;RPL37;RAE1;RPS23
positive regulation of innate immune response (GO:0045089)	4/39	0.0568221	0.213532	0.116007	0.424826	-1.17412	3.36717	PLSCR1;TRIM6;WNT5A;DDX60
protein-DNA complex assembly (GO:0065004)	7/92	0.0567993	0.213532	0.140213	0.455833	-0.894266	2.56496	CUL4A;BRD2;RPA3;ATRX;TCF4;HIST2H2BE;HIST1H2BC
positive regulation of cellular protein metabolic process (GO:0032270)	7/92	0.0567993	0.213532	0.140213	0.455833	-0.678907	1.94726	IL6;ASPH;FAM129A;UPF3B;VIM;KLF4;THBS1
negative regulation of protein maturation (GO:1903318)	2/11	0.0614304	0.215131	0.107542	0.404132	-2.23645	6.23936	PRNP;SERPINE2
complement receptor mediated signaling pathway (GO:0002430)	2/11	0.0614304	0.215131	0.107542	0.404132	-2.08145	5.80694	C5AR1;FPR1
cellular response to growth hormone stimulus (GO:0071378)	2/11	0.0614304	0.215131	0.107542	0.404132	-1.94205	5.41804	PIK3R1;JAK2
motor neuron axon guidance (GO:0008045)	2/11	0.0614304	0.215131	0.107542	0.404132	-1.93056	5.38598	EPHA4;PLXNA1
primary miRNA processing (GO:0031053)	2/11	0.0614304	0.215131	0.107542	0.404132	-1.91784	5.35049	SMAD1;SMAD3
regulation of attachment of spindle microtubules to kinetochore (GO:0051988)	2/11	0.0614304	0.215131	0.107542	0.404132	-1.91252	5.33564	RACGAP1;ECT2
regulation of cytoplasmic translation (GO:2000765)	2/11	0.0614304	0.215131	0.107542	0.404132	-1.90543	5.31587	CPEB2;CPEB4
negative regulation of lipopolysaccharide-mediated signaling pathway (GO:0031665)	2/11	0.0614304	0.215131	0.107542	0.404132	-1.84288	5.14135	CARD8;TRIB1
negative regulation of reproductive process (GO:2000242)	2/11	0.0614304	0.215131	0.107542	0.404132	-1.84194	5.13873	CALR;TIMP1
regulation of urine volume (GO:0035809)	2/11	0.0614304	0.215131	0.107542	0.404132	-1.77869	4.96228	NPR3;HAS2
actin filament depolymerization (GO:0030042)	2/11	0.0614304	0.215131	0.107542	0.404132	-1.7713	4.94166	CFL2;CFL1
positive regulation of glucose import in response to insulin stimulus (GO:2001275)	2/11	0.0614304	0.215131	0.107542	0.404132	-1.76574	4.92614	IRS1;PIK3R1
negative regulation of B cell proliferation (GO:0030889)	2/11	0.0614304	0.215131	0.107542	0.404132	-1.73017	4.82693	LYN;MNDA
positive regulation of calcium ion import (GO:0090280)	2/11	0.0614304	0.215131	0.107542	0.404132	-1.68812	4.70961	PDGFRB;CCL2
regulation of podosome assembly (GO:0071801)	2/11	0.0614304	0.215131	0.107542	0.404132	-1.68656	4.70525	FSCN1;LCP1
negative regulation of inclusion body assembly (GO:0090084)	2/11	0.0614304	0.215131	0.107542	0.404132	-1.5884	4.43139	DNAJA4;SACS
mitotic nuclear envelope reassembly (GO:0007084)	2/11	0.0614304	0.215131	0.107542	0.404132	-1.58304	4.41645	ANKLE2;REEP3
folic acid-containing compound metabolic process (GO:0006760)	3/24	0.0588585	0.215131	0.111087	0.408108	-1.53238	4.34065	MTHFD1L;SHMT2;FOLR2
DNA replication-dependent nucleosome assembly (GO:0006335)	2/11	0.0614304	0.215131	0.107542	0.404132	-1.51461	4.22554	RBBP4;IPO4
regulation of phospholipase C activity (GO:1900274)	2/11	0.0614304	0.215131	0.107542	0.404132	-1.4973	4.17724	PDGFRB;ABL2
zinc II ion transmembrane transport (GO:0071577)	3/24	0.0588585	0.215131	0.111087	0.408108	-1.46387	4.1466	SLC39A10;SLC30A1;SLC39A14
positive regulation of glial cell differentiation (GO:0045687)	2/11	0.0614304	0.215131	0.107542	0.404132	-1.47929	4.12699	SERPINE2;CXCR4
ganglion development (GO:0061548)	2/11	0.0614304	0.215131	0.107542	0.404132	-1.45293	4.05346	NRP1;CTNNB1
regulation of NLRP3 inflammasome complex assembly (GO:1900225)	2/11	0.0614304	0.215131	0.107542	0.404132	-1.44809	4.03994	DHX33;TLR4
regulation of actin filament-based movement (GO:1903115)	2/11	0.0614304	0.215131	0.107542	0.404132	-1.44229	4.02376	PDE4D;PDE4B
contractile actin filament bundle assembly (GO:0030038)	2/11	0.0614304	0.215131	0.107542	0.404132	-1.40054	3.90729	ZYX;ARRB1
positive regulation of execution phase of apoptosis (GO:1900119)	2/11	0.0614304	0.215131	0.107542	0.404132	-1.39684	3.89699	DLC1;BAX
gas transport (GO:0015669)	2/11	0.0614304	0.215131	0.107542	0.404132	-1.38612	3.86707	HBB;AQP1
negative regulation of homotypic cell-cell adhesion (GO:0034111)	2/11	0.0614304	0.215131	0.107542	0.404132	-1.3702	3.82265	SERPINE2;ZNF703
positive regulation of type 2 immune response (GO:0002830)	2/11	0.0614304	0.215131	0.107542	0.404132	-1.36826	3.81723	IL6;RSAD2
positive regulation of cardiac muscle cell differentiation (GO:2000727)	2/11	0.0614304	0.215131	0.107542	0.404132	-1.33697	3.72995	EFNB2;MEF2C
regulation of T cell chemotaxis (GO:0010819)	2/11	0.0614304	0.215131	0.107542	0.404132	-1.33662	3.72896	WNT5A;CXCL13
Wnt signaling pathway involved in midbrain dopaminergic neuron differentiation (GO:1904953)	2/11	0.0614304	0.215131	0.107542	0.404132	-1.33548	3.72578	WNT5A;CTNNB1
membrane assembly (GO:0071709)	3/24	0.0588585	0.215131	0.111087	0.408108	-1.29862	3.6785	PTPRD;NLGN4X;PTEN
negative regulation of response to cytokine stimulus (GO:0060761)	2/11	0.0614304	0.215131	0.107542	0.404132	-1.29524	3.61352	IRAK3;KLF4
TOR signaling (GO:0031929)	3/24	0.0588585	0.215131	0.111087	0.408108	-1.26156	3.57353	LARP1;EIF4EBP1;PRR5L
mitotic spindle midzone assembly (GO:0051256)	2/11	0.0614304	0.215131	0.107542	0.404132	-1.2613	3.51883	RACGAP1;KIF23
regulation of mammary gland epithelial cell proliferation (GO:0033599)	2/11	0.0614304	0.215131	0.107542	0.404132	-1.25715	3.50725	ZNF703;RTN4
protein K11-linked deubiquitination (GO:0035871)	2/11	0.0614304	0.215131	0.107542	0.404132	-1.23977	3.45878	TNFAIP3;YOD1
regulation of axon extension involved in axon guidance (GO:0048841)	3/24	0.0588585	0.215131	0.111087	0.408108	-1.21518	3.44214	NRP1;PLXNA1;VEGFA
chloride ion homeostasis (GO:0055064)	2/11	0.0614304	0.215131	0.107542	0.404132	-1.19951	3.34645	CA12;SLC12A2
cellular response to catecholamine stimulus (GO:0071870)	3/24	0.0588585	0.215131	0.111087	0.408108	-1.17929	3.34048	GNG2;NR4A3;PDE4B
positive regulation of nuclease activity (GO:0032075)	2/11	0.0614304	0.215131	0.107542	0.404132	-1.19362	3.33001	PCNA;BAX
intracellular cholesterol transport (GO:0032367)	2/11	0.0614304	0.215131	0.107542	0.404132	-1.19314	3.32868	ABCA1;LDLR
regulation of neuroblast proliferation (GO:1902692)	2/11	0.0614304	0.215131	0.107542	0.404132	-1.16742	3.25694	CTNNB1;VEGFA
regulation of protein oligomerization (GO:0032459)	3/24	0.0588585	0.215131	0.111087	0.408108	-1.12389	3.18354	BAX;PMAIP1;BID
chromosome condensation (GO:0030261)	3/24	0.0588585	0.215131	0.111087	0.408108	-1.11136	3.14806	NCAPG;NCAPD2;SMC4
positive regulation of protein oligomerization (GO:0032461)	3/24	0.0588585	0.215131	0.111087	0.408108	-1.08788	3.08154	BAX;PMAIP1;BID
very-low-density lipoprotein particle assembly (GO:0034379)	2/11	0.0614304	0.215131	0.107542	0.404132	-1.09772	3.06248	ACSL3;P4HB
nucleotide-excision repair, DNA gap filling (GO:0006297)	3/24	0.0588585	0.215131	0.111087	0.408108	-1.07625	3.0486	PCNA;RPA3;POLE
regulation of astrocyte differentiation (GO:0048710)	2/11	0.0614304	0.215131	0.107542	0.404132	-1.0676	2.97846	EPHA4;SERPINE2
stress fiber assembly (GO:0043149)	2/11	0.0614304	0.215131	0.107542	0.404132	-1.06472	2.97041	ZYX;ARRB1
positive regulation of cell junction assembly (GO:1901890)	3/24	0.0588585	0.215131	0.111087	0.408108	-1.02383	2.90011	NRP1;LIMS1;VEGFA
NAD metabolic process (GO:0019674)	3/24	0.0588585	0.215131	0.111087	0.408108	-0.945164	2.67729	NT5E;MDH1;QPRT
skeletal muscle tissue development (GO:0007519)	4/40	0.0613477	0.215131	0.123478	0.429802	-0.940627	2.62548	SKI;MEF2C;CAV2;CFLAR
regulation of microtubule cytoskeleton organization (GO:0070507)	3/24	0.0588585	0.215131	0.111087	0.408108	-0.925006	2.62019	CYLD;STMN1;PHLDB2
negative regulation of pathway-restricted SMAD protein phosphorylation (GO:0060394)	2/11	0.0614304	0.215131	0.107542	0.404132	-0.933203	2.6035	PBLD;SMAD7
negative regulation of axonogenesis (GO:0050771)	3/24	0.0588585	0.215131	0.111087	0.408108	-0.853161	2.41668	EPHA4;PTEN;RTN4
DNA replication-dependent nucleosome organization (GO:0034723)	2/11	0.0614304	0.215131	0.107542	0.404132	-0.833896	2.32644	RBBP4;IPO4
regulation of tumor necrosis factor-mediated signaling pathway (GO:0010803)	5/57	0.0614129	0.215131	0.132224	0.447149	-0.823229	2.29692	CYLD;CARD8;TNFAIP3;HIPK1;TANK
DNA-dependent DNA replication (GO:0006261)	5/57	0.0614129	0.215131	0.132224	0.447149	-0.787404	2.19696	GINS1;PRIM2;HMGA1;REV3L;POLE
lymphocyte differentiation (GO:0030098)	6/74	0.0583592	0.215131	0.135133	0.448321	-0.769765	2.18701	VCAM1;MSH2;BLNK;DNAJB9;PIK3CD;IKZF1
positive regulation of cysteine-type endopeptidase activity (GO:2001056)	5/56	0.057719	0.215131	0.125771	0.435656	-0.733795	2.09291	ASPH;IFI16;CARD8;TNFSF10;PMAIP1
DNA replication-independent nucleosome assembly (GO:0006336)	4/40	0.0613477	0.215131	0.123478	0.429802	-0.74623	2.08287	RBBP4;ATRX;RUVBL1;IPO4
Notch signaling pathway (GO:0007219)	5/56	0.057719	0.215131	0.125771	0.435656	-0.727656	2.0754	KAT2B;JAG1;PLXND1;ZNF423;NLE1
granulocyte chemotaxis (GO:0071621)	5/57	0.0614129	0.215131	0.132224	0.447149	-0.659189	1.83923	ANXA1;ITGB2;PDE4B;CCL2;PIK3CD
negative regulation of cellular catabolic process (GO:0031330)	5/57	0.0614129	0.215131	0.132224	0.447149	-0.615201	1.71649	DLC1;HGF;TIMP3;TIMP1;MCL1
glucose homeostasis (GO:0042593)	6/75	0.0615264	0.215249	0.140942	0.456901	-0.714985	1.99359	CYB5R4;PRKAA1;IRS1;PDK4;PIK3R1;HK1
positive regulation of sequence-specific DNA binding transcription factor activity (GO:0051091)	13/216	0.0628803	0.219762	0.199827	0.530512	-0.534699	1.47926	WNT5A;PTEN;IRAK3;CFLAR;TNFRSF11A;TANK;MALT1;VEGFA;IL6;DHX33;CTNNB1;TLR4;TRIM22
viral transcription (GO:0019083)	8/114	0.0641244	0.223657	0.162625	0.4934	-0.687617	1.88884	RPS27;NUP155;NUP50;RPL23;RPL27;RPL37;RAE1;RPS23
positive regulation of kinase activity (GO:0033674)	8/114	0.0641244	0.223657	0.162625	0.4934	-0.612442	1.68234	PDGFRB;EPHA4;RASSF2;MMD;FGFR3;CYR61;EPHA2;IGF1R
positive regulation of endopeptidase activity (GO:0010950)	3/25	0.0650943	0.225669	0.120604	0.425898	-1.28019	3.49737	LYN;EPHA4;PRELID1
intrinsic apoptotic signaling pathway in response to endoplasmic reticulum stress (GO:0070059)	3/25	0.0650943	0.225669	0.120604	0.425898	-1.27356	3.47926	ITPR1;BAX;TANK
regulation of epidermal growth factor-activated receptor activity (GO:0007176)	3/25	0.0650943	0.225669	0.120604	0.425898	-1.22476	3.34593	GPRC5A;SHC1;TGFA
cAMP metabolic process (GO:0046058)	3/25	0.0650943	0.225669	0.120604	0.425898	-0.911392	2.48985	PDE4D;PDE4B;EPHA2
negative regulation of T cell proliferation (GO:0042130)	3/25	0.0650943	0.225669	0.120604	0.425898	-0.886666	2.4223	PRNP;GPNMB;PRKAR1A
regulation of actin cytoskeleton organization (GO:0032956)	6/76	0.0647934	0.225669	0.146864	0.472236	-0.720169	1.97078	PDGFRB;DLC1;FSCN1;ABL2;RND3;RHOBTB1
regulation of glycolytic process (GO:0006110)	5/58	0.0652376	0.225712	0.138823	0.453444	-0.796966	2.17549	PRKAA1;PFKFB3;NUP155;NUP50;RAE1
IRE1-mediated unfolded protein response (GO:0036498)	5/58	0.0652376	0.225712	0.138823	0.453444	-0.718287	1.96072	XBP1;FKBP14;SHC1;DNAJB9;SSR1
sensory organ development (GO:0007423)	4/41	0.0660578	0.227635	0.131147	0.445252	-1.06399	2.8911	SCO2;RAB18;HIPK1;ATF6
peptidyl-proline modification (GO:0018208)	4/41	0.0660578	0.227635	0.131147	0.445252	-0.988653	2.68639	FKBP14;PPIF;FKBP4;FKBP5
negative regulation of catabolic process (GO:0009895)	4/41	0.0660578	0.227635	0.131147	0.445252	-0.901746	2.45025	PRKAA1;FLNA;IRAK3;MAD2L1
regulation of intracellular transport (GO:0032386)	4/41	0.0660578	0.227635	0.131147	0.445252	-0.753013	2.04611	LYN;C12ORF4;LAMP1;LCP1
hemopoiesis (GO:0030097)	6/77	0.0681603	0.234412	0.152897	0.472542	-0.704265	1.89158	TGFBR3;JAG1;IFI16;PRKX;HIPK1;RUNX2
response to interleukin-1 (GO:0070555)	6/77	0.0681603	0.234412	0.152897	0.472542	-0.669481	1.79816	CCL2;HAS2;IRAK3;TNFRSF11A;ADAMTS12;TANK
positive regulation of fatty acid oxidation (GO:0046321)	2/12	0.0719363	0.235416	0.121985	0.425898	-2.3141	6.09066	NR4A3;IRS1
camera-type eye morphogenesis (GO:0048593)	2/12	0.0719363	0.235416	0.121985	0.425898	-2.09376	5.51073	SKI;VEGFA
methionine metabolic process (GO:0006555)	2/12	0.0719363	0.235416	0.121985	0.425898	-2.01176	5.2949	AHCYL2;SMS
metanephric mesenchyme development (GO:0072075)	2/12	0.0719363	0.235416	0.121985	0.425898	-1.99668	5.25522	WT1;PKD2
positive regulation of fatty acid biosynthetic process (GO:0045723)	2/12	0.0719363	0.235416	0.121985	0.425898	-1.97045	5.18616	SLC45A3;ELOVL5
brain morphogenesis (GO:0048854)	2/12	0.0719363	0.235416	0.121985	0.425898	-1.88039	4.94914	PTEN;SHANK3
modulation by host of viral process (GO:0044788)	2/12	0.0719363	0.235416	0.121985	0.425898	-1.85083	4.87135	CAV2;CFL1
response to nitric oxide (GO:0071731)	2/12	0.0719363	0.235416	0.121985	0.425898	-1.80911	4.76153	CDK2;AQP1
mitotic spindle elongation (GO:0000022)	2/12	0.0719363	0.235416	0.121985	0.425898	-1.73684	4.57131	RACGAP1;KIF23
positive regulation of leukocyte degranulation (GO:0043302)	2/12	0.0719363	0.235416	0.121985	0.425898	-1.69374	4.45788	LAMP1;ITGB2
monocyte differentiation (GO:0030224)	2/12	0.0719363	0.235416	0.121985	0.425898	-1.67135	4.39896	IFI16;VEGFA
regulation of actin filament depolymerization (GO:0030834)	2/12	0.0719363	0.235416	0.121985	0.425898	-1.61254	4.24417	LIMA1;CFL2
regulation of mitotic centrosome separation (GO:0046602)	2/12	0.0719363	0.235416	0.121985	0.425898	-1.61238	4.24375	CHEK1;KIF11
phosphatidylinositol dephosphorylation (GO:0046856)	2/12	0.0719363	0.235416	0.121985	0.425898	-1.59623	4.20124	SYNJ1;PTEN
regulation of myeloid leukocyte mediated immunity (GO:0002886)	2/12	0.0719363	0.235416	0.121985	0.425898	-1.57559	4.1469	LYN;C12ORF4
negative regulation of myotube differentiation (GO:0010832)	2/12	0.0719363	0.235416	0.121985	0.425898	-1.56354	4.1152	XBP1;CFLAR
purine nucleobase metabolic process (GO:0006144)	2/12	0.0719363	0.235416	0.121985	0.425898	-1.51966	3.9997	MTHFD1L;GMPS
regulation of integrin-mediated signaling pathway (GO:2001044)	2/12	0.0719363	0.235416	0.121985	0.425898	-1.48515	3.90889	FLNA;TIMP1
regulation of histone H3-K9 methylation (GO:0051570)	2/12	0.0719363	0.235416	0.121985	0.425898	-1.46826	3.86442	DNMT1;ATRX
positive regulation of tumor necrosis factor secretion (GO:1904469)	2/12	0.0719363	0.235416	0.121985	0.425898	-1.45524	3.83016	IFIH1;WNT5A
replicative senescence (GO:0090399)	2/12	0.0719363	0.235416	0.121985	0.425898	-1.42722	3.75641	CHEK1;SERPINE1
regulation of inclusion body assembly (GO:0090083)	2/12	0.0719363	0.235416	0.121985	0.425898	-1.42294	3.74515	DNAJA4;SACS
postsynapse assembly (GO:0099068)	2/12	0.0719363	0.235416	0.121985	0.425898	-1.41094	3.71356	NLGN4X;WNT5A
internal protein amino acid acetylation (GO:0006475)	2/12	0.0719363	0.235416	0.121985	0.425898	-1.38865	3.65489	KAT2B;MDH2
negative regulation of morphogenesis of an epithelium (GO:1905331)	2/12	0.0719363	0.235416	0.121985	0.425898	-1.3746	3.61792	PTEN;PHLDB2
negative regulation of nuclear division (GO:0051784)	2/12	0.0719363	0.235416	0.121985	0.425898	-1.35522	3.5669	CHEK1;FBXO5
mononuclear cell differentiation (GO:1903131)	2/12	0.0719363	0.235416	0.121985	0.425898	-1.34475	3.53935	IFI16;VEGFA
negative regulation of ryanodine-sensitive calcium-release channel activity (GO:0060315)	2/12	0.0719363	0.235416	0.121985	0.425898	-1.33601	3.51633	CLIC2;PKD2
isotype switching (GO:0045190)	2/12	0.0719363	0.235416	0.121985	0.425898	-1.32057	3.47572	EXOSC6;MSH2
long-chain fatty-acyl-CoA metabolic process (GO:0035336)	3/26	0.0716196	0.235416	0.130407	0.445023	-1.29789	3.42174	ELOVL5;ELOVL6;ACSL3
positive regulation of glucose transport (GO:0010828)	3/26	0.0716196	0.235416	0.130407	0.445023	-1.28532	3.3886	NR4A3;IRS1;PIK3R1
respiratory tube development (GO:0030323)	3/26	0.0716196	0.235416	0.130407	0.445023	-1.26846	3.34414	ITGA3;HECA;VEGFA
positive regulation of interleukin-1 beta secretion (GO:0050718)	3/26	0.0716196	0.235416	0.130407	0.445023	-1.25619	3.3118	CARD8;WNT5A;TLR4
regulation of centrosome duplication (GO:0010824)	3/26	0.0716196	0.235416	0.130407	0.445023	-1.22038	3.21739	STIL;CENPJ;PLK2
modulation of excitatory postsynaptic potential (GO:0098815)	3/26	0.0716196	0.235416	0.130407	0.445023	-1.19527	3.15121	NLGN4X;PTEN;SHANK3
positive regulation of extracellular matrix organization (GO:1903055)	2/12	0.0719363	0.235416	0.121985	0.425898	-1.19427	3.14328	SMAD3;FSCN1
midbrain dopaminergic neuron differentiation (GO:1904948)	2/12	0.0719363	0.235416	0.121985	0.425898	-1.19	3.13206	WNT5A;CTNNB1
regulation of chromatin silencing (GO:0031935)	2/12	0.0719363	0.235416	0.121985	0.425898	-1.14973	3.02606	SIN3A;HMGA1
female gamete generation (GO:0007292)	3/26	0.0716196	0.235416	0.130407	0.445023	-1.14171	3.00999	MCM8;USP9X;TOB2
response to copper ion (GO:0046688)	3/26	0.0716196	0.235416	0.130407	0.445023	-1.05425	2.77941	PRNP;AQP1;LOXL2
positive regulation of phosphatidylinositol 3-kinase activity (GO:0043552)	3/26	0.0716196	0.235416	0.130407	0.445023	-1.01722	2.68178	PDGFRB;IRS1;FGFR3
L-serine metabolic process (GO:0006563)	2/12	0.0719363	0.235416	0.121985	0.425898	-1.01423	2.66943	CBS;SHMT2
negative regulation of release of sequestered calcium ion into cytosol (GO:0051280)	2/12	0.0719363	0.235416	0.121985	0.425898	-1.00228	2.63798	CLIC2;PKD2
negative regulation of epithelial to mesenchymal transition (GO:0010719)	3/26	0.0716196	0.235416	0.130407	0.445023	-0.95822	2.52624	PTEN;PBLD;SMAD7
response to corticosteroid (GO:0031960)	2/12	0.0719363	0.235416	0.121985	0.425898	-0.936845	2.46575	IL6;ADAM9
odontogenesis (GO:0042476)	4/42	0.0709504	0.235416	0.139007	0.453615	-0.88933	2.35297	COL1A2;LAMB1;AXIN2;AQP1
regulation of cardiac muscle cell differentiation (GO:2000725)	2/12	0.0719363	0.235416	0.121985	0.425898	-0.845499	2.22533	EFNB2;MEF2C
regulation of cell death (GO:0010941)	7/97	0.0713025	0.235416	0.167582	0.49469	-0.775257	2.04732	BNIP3;DLC1;CTNNB1;HBB;AXIN2;CYR61;CTGF
cellular response to oxidative stress (GO:0034599)	8/116	0.0695024	0.235416	0.173049	0.503868	-0.646052	1.72263	GPX3;TXNRD1;HMOX1;PRR5L;P4HB;PTPRK;PKD2;CPEB2
endocytosis (GO:0006897)	15/264	0.0718319	0.235416	0.235928	0.588709	-0.483529	1.27334	COLEC12;ANXA1;CSNK1A1;WIPF1;HBB;PIK3C2A;CORO1C;EHD1;DLC1;RIN3;CALR;FOLR2;FCGR1B;LDLR;PDLIM7
regulation of cytokinesis (GO:0032465)	6/78	0.0716269	0.235416	0.159039	0.488456	-0.468789	1.23586	RACGAP1;KIF14;KIF23;ECT2;BCL2L1;CDC25B
cellular response to interferon-gamma (GO:0071346)	8/117	0.0722918	0.236354	0.178371	0.511561	-0.218302	0.573489	SYNCRIP;VCAM1;WNT5A;CCL2;GBP2;JAK2;FCGR1B;TRIM22
regulation of protein metabolic process (GO:0051246)	5/60	0.073277	0.239122	0.152441	0.472402	-0.792636	2.07156	PLAUR;IGF2BP3;FOLR2;KLF4;LDLR
mitotic cytokinesis (GO:0000281)	5/60	0.073277	0.239122	0.152441	0.472402	-0.713664	1.86517	RACGAP1;STMN1;KIF23;ECT2;CEP55
protein modification by small protein conjugation (GO:0032446)	21/399	0.0738029	0.24061	0.287204	0.614843	-0.274345	0.715042	ZNF451;PCNA;NUP155;SMURF2;UBE2C;USP9X;UBE2D3;ARRB1;LMO7;ARRB2;KLHL24;RANGAP1;CUL4A;IFIH1;UBE2S;NUP50;BIRC5;RAE1;HERC6;HIST1H2BC;TRIM23
protein localization to organelle (GO:0033365)	7/98	0.0744439	0.242242	0.173321	0.503868	-0.460189	1.19544	EHD1;LAMP1;VAPA;PAQR3;TULP4;CALR;TRAM2
positive regulation of neuron projection development (GO:0010976)	7/98	0.0744439	0.242242	0.173321	0.503868	-0.369006	0.95857	LYN;PLXND1;DPYSL3;WNT5A;ABL2;PLXNA1;PLXNC1
negative regulation of cell communication (GO:0010648)	6/79	0.075193	0.244448	0.165286	0.49469	-0.584693	1.51301	PDGFRB;EPHA4;LIF;FGFR3;EPHA2;IGF1R
cellular response to retinoic acid (GO:0071300)	4/43	0.0760229	0.246217	0.14705	0.472236	-0.777471	2.00333	LYN;WNT5A;ABL2;AQP1
regulation of protein modification process (GO:0031399)	4/43	0.0760229	0.246217	0.14705	0.472236	-0.769228	1.98209	LYN;SPRED1;FN1;CORO1C
negative regulation of protein secretion (GO:0050709)	4/43	0.0760229	0.246217	0.14705	0.472236	-0.760669	1.96003	SRGN;MIDN;RSAD2;IRS1
translesion synthesis (GO:0019985)	4/43	0.0760229	0.246217	0.14705	0.472236	-0.702018	1.8089	PCNA;RPA3;REV3L;DTL
positive regulation of protein serine/threonine kinase activity (GO:0071902)	8/119	0.0780719	0.252616	0.189227	0.524321	-0.257402	0.656406	PDGFRB;CCND2;WNT5A;CKS2;TANK;MALT1;EZH2;VEGFA
regulation of cardiac muscle cell contraction (GO:0086004)	3/27	0.078425	0.252809	0.14048	0.455833	-1.27507	3.24583	PDE4D;PDE4B;DSG2
regulation of histone acetylation (GO:0035065)	3/27	0.078425	0.252809	0.14048	0.455833	-1.20753	3.07391	SET;CHEK1;ARRB1
regulation of p38MAPK cascade (GO:1900744)	3/27	0.078425	0.252809	0.14048	0.455833	-0.988043	2.51517	PHLPP1;XDH;VEGFA
regulation of centrosome cycle (GO:0046605)	3/27	0.078425	0.252809	0.14048	0.455833	-0.931466	2.37115	CHEK1;CTNNB1;KIF11
nucleosome organization (GO:0034728)	6/80	0.0788582	0.253968	0.171635	0.502459	-0.685082	1.74018	BRD2;SET;ATRX;HMGA1;HIST2H2BE;HIST1H2BC
collagen metabolic process (GO:0032963)	2/13	0.0829695	0.257579	0.136864	0.448321	-2.13134	5.3055	COL5A1;TRAM2
activation of cysteine-type endopeptidase activity (GO:0097202)	2/13	0.0829695	0.257579	0.136864	0.448321	-1.84054	4.58161	ASPH;IFI16
cellular response to arsenic-containing substance (GO:0071243)	2/13	0.0829695	0.257579	0.136864	0.448321	-1.80881	4.50264	PPIF;CPEB2
positive regulation of amyloid precursor protein catabolic process (GO:1902993)	2/13	0.0829695	0.257579	0.136864	0.448321	-1.80425	4.49129	LYN;EPHA4
cytoplasmic translational initiation (GO:0002183)	2/13	0.0829695	0.257579	0.136864	0.448321	-1.7951	4.46851	EIF2S3;EIF4B
positive regulation of peptidase activity (GO:0010952)	2/13	0.0829695	0.257579	0.136864	0.448321	-1.6823	4.18772	PRELID1;TANK
regulation of mononuclear cell migration (GO:0071675)	2/13	0.0829695	0.257579	0.136864	0.448321	-1.67127	4.16027	LYN;THBS1
exit from mitosis (GO:0010458)	2/13	0.0829695	0.257579	0.136864	0.448321	-1.65108	4.11001	UBE2C;UBE2S
regulation of myoblast fusion (GO:1901739)	2/13	0.0829695	0.257579	0.136864	0.448321	-1.64261	4.08893	EHD1;CFLAR
positive regulation of cardiocyte differentiation (GO:1905209)	2/13	0.0829695	0.257579	0.136864	0.448321	-1.62608	4.04778	EFNB2;MEF2C
negative regulation of chondrocyte differentiation (GO:0032331)	2/13	0.0829695	0.257579	0.136864	0.448321	-1.55899	3.88077	ADAMTS12;TGFBR1
regulation of protein localization to cell periphery (GO:1904375)	2/13	0.0829695	0.257579	0.136864	0.448321	-1.51493	3.77109	STX7;APPL1
positive regulation of interleukin-1 production (GO:0032732)	2/13	0.0829695	0.257579	0.136864	0.448321	-1.47468	3.6709	IFI16;TLR4
response to prostaglandin E (GO:0034695)	2/13	0.0829695	0.257579	0.136864	0.448321	-1.46318	3.64227	TGFBR3;GNG2
cardiac right ventricle morphogenesis (GO:0003215)	2/13	0.0829695	0.257579	0.136864	0.448321	-1.44944	3.60808	JAG1;ZFPM2
regulation of mesenchymal cell proliferation (GO:0010464)	2/13	0.0829695	0.257579	0.136864	0.448321	-1.39635	3.47591	WNT5A;VEGFA
regulation of IRE1-mediated unfolded protein response (GO:1903894)	2/13	0.0829695	0.257579	0.136864	0.448321	-1.37374	3.41964	BAX;DNAJB9
regulation of oligodendrocyte differentiation (GO:0048713)	2/13	0.0829695	0.257579	0.136864	0.448321	-1.33032	3.31154	SLC45A3;CXCR4
regulation of interleukin-8 biosynthetic process (GO:0045414)	2/13	0.0829695	0.257579	0.136864	0.448321	-1.3262	3.30129	KLF4;TLR4
regulation of cholesterol storage (GO:0010885)	2/13	0.0829695	0.257579	0.136864	0.448321	-1.26609	3.15164	ABCA1;EHD1
skeletal muscle fiber development (GO:0048741)	2/13	0.0829695	0.257579	0.136864	0.448321	-1.24725	3.10475	SKI;CAV2
signal transduction involved in G2 DNA damage checkpoint (GO:0072425)	2/13	0.0829695	0.257579	0.136864	0.448321	-1.24237	3.09261	CHEK1;DTL
negative regulation of fibroblast growth factor receptor signaling pathway (GO:0040037)	2/13	0.0829695	0.257579	0.136864	0.448321	-1.22736	3.05524	SPRY4;THBS1
regulation of systemic arterial blood pressure (GO:0003073)	2/13	0.0829695	0.257579	0.136864	0.448321	-1.15188	2.86736	BMPR2;SLC2A5
regulation of sister chromatid cohesion (GO:0007063)	2/13	0.0829695	0.257579	0.136864	0.448321	-1.12061	2.78952	CTNNB1;AXIN2
fatty acid elongation (GO:0030497)	2/13	0.0829695	0.257579	0.136864	0.448321	-1.11709	2.78076	ELOVL5;ELOVL6
negative regulation of interleukin-12 production (GO:0032695)	2/13	0.0829695	0.257579	0.136864	0.448321	-1.00531	2.5025	IRAK3;THBS1
positive regulation of protein localization to plasma membrane (GO:1903078)	4/44	0.0812726	0.257579	0.155269	0.478157	-0.940883	2.36157	ITGA3;ACSL3;PIK3R1;EPHA2
establishment of protein localization to mitochondrial membrane (GO:0090151)	2/13	0.0829695	0.257579	0.136864	0.448321	-0.93571	2.32925	HSPA4;TOMM22
regulation of hormone secretion (GO:0046883)	2/13	0.0829695	0.257579	0.136864	0.448321	-0.869415	2.16422	ANXA1;LIF
regulation of vascular endothelial cell proliferation (GO:1905562)	2/13	0.0829695	0.257579	0.136864	0.448321	-0.851041	2.11848	MEF2C;AKT3
cardiac ventricle morphogenesis (GO:0003208)	4/44	0.0812726	0.257579	0.155269	0.478157	-0.792642	1.98949	TGFBR3;MEF2C;JAG1;SMAD7
PERK-mediated unfolded protein response (GO:0036499)	2/13	0.0829695	0.257579	0.136864	0.448321	-0.788612	1.96308	ASNS;CCL2
negative regulation of viral life cycle (GO:1903901)	5/62	0.081831	0.257579	0.166591	0.49469	-0.779624	1.95148	PLSCR1;RNASEL;TRIM6;IFI16;RSAD2
glycosaminoglycan biosynthetic process (GO:0006024)	7/100	0.0809676	0.257579	0.185049	0.514258	-0.664163	1.66951	EXT1;ABCC5;CSGALNACT2;HAS2;XYLT1;ST3GAL6;B4GALT5
ERBB signaling pathway (GO:0038127)	6/81	0.0826221	0.257579	0.178084	0.511561	-0.656198	1.63621	SHC1;GAB1;ABL2;TGFA;PIK3R1;PIK3C2A
regulation of interferon-gamma production (GO:0032649)	4/44	0.0812726	0.257579	0.155269	0.478157	-0.581262	1.45894	PRNP;PDE4D;PDE4B;TLR4
regulation of protein serine/threonine kinase activity (GO:0071900)	6/81	0.0826221	0.257579	0.178084	0.511561	-0.570276	1.42197	CCNE2;PTEN;TRIB1;CDC25A;CDK5R1;EZH2
response to lipid (GO:0033993)	9/141	0.0827251	0.257579	0.207216	0.547178	-0.459546	1.1453	CXCL9;TRIM6;CTNNB1;IRAK3;TNFRSF11A;CXCL13;JAK2;TRIB1;TLR4
post-translational protein modification (GO:0043687)	19/358	0.0805657	0.257579	0.28791	0.614843	-0.359444	0.905325	FN1;TULP4;LAMB1;LMO7;MIA3;FSTL1;CYR61;PSMB8;CUL4A;TGOLN2;SOCS3;IL6;PSME4;CALU;P4HB;TIMP1;DTL;MATN3;FBN1
regulation of lipid metabolic process (GO:0019216)	7/101	0.0843495	0.261628	0.191033	0.527485	-0.622503	1.53932	ABCA1;GLIPR1;CHD9;IRS1;SIN3A;TXNRD1;CTGF
release of sequestered calcium ion into cytosol (GO:0051209)	3/28	0.0855006	0.263302	0.150804	0.472236	-1.10645	2.72102	LETM1;ITPR1;PKD2
negative regulation of myeloid leukocyte differentiation (GO:0002762)	3/28	0.0855006	0.263302	0.150804	0.472236	-1.03266	2.53956	LRRC17;TLR4;FBN1
positive regulation of lipid kinase activity (GO:0090218)	3/28	0.0855006	0.263302	0.150804	0.472236	-0.869726	2.13886	PDGFRB;IRS1;FGFR3
cardiac muscle cell development (GO:0055013)	3/28	0.0855006	0.263302	0.150804	0.472236	-0.834943	2.05332	PDGFRB;PDLIM5;VEGFA
cellular response to glucose stimulus (GO:0071333)	3/28	0.0855006	0.263302	0.150804	0.472236	-0.808166	1.98747	XBP1;RAB11FIP2;IGF1R
leukocyte cell-cell adhesion (GO:0007159)	3/28	0.0855006	0.263302	0.150804	0.472236	-0.768065	1.88885	NT5E;VCAM1;ITGB2
muscle fiber development (GO:0048747)	3/28	0.0855006	0.263302	0.150804	0.472236	-0.718311	1.76649	SKI;CAV2;VEGFA
regulation of vascular endothelial growth factor production (GO:0010574)	3/28	0.0855006	0.263302	0.150804	0.472236	-0.688636	1.69352	IL6;HPSE;PTGS2
positive regulation of intracellular transport (GO:0032388)	4/45	0.0866963	0.263685	0.163655	0.4934	-0.982504	2.40256	EHD1;BAX;PRR5L;BID
mitotic nuclear envelope disassembly (GO:0007077)	4/45	0.0866963	0.263685	0.163655	0.4934	-0.918622	2.24635	CCNB2;NUP155;NUP50;RAE1
carboxylic acid biosynthetic process (GO:0046394)	4/45	0.0866963	0.263685	0.163655	0.4934	-0.917081	2.24258	ABCC5;GPT2;ASNS;HAS2
positive regulation of transport (GO:0051050)	4/45	0.0866963	0.263685	0.163655	0.4934	-0.887397	2.16999	ANXA1;NR4A3;ACSL3;LDLR
negative regulation of intrinsic apoptotic signaling pathway (GO:2001243)	5/63	0.0862982	0.263685	0.173854	0.503868	-0.677587	1.66005	XBP1;PLAUR;PPIF;BCL2L1;MCL1
positive regulation of binding (GO:0051099)	6/82	0.0864843	0.263685	0.184629	0.513504	-0.671799	1.64442	SKI;CAPRIN2;STMN1;PLAUR;CLIC2;STK4
positive regulation of protein catabolic process (GO:0045732)	6/82	0.0864843	0.263685	0.184629	0.513504	-0.626527	1.53361	SMURF2;PLK2;WNT5A;ADAM9;TNFAIP3;DTL
negative regulation of cell death (GO:0060548)	6/82	0.0864843	0.263685	0.184629	0.513504	-0.576061	1.41008	GPNMB;BNIP3;CTNNB1;TANK;CYR61;CTGF
regulation of actin filament-based process (GO:0032970)	5/63	0.0862982	0.263685	0.173854	0.503868	-0.541301	1.32616	PDGFRB;DLC1;FSCN1;RND3;RHOBTB1
negative regulation of immune system process (GO:0002683)	4/45	0.0866963	0.263685	0.163655	0.4934	-0.509232	1.24525	LYN;HMOX1;IRAK3;SMPDL3B
positive regulation of actin filament bundle assembly (GO:0032233)	4/45	0.0866963	0.263685	0.163655	0.4934	-0.474511	1.16034	NRP1;PAK1;TGFBR1;CTGF
positive regulation of catabolic process (GO:0009896)	5/63	0.0862982	0.263685	0.173854	0.503868	-0.420108	1.02924	SMURF2;PLK2;WNT5A;TNFAIP3;DTL
regulation of T cell proliferation (GO:0042129)	5/63	0.0862982	0.263685	0.173854	0.503868	-0.407002	0.997134	IL6;ANXA1;VCAM1;GPNMB;TFRC
negative regulation of immune response (GO:0050777)	4/45	0.0866963	0.263685	0.163655	0.4934	-0.383923	0.938823	LYN;IFI16;TNFAIP3;IRAK3
regulation of kinase activity (GO:0043549)	7/102	0.0878111	0.266841	0.197095	0.530052	-0.60525	1.47231	PDGFRB;EPHA4;LDB2;ECT2;FGFR3;EPHA2;IGF1R
T cell receptor signaling pathway (GO:0050852)	10/164	0.0885474	0.268841	0.227585	0.580492	-0.465753	1.12909	PAK1;INPP5D;PDE4D;PSME4;PDE4B;PIK3CD;BTN3A3;PIK3R1;MALT1;PSMB8
mammary gland epithelium development (GO:0061180)	2/14	0.094476	0.275507	0.152113	0.472236	-1.99042	4.69621	ZNF703;JAK2
regulation of execution phase of apoptosis (GO:1900117)	2/14	0.094476	0.275507	0.152113	0.472236	-1.7139	4.04379	DLC1;BCL2L1
regulation of necrotic cell death (GO:0010939)	2/14	0.094476	0.275507	0.152113	0.472236	-1.70928	4.03289	CFLAR;TANK
regulation of cAMP-dependent protein kinase activity (GO:2000479)	2/14	0.094476	0.275507	0.152113	0.472236	-1.65874	3.91366	PRKAR1A;PKIA
regulation of glucose import in response to insulin stimulus (GO:2001273)	2/14	0.094476	0.275507	0.152113	0.472236	-1.64896	3.89058	IRS1;PIK3R1
regulation of fibrinolysis (GO:0051917)	2/14	0.094476	0.275507	0.152113	0.472236	-1.57506	3.71621	SERPINE1;THBS1
regulation of oxidoreductase activity (GO:0051341)	2/14	0.094476	0.275507	0.152113	0.472236	-1.52646	3.60155	DLC1;ABL2
cellular response to exogenous dsRNA (GO:0071360)	2/14	0.094476	0.275507	0.152113	0.472236	-1.51495	3.57438	COLEC12;IFIH1
regulation of retinoic acid receptor signaling pathway (GO:0048385)	2/14	0.094476	0.275507	0.152113	0.472236	-1.48396	3.50127	CALR;EZH2
maintenance of gastrointestinal epithelium (GO:0030277)	2/14	0.094476	0.275507	0.152113	0.472236	-1.48267	3.49821	TLR4;PBLD
negative regulation of hemostasis (GO:1900047)	2/14	0.094476	0.275507	0.152113	0.472236	-1.46758	3.46263	SERPINE2;SERPINE1
positive regulation of protein complex disassembly (GO:0043243)	2/14	0.094476	0.275507	0.152113	0.472236	-1.37358	3.24083	BNIP3;IGF1R
myelination in peripheral nervous system (GO:0022011)	2/14	0.094476	0.275507	0.152113	0.472236	-1.36364	3.21738	SKI;AHNAK2
leukocyte differentiation (GO:0002521)	2/14	0.094476	0.275507	0.152113	0.472236	-1.30937	3.08935	LYN;IKZF1
signal transduction involved in DNA damage checkpoint (GO:0072422)	2/14	0.094476	0.275507	0.152113	0.472236	-1.30853	3.08736	CHEK1;DTL
regulation of cAMP metabolic process (GO:0030814)	2/14	0.094476	0.275507	0.152113	0.472236	-1.27885	3.01734	CXCL9;PKD2
regulation of macromolecule biosynthetic process (GO:0010556)	2/14	0.094476	0.275507	0.152113	0.472236	-1.22109	2.88104	IGF2BP3;FOLR2
very long-chain fatty acid biosynthetic process (GO:0042761)	2/14	0.094476	0.275507	0.152113	0.472236	-1.20431	2.84146	ELOVL5;ELOVL6
positive regulation of cardiac muscle cell proliferation (GO:0060045)	2/14	0.094476	0.275507	0.152113	0.472236	-1.188	2.80299	TGFBR3;MEF2C
antigen processing and presentation of peptide antigen via MHC class I (GO:0002474)	3/29	0.0928363	0.275507	0.16136	0.490774	-1.09272	2.59732	ERAP2;ERAP1;CALR
endoplasmic reticulum tubular network organization (GO:0071786)	2/14	0.094476	0.275507	0.152113	0.472236	-1.08252	2.55412	RAB18;RTN4
regulation of transcription initiation from RNA polymerase II promoter (GO:0060260)	2/14	0.094476	0.275507	0.152113	0.472236	-1.07428	2.53466	ZNF451;HNF1B
regulation of fatty acid oxidation (GO:0046320)	2/14	0.094476	0.275507	0.152113	0.472236	-1.07277	2.53111	NR4A3;PDK4
positive regulation of phospholipid metabolic process (GO:1903727)	3/29	0.0928363	0.275507	0.16136	0.490774	-1.06202	2.52433	PDGFRB;IRS1;FGFR3
regulation of cell aging (GO:0090342)	2/14	0.094476	0.275507	0.152113	0.472236	-1.05283	2.48407	NUAK1;VASH1
renal absorption (GO:0070293)	2/14	0.094476	0.275507	0.152113	0.472236	-1.04564	2.46708	HAS2;HBB
positive regulation of protein tyrosine kinase activity (GO:0061098)	3/29	0.0928363	0.275507	0.16136	0.490774	-0.987969	2.34832	EPHA4;PRNP;TGFA
embryonic appendage morphogenesis (GO:0035113)	2/14	0.094476	0.275507	0.152113	0.472236	-0.992373	2.34141	SKI;MBNL1
neuron projection extension (GO:1990138)	3/29	0.0928363	0.275507	0.16136	0.490774	-0.966937	2.29833	NRP1;USP9X;CTNNB1
cellular amino acid biosynthetic process (GO:0008652)	3/29	0.0928363	0.275507	0.16136	0.490774	-0.928932	2.208	GPT2;ASNS;BCAT1
endothelial cell differentiation (GO:0045446)	2/14	0.094476	0.275507	0.152113	0.472236	-0.894413	2.11029	BMPR2;JAG1
cellular response to alcohol (GO:0097306)	3/29	0.0928363	0.275507	0.16136	0.490774	-0.836148	1.98745	GNG2;LARP1;CTNNB1
negative regulation of homeostatic process (GO:0032845)	3/29	0.0928363	0.275507	0.16136	0.490774	-0.822172	1.95424	IL6;TNFAIP3;ZFP36L1
negative regulation of cartilage development (GO:0061037)	2/14	0.094476	0.275507	0.152113	0.472236	-0.813439	1.91924	ADAMTS12;TGFBR1
glomerular visceral epithelial cell differentiation (GO:0072112)	2/14	0.094476	0.275507	0.152113	0.472236	-0.807883	1.90613	JAG1;WT1
mitochondrial gene expression (GO:0140053)	4/46	0.0922908	0.275507	0.172201	0.502459	-0.790102	1.88266	PTCD3;MRPL2;MRPS18A;MRPL12
protein export from nucleus (GO:0006611)	3/29	0.0928363	0.275507	0.16136	0.490774	-0.716452	1.70295	XPO1;XPO7;CALR
dopamine receptor signaling pathway (GO:0007212)	3/29	0.0928363	0.275507	0.16136	0.490774	-0.702747	1.67037	GNG2;FLNA;ARRB2
positive regulation of fibroblast proliferation (GO:0048146)	3/29	0.0928363	0.275507	0.16136	0.490774	-0.696095	1.65456	WNT5A;FN1;AQP1
negative regulation of chemokine production (GO:0032682)	2/14	0.094476	0.275507	0.152113	0.472236	-0.676952	1.59721	IL6;KLF4
regulation of fatty acid biosynthetic process (GO:0042304)	3/29	0.0928363	0.275507	0.16136	0.490774	-0.635488	1.5105	SLC45A3;ELOVL5;PDK4
negative regulation of ossification (GO:0030279)	4/46	0.0922908	0.275507	0.172201	0.502459	-0.553371	1.31858	SKI;SRGN;MEF2C;AXIN2
nicotinamide nucleotide metabolic process (GO:0046496)	4/46	0.0922908	0.275507	0.172201	0.502459	-0.517036	1.232	NT5E;TP53I3;QPRT;HK1
peptidyl-tyrosine autophosphorylation (GO:0038083)	4/46	0.0922908	0.275507	0.172201	0.502459	-0.503374	1.19944	LYN;ABL2;JAK2;IGF1R
synapse assembly (GO:0007416)	5/64	0.0908906	0.275507	0.181235	0.511561	-0.460482	1.10428	NLGN4X;PLXND1;WNT5A;PTEN;SHANK3
negative regulation of signaling (GO:0023057)	6/84	0.0945005	0.275507	0.197995	0.530052	-0.431443	1.01784	PDGFRB;EPHA4;LIF;FGFR3;EPHA2;IGF1R
cellular protein complex assembly (GO:0043623)	9/145	0.0944217	0.275507	0.228834	0.580679	-0.341409	0.805719	SMAD1;CENPF;SMAD4;SMAD3;HSPA4;SPAG1;PIK3C2A;EIF4B;RTN4
inorganic anion transmembrane transport (GO:0098661)	5/65	0.0956065	0.278495	0.188731	0.523646	-0.436021	1.02357	SLC12A2;CLIC4;SLC20A1;CLIC2;GABRE
nucleocytoplasmic transport (GO:0006913)	4/47	0.0980525	0.285138	0.180897	0.511561	-0.664105	1.54222	NXT1;SET;XPO1;MALT1
nuclear envelope disassembly (GO:0051081)	4/47	0.0980525	0.285138	0.180897	0.511561	-0.597147	1.38673	CCNB2;NUP155;NUP50;RAE1
mRNA transport (GO:0051028)	7/105	0.0986706	0.286694	0.215718	0.555609	-0.472638	1.09462	NXT1;NUP155;NUP50;CPSF2;UPF3B;RAE1;ZFP36L1
translation (GO:0006412)	13/233	0.0990425	0.287532	0.2758	0.614843	-0.412471	0.953717	PTCD3;VARS;RPL23;MRPS18A;EEF1A1;MRPL2;RPS27;IGF2BP3;RPL27;RPL37;PELO;EIF4B;RPS23
negative regulation of lymphocyte proliferation (GO:0050672)	3/30	0.100421	0.288683	0.172131	0.502459	-1.08974	2.50463	LYN;GPNMB;MNDA
positive regulation of interleukin-1 secretion (GO:0050716)	3/30	0.100421	0.288683	0.172131	0.502459	-1.08931	2.50365	CARD8;WNT5A;TLR4
TRIF-dependent toll-like receptor signaling pathway (GO:0035666)	3/30	0.100421	0.288683	0.172131	0.502459	-0.788073	1.81129	UBE2D3;TANK;TLR4
regulation of cellular biosynthetic process (GO:0031326)	3/30	0.100421	0.288683	0.172131	0.502459	-0.636869	1.46377	PDK4;IGF2BP3;TRERF1
respiratory system development (GO:0060541)	3/30	0.100421	0.288683	0.172131	0.502459	-0.532508	1.22391	ITGA3;WT1;VEGFA
semaphorin-plexin signaling pathway (GO:0071526)	3/30	0.100421	0.288683	0.172131	0.502459	-0.482903	1.1099	NRP1;PLXND1;FLNA
chromatin assembly (GO:0031497)	5/66	0.100444	0.288683	0.196337	0.530052	-0.445188	1.02311	BRD2;RBBP4;ATRX;HIST2H2BE;HIST1H2BC
cellular response to type I interferon (GO:0071357)	5/66	0.100444	0.288683	0.196337	0.530052	-0.425438	0.977721	IFNAR2;RNASEL;RSAD2;GBP2;PSMB8
skeletal muscle organ development (GO:0060538)	3/30	0.100421	0.288683	0.172131	0.502459	-0.409866	0.942028	MEF2C;WT1;CFLAR
MyD88-dependent toll-like receptor signaling pathway (GO:0002755)	3/30	0.100421	0.288683	0.172131	0.502459	-0.391353	0.899478	TLR1;IRAK3;TLR4
defense response to Gram-positive bacterium (GO:0050830)	5/66	0.100444	0.288683	0.196337	0.530052	-0.27855	0.640149	IL6;RNASE6;LYZ;HIST2H2BE;HIST1H2BC
type I interferon signaling pathway (GO:0060337)	5/66	0.100444	0.288683	0.196337	0.530052	-0.193617	0.444962	IFNAR2;RNASEL;RSAD2;GBP2;PSMB8
postreplication repair (GO:0006301)	4/48	0.103977	0.297844	0.189735	0.524321	-0.827048	1.87209	PCNA;MSH2;RPA3;DTL
regulation of organelle assembly (GO:1902115)	4/48	0.103977	0.297844	0.189735	0.524321	-0.794546	1.79852	CYLD;STIL;CENPJ;PLK2
inositol phosphate metabolic process (GO:0043647)	4/48	0.103977	0.297844	0.189735	0.524321	-0.383321	0.867677	PLCB4;SYNJ1;INPP5D;PTEN
cellular response to heat (GO:0034605)	4/48	0.103977	0.297844	0.189735	0.524321	-0.369053	0.835381	HSPA4;HMOX1;HSPA13;THBS1
hydrogen peroxide catabolic process (GO:0042744)	2/15	0.106405	0.299324	0.167672	0.49469	-1.68182	3.76812	GPX3;HBB
positive regulation of DNA damage response, signal transduction by p53 class mediator (GO:0043517)	2/15	0.106405	0.299324	0.167672	0.49469	-1.67734	3.75809	SPRED1;PMAIP1
necroptotic process (GO:0070266)	2/15	0.106405	0.299324	0.167672	0.49469	-1.63204	3.6566	CYLD;TLR4
negative regulation of biomineral tissue development (GO:0070168)	2/15	0.106405	0.299324	0.167672	0.49469	-1.58293	3.54656	SRGN;ASPN
epiboly involved in wound healing (GO:0090505)	2/15	0.106405	0.299324	0.167672	0.49469	-1.45437	3.25851	FLNA;CYR61
pyrimidine-containing compound catabolic process (GO:0072529)	2/15	0.106405	0.299324	0.167672	0.49469	-1.4424	3.23171	NT5E;TET3
negative regulation of cell migration involved in sprouting angiogenesis (GO:0090051)	2/15	0.106405	0.299324	0.167672	0.49469	-1.42871	3.20102	KLF4;THBS1
regulation of platelet aggregation (GO:0090330)	2/15	0.106405	0.299324	0.167672	0.49469	-1.34951	3.02358	LYN;SERPINE2
positive regulation of response to cytokine stimulus (GO:0060760)	2/15	0.106405	0.299324	0.167672	0.49469	-1.3268	2.97271	IFIH1;WNT5A
regulation of cyclin-dependent protein serine/threonine kinase activity involved in G1/S transition of mitotic cell cycle (GO:0031657)	2/15	0.106405	0.299324	0.167672	0.49469	-1.25714	2.81663	PTEN;PKD2
positive regulation of cell adhesion mediated by integrin (GO:0033630)	2/15	0.106405	0.299324	0.167672	0.49469	-1.18357	2.65179	ADAM9;CXCL13
positive regulation of neural precursor cell proliferation (GO:2000179)	2/15	0.106405	0.299324	0.167672	0.49469	-1.09061	2.44351	CTNNB1;VEGFA
negative regulation of hydrogen peroxide-induced cell death (GO:1903206)	2/15	0.106405	0.299324	0.167672	0.49469	-1.07194	2.40168	NR4A3;HGF
negative regulation of Rho protein signal transduction (GO:0035024)	2/15	0.106405	0.299324	0.167672	0.49469	-1.06426	2.38447	DLC1;STMN1
myotube cell development (GO:0014904)	2/15	0.106405	0.299324	0.167672	0.49469	-0.94814	2.12431	SKI;CAV2
neuron cell-cell adhesion (GO:0007158)	2/15	0.106405	0.299324	0.167672	0.49469	-0.887388	1.98819	NLGN4X;CDK5R1
purine nucleotide catabolic process (GO:0006195)	2/15	0.106405	0.299324	0.167672	0.49469	-0.862688	1.93285	NT5E;XDH
purine-containing compound catabolic process (GO:0072523)	2/15	0.106405	0.299324	0.167672	0.49469	-0.825359	1.84922	NT5E;XDH
regulation of response to interferon-gamma (GO:0060330)	2/15	0.106405	0.299324	0.167672	0.49469	-0.748564	1.67716	SOCS3;JAK2
positive regulation of purine nucleotide metabolic process (GO:1900544)	2/15	0.106405	0.299324	0.167672	0.49469	-0.733349	1.64307	CXCL9;WNT5A
positive regulation of blood vessel diameter (GO:0097755)	2/15	0.106405	0.299324	0.167672	0.49469	-0.690196	1.54639	BMPR2;HMOX1
sphingolipid biosynthetic process (GO:0030148)	5/67	0.105402	0.299324	0.204046	0.541295	-0.545924	1.22831	VAPA;ELOVL5;ACER3;ELOVL6;KDSR
RNA metabolic process (GO:0016070)	11/192	0.106686	0.299869	0.271	0.614843	-0.0586035	0.131147	HNRNPL;EIF4A1;SYNCRIP;PCNA;DHX33;RNASET2;RNASE6;RBMS1;POLE;LRPPRC;RBM6
MyD88-independent toll-like receptor signaling pathway (GO:0002756)	3/31	0.108245	0.30179	0.183099	0.511561	-1.1309	2.5144	UBE2D3;TANK;TLR4
fatty-acyl-CoA biosynthetic process (GO:0046949)	3/31	0.108245	0.30179	0.183099	0.511561	-1.0734	2.38655	ELOVL5;ELOVL6;ACSL3
positive regulation of phospholipase C activity (GO:0010863)	3/31	0.108245	0.30179	0.183099	0.511561	-0.974423	2.16649	PDGFRB;C5AR1;ABL2
regulation of defense response to virus by host (GO:0050691)	3/31	0.108245	0.30179	0.183099	0.511561	-0.944178	2.09924	TRIM6;SIN3A;TNFAIP3
regulation of ARF protein signal transduction (GO:0032012)	3/31	0.108245	0.30179	0.183099	0.511561	-0.921262	2.04829	ADAP2;ARAP2;APPL1
cellular response to drug (GO:0035690)	3/31	0.108245	0.30179	0.183099	0.511561	-0.786979	1.74973	MEF2C;TFRC;PDE4B
positive regulation of cyclin-dependent protein serine/threonine kinase activity (GO:0045737)	3/31	0.108245	0.30179	0.183099	0.511561	-0.68421	1.52124	CCND2;CKS2;PKD2
replication fork processing (GO:0031297)	3/31	0.108245	0.30179	0.183099	0.511561	-0.66261	1.47322	PCNA;ATRX;BHLHE40
positive regulation of B cell proliferation (GO:0030890)	3/31	0.108245	0.30179	0.183099	0.511561	-0.646581	1.43758	MEF2C;TFRC;GPR183
negative regulation of cell morphogenesis involved in differentiation (GO:0010771)	3/31	0.108245	0.30179	0.183099	0.511561	-0.59577	1.32461	PTEN;RTN4;CORO1C
peptidyl-serine modification (GO:0018209)	10/171	0.108793	0.303072	0.264696	0.614843	-0.074902	0.166156	MAST4;CSNK1A1;PLK2;AKT3;CDK2;STK38;PRKX;STK4;TGFBR1;CDK5R1
pattern recognition receptor signaling pathway (GO:0002221)	4/49	0.110062	0.30636	0.198708	0.530052	-0.773548	1.707	TLR1;IRAK3;TLR4;LGMN
cellular response to UV (GO:0034644)	5/68	0.110479	0.307024	0.211855	0.555609	-0.379191	0.835332	PCNA;CHEK1;PTPRK;CDC25A;AQP1
positive regulation of autophagy (GO:0010508)	5/68	0.110479	0.307024	0.211855	0.555609	-0.0688926	0.151766	PRKAA1;LARP1;BNIP3;PLK2;TRIM22
regulation of tumor necrosis factor secretion (GO:1904467)	2/16	0.118709	0.317849	0.183485	0.511561	-1.53682	3.27508	IFIH1;WNT5A
positive regulation of cellular response to insulin stimulus (GO:1900078)	2/16	0.118709	0.317849	0.183485	0.511561	-1.5166	3.232	IRS1;PIK3R1
negative regulation of interleukin-2 production (GO:0032703)	2/16	0.118709	0.317849	0.183485	0.511561	-1.46485	3.12172	PRNP;TNFAIP3
microtubule depolymerization (GO:0007019)	2/16	0.118709	0.317849	0.183485	0.511561	-1.42063	3.02748	STMN1;KIF2C
negative regulation of DNA-dependent DNA replication (GO:2000104)	2/16	0.118709	0.317849	0.183485	0.511561	-1.41382	3.01297	DONSON;SMC3
regulation of mitotic metaphase/anaphase transition (GO:0030071)	2/16	0.118709	0.317849	0.183485	0.511561	-1.41211	3.00933	CDC23;UBE2C
positive regulation of coenzyme metabolic process (GO:0051197)	2/16	0.118709	0.317849	0.183485	0.511561	-1.40308	2.99008	PRKAA1;PFKFB3
negative regulation of cytokine production involved in immune response (GO:0002719)	2/16	0.118709	0.317849	0.183485	0.511561	-1.39979	2.98307	IRAK3;SMAD7
regulation of exit from mitosis (GO:0007096)	2/16	0.118709	0.317849	0.183485	0.511561	-1.33858	2.85263	CDC23;UBE2C
negative regulation of coagulation (GO:0050819)	2/16	0.118709	0.317849	0.183485	0.511561	-1.30425	2.77946	SERPINE2;SERPINE1
positive regulation of acute inflammatory response (GO:0002675)	2/16	0.118709	0.317849	0.183485	0.511561	-1.2786	2.7248	IL6;PTGS2
substrate-dependent cell migration (GO:0006929)	2/16	0.118709	0.317849	0.183485	0.511561	-1.27149	2.70964	NRP1;ITGA2
positive regulation of mesonephros development (GO:0061213)	2/16	0.118709	0.317849	0.183485	0.511561	-1.21171	2.58225	WT1;VEGFA
vasculature development (GO:0001944)	2/16	0.118709	0.317849	0.183485	0.511561	-1.21101	2.58075	PDGFRB;BMPR2
cardiac muscle cell differentiation (GO:0055007)	2/16	0.118709	0.317849	0.183485	0.511561	-1.20792	2.57417	MEF2C;WT1
positive regulation of glycolytic process (GO:0045821)	2/16	0.118709	0.317849	0.183485	0.511561	-1.19933	2.55587	PRKAA1;PFKFB3
myotube differentiation (GO:0014902)	2/16	0.118709	0.317849	0.183485	0.511561	-1.18106	2.51692	SKI;MEF2C
negative regulation of insulin secretion (GO:0046676)	2/16	0.118709	0.317849	0.183485	0.511561	-1.15242	2.45589	MIDN;IRS1
regulation of mast cell degranulation (GO:0043304)	2/16	0.118709	0.317849	0.183485	0.511561	-1.12143	2.38986	LYN;C12ORF4
cellular zinc ion homeostasis (GO:0006882)	3/32	0.116297	0.317849	0.194246	0.530052	-1.07001	2.30224	SLC39A10;SLC30A1;SLC39A14
NAD biosynthesis via nicotinamide riboside salvage pathway (GO:0034356)	2/16	0.118709	0.317849	0.183485	0.511561	-1.05442	2.24706	NAMPT;PTGS2
regulation of B cell differentiation (GO:0045577)	2/16	0.118709	0.317849	0.183485	0.511561	-1.02242	2.17887	XBP1;ZFP36L1
regulation of protein autophosphorylation (GO:0031952)	3/32	0.116297	0.317849	0.194246	0.530052	-0.979649	2.10782	RASSF2;GPNMB;VEGFA
zinc ion homeostasis (GO:0055069)	3/32	0.116297	0.317849	0.194246	0.530052	-0.96749	2.08166	SLC39A10;SLC30A1;SLC39A14
renal water homeostasis (GO:0003091)	3/32	0.116297	0.317849	0.194246	0.530052	-0.921506	1.98272	PRKAR1A;RAB11FIP2;AQP1
organelle transport along microtubule (GO:0072384)	3/32	0.116297	0.317849	0.194246	0.530052	-0.907275	1.9521	NDE1;TRAK1;LRPPRC
positive regulation of viral genome replication (GO:0045070)	3/32	0.116297	0.317849	0.194246	0.530052	-0.906397	1.95021	LARP1;VAPA;ADARB1
negative regulation of cell-cell adhesion (GO:0022408)	3/32	0.116297	0.317849	0.194246	0.530052	-0.850375	1.82968	JAG1;ZNF703;KLF4
negative regulation of tumor necrosis factor superfamily cytokine production (GO:1903556)	3/32	0.116297	0.317849	0.194246	0.530052	-0.809479	1.74169	TNFAIP3;IRAK3;TLR4
protein localization to chromosome, telomeric region (GO:0070198)	2/16	0.118709	0.317849	0.183485	0.511561	-0.803053	1.71137	TNKS2;ATRX
positive regulation of syncytium formation by plasma membrane fusion (GO:0060143)	2/16	0.118709	0.317849	0.183485	0.511561	-0.801509	1.70808	EHD1;ADAM9
cellular response to corticosteroid stimulus (GO:0071384)	2/16	0.118709	0.317849	0.183485	0.511561	-0.727623	1.55062	ANXA1;ZFP36L1
endoderm development (GO:0007492)	2/16	0.118709	0.317849	0.183485	0.511561	-0.723629	1.54211	DUSP5;HOXC11
negative regulation of anoikis (GO:2000811)	2/16	0.118709	0.317849	0.183485	0.511561	-0.719769	1.53388	PDK4;MCL1
regulation of reactive oxygen species metabolic process (GO:2000377)	4/50	0.116301	0.317849	0.207805	0.547894	-0.695639	1.49672	PDGFRB;TFAP2A;THBS1;XDH
JAK-STAT cascade involved in growth hormone signaling pathway (GO:0060397)	2/16	0.118709	0.317849	0.183485	0.511561	-0.70101	1.49391	LYN;JAK2
inhibition of cysteine-type endopeptidase activity (GO:0097340)	2/16	0.118709	0.317849	0.183485	0.511561	-0.683572	1.45675	CARD8;BIRC5
regulation of cartilage development (GO:0061035)	2/16	0.118709	0.317849	0.183485	0.511561	-0.613954	1.30839	BMPR2;TRPS1
antimicrobial humoral immune response mediated by antimicrobial peptide (GO:0061844)	4/50	0.116301	0.317849	0.207805	0.547894	-0.586421	1.26173	RNASE6;FAM3A;HIST2H2BE;HIST1H2BC
regulation of protein tyrosine kinase activity (GO:0061097)	3/32	0.116297	0.317849	0.194246	0.530052	-0.572549	1.2319	EPHA4;PRNP;SHC1
toll-like receptor 4 signaling pathway (GO:0034142)	2/16	0.118709	0.317849	0.183485	0.511561	-0.540599	1.15206	ITGB2;TLR4
regulation of glucose import (GO:0046324)	3/32	0.116297	0.317849	0.194246	0.530052	-0.505788	1.08826	IRS1;PIK3R1;APPL1
positive regulation of protein dephosphorylation (GO:0035307)	3/32	0.116297	0.317849	0.194246	0.530052	-0.478291	1.0291	PDGFRB;ANKLE2;DLC1
positive regulation of release of sequestered calcium ion into cytosol (GO:0051281)	3/32	0.116297	0.317849	0.194246	0.530052	-0.449082	0.966249	CXCL9;APLNR;PKD2
liver development (GO:0001889)	3/32	0.116297	0.317849	0.194246	0.530052	-0.412084	0.886646	TGFBR3;XBP1;PKD2
Wnt signaling pathway, planar cell polarity pathway (GO:0060071)	6/89	0.116205	0.317849	0.232867	0.583183	-0.226751	0.488059	SMURF2;PSME4;WNT5A;AP2B1;ARRB2;PSMB8
positive regulation of hydrolase activity (GO:0051345)	10/173	0.115025	0.317849	0.275644	0.614843	-0.0738525	0.159714	DOCK10;DOCK11;MSH2;CAV2;DOCK9;CCL2;DNAJC9;ECT2;EZH2;LIMS1
regulation of establishment of planar polarity (GO:0090175)	6/90	0.120822	0.323256	0.240064	0.595275	-0.548355	1.15891	SMURF2;PSME4;WNT5A;AP2B1;ARRB2;PSMB8
negative regulation of Wnt signaling pathway (GO:0030178)	10/175	0.121454	0.324693	0.286725	0.614843	-0.228141	0.480972	CYLD;SFRP4;CSNK1A1;FRZB;PSME4;WNT5A;AXIN2;MCC;STK4;PSMB8
heart morphogenesis (GO:0003007)	4/51	0.122691	0.327494	0.21702	0.555609	-0.790357	1.65823	TGFBR3;DLC1;TGFBR1;VEGFA
receptor internalization (GO:0031623)	4/51	0.122691	0.327494	0.21702	0.555609	-0.70551	1.48022	TFRC;ITGB2;ARRB1;ARRB2
transcription, DNA-templated (GO:0006351)	18/357	0.12366	0.329823	0.369134	0.617839	0.217804	-0.455259	NFAT5;XBP1;BMPR2;TAF15;TGFB1I1;ARRB1;AHR;ARRB2;KLF4;MRPL12;AFF4;NAT14;PTTG1;NFIC;POU2AF1;TRPS1;HIVEP3;TCF4
negative regulation of receptor activity (GO:2000272)	3/33	0.124564	0.330955	0.205555	0.543208	-0.954517	1.9882	GPRC5A;CLIC2;PKD2
dendrite morphogenesis (GO:0048813)	3/33	0.124564	0.330955	0.205555	0.543208	-0.759231	1.58143	DOCK10;PTEN;SHANK3
regulation of erythrocyte differentiation (GO:0045646)	3/33	0.124564	0.330955	0.205555	0.543208	-0.60054	1.25089	LYN;ACVR2A;ZFP36L1
positive regulation of dendrite development (GO:1900006)	3/33	0.124564	0.330955	0.205555	0.543208	-0.487215	1.01484	PTPRD;CAPRIN2;SHANK3
mismatch repair (GO:0006298)	3/33	0.124564	0.330955	0.205555	0.543208	-0.346206	0.721124	PCNA;MSH2;RPA3
protein autophosphorylation (GO:0046777)	10/176	0.124741	0.331168	0.292312	0.614843	0.0185209	-0.0385516	LYN;PDGFRB;EPHA4;PAK1;ABL2;PRKX;JAK2;STK4;FGFR3;IGF1R
positive regulation of response to external stimulus (GO:0032103)	6/91	0.12553	0.332494	0.247326	0.603002	-0.574072	1.19132	PDGFRB;SERPINE1;WNT5A;DDX60;THBS1;TLR4
regulation of cell cycle process (GO:0010564)	6/91	0.12553	0.332494	0.247326	0.603002	-0.440337	0.913793	RACGAP1;CAV2;FBXO5;ECT2;MKI67;BCL2L1
regulation of Ras protein signal transduction (GO:0046578)	6/91	0.12553	0.332494	0.247326	0.603002	0.103891	-0.215596	ADAP2;SPRY4;ARAP2;KIF14;RASAL2;APPL1
interferon-gamma-mediated signaling pathway (GO:0060333)	5/71	0.126396	0.334019	0.235823	0.588709	-0.569113	1.17712	VCAM1;GBP2;JAK2;FCGR1B;TRIM22
cytoskeleton-dependent cytokinesis (GO:0061640)	5/71	0.126396	0.334019	0.235823	0.588709	-0.367975	0.761096	RACGAP1;STMN1;KIF23;ECT2;CEP55
calcium-mediated signaling (GO:0019722)	5/71	0.126396	0.334019	0.235823	0.588709	0.0782544	-0.161856	PRNP;PRKAA1;VCAM1;CXCR4;MCTP2
viral process (GO:0016032)	12/221	0.12666	0.334461	0.31671	0.614843	-0.132136	0.273026	RPS27;XPO1;NUP155;NUP50;RPL23;CCL2;RPL27;AP1S3;AP2B1;RPL37;RAE1;RPS23
neuron apoptotic process (GO:0051402)	2/17	0.131344	0.339034	0.1995	0.530052	-1.41466	2.87168	BNIP3;BID
hexose transport (GO:0008645)	2/17	0.131344	0.339034	0.1995	0.530052	-1.37805	2.79736	SLC45A3;SLC2A5
regulation of energy homeostasis (GO:2000505)	2/17	0.131344	0.339034	0.1995	0.530052	-1.33354	2.70701	PRKAA1;NR4A3
DNA methylation or demethylation (GO:0044728)	2/17	0.131344	0.339034	0.1995	0.530052	-1.33303	2.70597	DNMT1;ATRX
positive regulation of cyclic nucleotide metabolic process (GO:0030801)	2/17	0.131344	0.339034	0.1995	0.530052	-1.28576	2.61001	CXCL9;WNT5A
sympathetic nervous system development (GO:0048485)	2/17	0.131344	0.339034	0.1995	0.530052	-1.2597	2.55711	NRP1;CTNNB1
positive regulation of antigen receptor-mediated signaling pathway (GO:0050857)	2/17	0.131344	0.339034	0.1995	0.530052	-1.25283	2.54316	SLC39A10;KCNN4
negative regulation of peptide hormone secretion (GO:0090278)	2/17	0.131344	0.339034	0.1995	0.530052	-1.25119	2.53984	MIDN;IRS1
extracellular matrix assembly (GO:0085029)	2/17	0.131344	0.339034	0.1995	0.530052	-1.22438	2.48541	LOX;HAS2
negative regulation of response to wounding (GO:1903035)	2/17	0.131344	0.339034	0.1995	0.530052	-1.20719	2.45053	EPHA4;SERPINE1
cytoplasmic sequestering of transcription factor (GO:0042994)	2/17	0.131344	0.339034	0.1995	0.530052	-1.13743	2.30891	NFKBIE;PKD2
glucose transmembrane transport (GO:1904659)	2/17	0.131344	0.339034	0.1995	0.530052	-1.10673	2.2466	SLC2A3;SLC2A5
cellular response to dsRNA (GO:0071359)	2/17	0.131344	0.339034	0.1995	0.530052	-1.03837	2.10783	COLEC12;IFIH1
regulation of RIG-I signaling pathway (GO:0039535)	2/17	0.131344	0.339034	0.1995	0.530052	-1.03178	2.09444	RNF125;DDX60
DNA alkylation (GO:0006305)	2/17	0.131344	0.339034	0.1995	0.530052	-1.00628	2.04269	DNMT1;ATRX
positive regulation of cardiac muscle tissue growth (GO:0055023)	2/17	0.131344	0.339034	0.1995	0.530052	-0.954798	1.93818	TGFBR3;MEF2C
neural tube development (GO:0021915)	2/17	0.131344	0.339034	0.1995	0.530052	-0.948232	1.92485	STIL;PKD2
dendritic cell chemotaxis (GO:0002407)	2/17	0.131344	0.339034	0.1995	0.530052	-0.942699	1.91362	GPR183;CXCR4
regulation of toll-like receptor 4 signaling pathway (GO:0034143)	2/17	0.131344	0.339034	0.1995	0.530052	-0.941337	1.91086	LYN;TNFAIP3
postsynaptic membrane organization (GO:0001941)	2/17	0.131344	0.339034	0.1995	0.530052	-0.924405	1.87648	NLGN4X;SHANK3
regulation of necroptotic process (GO:0060544)	2/17	0.131344	0.339034	0.1995	0.530052	-0.811325	1.64694	CFLAR;TANK
positive regulation of dendrite morphogenesis (GO:0050775)	2/17	0.131344	0.339034	0.1995	0.530052	-0.748788	1.51999	PTPRD;CAPRIN2
aorta morphogenesis (GO:0035909)	2/17	0.131344	0.339034	0.1995	0.530052	-0.734571	1.49113	PDGFRB;JAG1
activation of NF-kappaB-inducing kinase activity (GO:0007250)	2/17	0.131344	0.339034	0.1995	0.530052	-0.678435	1.37718	TANK;MALT1
regulation of glucose transport (GO:0010827)	2/17	0.131344	0.339034	0.1995	0.530052	-0.634631	1.28826	NR4A3;APPL1
regulation of interferon-alpha production (GO:0032647)	2/17	0.131344	0.339034	0.1995	0.530052	-0.632698	1.28434	IFIH1;TLR4
negative regulation of lipid storage (GO:0010888)	2/17	0.131344	0.339034	0.1995	0.530052	-0.555608	1.12785	ABCA1;IL6
positive regulation of DNA-templated transcription, initiation (GO:2000144)	2/17	0.131344	0.339034	0.1995	0.530052	-0.554833	1.12628	CTNNB1;HNF1B
myoblast differentiation (GO:0045445)	2/17	0.131344	0.339034	0.1995	0.530052	-0.486108	0.98677	MBNL1;JAG1
cellular response to organic substance (GO:0071310)	8/134	0.129867	0.339034	0.27829	0.614843	-0.318151	0.649424	SMAD3;SHC1;DPYSL3;CCL2;CTNNB1;CXCR4;KLF4;PTPN13
response to exogenous dsRNA (GO:0043330)	3/34	0.133037	0.340093	0.217009	0.555609	-0.986469	1.98984	COLEC12;IFIH1;IRAK3
mRNA stabilization (GO:0048255)	3/34	0.133037	0.340093	0.217009	0.555609	-0.95265	1.92162	SYNCRIP;LARP1;AXIN2
carboxylic acid metabolic process (GO:0019752)	3/34	0.133037	0.340093	0.217009	0.555609	-0.946278	1.90876	MTHFD1L;PLA2G4A;SLC2A3
regulation of cell-substrate adhesion (GO:0010810)	3/34	0.133037	0.340093	0.217009	0.555609	-0.878195	1.77143	JAK2;CORO1C;LIMS1
tRNA-containing ribonucleoprotein complex export from nucleus (GO:0071431)	3/34	0.133037	0.340093	0.217009	0.555609	-0.841041	1.69649	NUP155;NUP50;RAE1
tRNA export from nucleus (GO:0006409)	3/34	0.133037	0.340093	0.217009	0.555609	-0.807459	1.62875	NUP155;NUP50;RAE1
regulation of T cell differentiation (GO:0045580)	3/34	0.133037	0.340093	0.217009	0.555609	-0.765588	1.54429	PRELID1;XBP1;PRDM1
regulation of postsynaptic membrane potential (GO:0060078)	3/34	0.133037	0.340093	0.217009	0.555609	-0.761455	1.53595	MEF2C;ARRB2;GABRE
positive regulation of cell-matrix adhesion (GO:0001954)	3/34	0.133037	0.340093	0.217009	0.555609	-0.72951	1.47152	NRP1;LIMS1;VEGFA
activation of MAPKK activity (GO:0000186)	3/34	0.133037	0.340093	0.217009	0.555609	-0.552461	1.11438	ADAM9;STK4;TGFBR1
chemical synaptic transmission, postsynaptic (GO:0099565)	3/34	0.133037	0.340093	0.217009	0.555609	-0.54618	1.10172	MEF2C;ARRB2;GABRE
regulation of interleukin-12 production (GO:0032655)	3/34	0.133037	0.340093	0.217009	0.555609	-0.448242	0.904162	IRAK3;THBS1;TLR4
regulation of intracellular protein transport (GO:0033157)	3/34	0.133037	0.340093	0.217009	0.555609	-0.420813	0.848834	XPO1;PRR5L;LCP1
B cell differentiation (GO:0030183)	4/53	0.135906	0.347169	0.235765	0.588709	-0.643749	1.28479	VCAM1;MSH2;BLNK;DNAJB9
glycoprotein biosynthetic process (GO:0009101)	5/73	0.137559	0.350871	0.252203	0.608608	-0.0392474	0.0778553	BMPR2;B3GNT5;CSGALNACT2;FAM20B;ST8SIA4
negative regulation of cell cycle (GO:0045786)	5/73	0.137559	0.350871	0.252203	0.608608	-0.00546277	0.0108365	BTG2;SMAD3;HECA;PTPRK;MAD2L1
vesicle-mediated transport (GO:0016192)	20/411	0.139925	0.356642	0.417128	0.625239	0.254678	-0.500863	RAB5C;CAV2;WIPF1;STX7;ARAP2;MYO5A;MIA3;PIK3C2A;TRAK1;HSPA13;ARL4C;EHD1;ADAP2;RABEP1;PLIN3;KIF1B;RIN3;KIF1A;LDLR;APPL1
cotranslational protein targeting to membrane (GO:0006613)	6/94	0.140173	0.356748	0.269471	0.614843	-0.530553	1.04247	RPS27;RPL23;SSR1;RPL27;RPL37;RPS23
regulation of transcription from RNA polymerase II promoter in response to stress (GO:0043618)	6/94	0.140173	0.356748	0.269471	0.614843	-0.491118	0.964986	CHEK1;PSME4;UBE2D3;HMOX1;PSMB8;VEGFA
long-term memory (GO:0007616)	2/18	0.144266	0.357873	0.215671	0.555609	-1.55518	3.01097	PRNP;LDLR
positive regulation of stem cell proliferation (GO:2000648)	2/18	0.144266	0.357873	0.215671	0.555609	-1.47139	2.84875	CTNNB1;VEGFA
regulation of transcription from RNA polymerase I promoter (GO:0006356)	2/18	0.144266	0.357873	0.215671	0.555609	-1.34911	2.61201	DHX33;FLNA
RNA stabilization (GO:0043489)	2/18	0.144266	0.357873	0.215671	0.555609	-1.30192	2.52065	LARP1;AXIN2
macrophage activation (GO:0042116)	2/18	0.144266	0.357873	0.215671	0.555609	-1.30037	2.51765	TLR1;TLR4
pharyngeal system development (GO:0060037)	2/18	0.144266	0.357873	0.215671	0.555609	-1.28755	2.49283	BMPR2;TGFBR1
negative regulation of cell development (GO:0010721)	2/18	0.144266	0.357873	0.215671	0.555609	-1.25062	2.42131	SMAD4;FBN1
rRNA catabolic process (GO:0016075)	2/18	0.144266	0.357873	0.215671	0.555609	-1.20422	2.33149	EXOSC6;PELO
regulation of mitochondrial outer membrane permeabilization involved in apoptotic signaling pathway (GO:1901028)	2/18	0.144266	0.357873	0.215671	0.555609	-1.16713	2.25968	BAX;BID
regulation of collagen biosynthetic process (GO:0032965)	2/18	0.144266	0.357873	0.215671	0.555609	-1.15372	2.23371	IL6;VIM
regulation of protein localization to membrane (GO:1905475)	2/18	0.144266	0.357873	0.215671	0.555609	-1.15356	2.2334	STX7;APPL1
ureteric bud development (GO:0001657)	2/18	0.144266	0.357873	0.215671	0.555609	-1.111	2.15099	WT1;PKD2
positive regulation of striated muscle cell differentiation (GO:0051155)	2/18	0.144266	0.357873	0.215671	0.555609	-1.06277	2.05762	EFNB2;MEF2C
regulation of wound healing (GO:0061041)	3/35	0.141703	0.357873	0.228592	0.580492	-0.875834	1.7114	ANXA1;SERPINE1;TNFAIP3
positive regulation of DNA binding (GO:0043388)	3/35	0.141703	0.357873	0.228592	0.580492	-0.849991	1.6609	SKI;TRIM6;PLAUR
regulation of axon extension (GO:0030516)	3/35	0.141703	0.357873	0.228592	0.580492	-0.849898	1.66072	EPHA4;PLXNA1;RTN4
regulation of JUN kinase activity (GO:0043506)	3/35	0.141703	0.357873	0.228592	0.580492	-0.783445	1.53087	PAK1;TNFRSF11A;TANK
nucleotide catabolic process (GO:0009166)	2/18	0.144266	0.357873	0.215671	0.555609	-0.761539	1.47441	NT5E;XDH
positive regulation of interleukin-6 secretion (GO:2000778)	2/18	0.144266	0.357873	0.215671	0.555609	-0.670931	1.29898	IFIH1;XBP1
regulation of interleukin-8 production (GO:0032677)	3/35	0.141703	0.357873	0.228592	0.580492	-0.608644	1.1893	SERPINE1;ARRB1;TLR4
positive regulation of nitrogen compound metabolic process (GO:0051173)	2/18	0.144266	0.357873	0.215671	0.555609	-0.581795	1.12641	ACSL3;KLF4
positive regulation of transcription of Notch receptor target (GO:0007221)	2/18	0.144266	0.357873	0.215671	0.555609	-0.539664	1.04484	KAT2B;PLXND1
serine family amino acid metabolic process (GO:0009069)	2/18	0.144266	0.357873	0.215671	0.555609	-0.535252	1.0363	CBS;SHMT2
canonical Wnt signaling pathway (GO:0060070)	5/74	0.143298	0.357873	0.260498	0.614843	-0.499084	0.969635	SFRP4;CSNK1A1;FRZB;PTEN;CTNNB1
regulation of interleukin-1 beta secretion (GO:0050706)	3/35	0.141703	0.357873	0.228592	0.580492	-0.465471	0.90954	CARD8;WNT5A;TLR4
cellular macromolecular complex assembly (GO:0034622)	3/35	0.141703	0.357873	0.228592	0.580492	-0.390894	0.763816	MIA3;TCF4;TANK
regulation of interferon-beta production (GO:0032648)	3/35	0.141703	0.357873	0.228592	0.580492	-0.390838	0.763706	IFIH1;REL;TLR4
positive regulation of cytokine secretion (GO:0050715)	5/74	0.143298	0.357873	0.260498	0.614843	-0.381631	0.741444	IFIH1;TLR1;TRIM6;XBP1;WNT5A
positive regulation of cartilage development (GO:0061036)	2/18	0.144266	0.357873	0.215671	0.555609	-0.337613	0.65365	BMPR2;LOXL2
regulation of B cell receptor signaling pathway (GO:0050855)	2/18	0.144266	0.357873	0.215671	0.555609	-0.291148	0.56369	LYN;SLC39A10
mesonephric tubule development (GO:0072164)	2/18	0.144266	0.357873	0.215671	0.555609	-0.255828	0.495306	WT1;PKD2
neutrophil chemotaxis (GO:0030593)	4/54	0.14272	0.357873	0.245279	0.603002	-0.210677	0.410161	ITGB2;PDE4B;CCL2;PIK3CD
response to glucagon (GO:0033762)	3/35	0.141703	0.357873	0.228592	0.580492	-0.178339	0.348477	CREB1;GNG2;PRKAR1A
epithelium development (GO:0060429)	7/116	0.144354	0.357873	0.28867	0.614843	-0.0958257	0.185469	STIL;PCNA;WT1;ALDOC;JAK2;PKD2;VEGFA
protein ubiquitination (GO:0016567)	24/507	0.141674	0.357873	0.455035	0.644374	-0.0688963	0.134639	PCNA;NHLRC3;SMURF2;UBE2C;USP9X;UBE2D3;ARRB1;LMO7;ARRB2;KLHL24;TANK;PSMB8;CUL4A;RNF125;TNKS2;UBE2S;ZNF738;PSME4;BIRC5;RBBP6;DTL;HERC6;HIST1H2BC;TRIM23
gene expression (GO:0010467)	20/412	0.142226	0.357873	0.421238	0.631124	-0.00939997	0.0183331	NXT1;NUP155;RPL23;CPSF2;MRPS18A;UPF3B;EEF1A1;HNRNPL;SYNCRIP;RPS27;DHX33;NUP50;RBMS1;IGF2BP3;RPL27;RPL37;PELO;RAE1;RBM6;RPS23
organonitrogen compound biosynthetic process (GO:1901566)	10/182	0.145463	0.360362	0.3264	0.614843	-0.132121	0.254708	SLC25A15;VAPA;ELOVL5;GPT2;ACER3;ASNS;PLA2G4A;CHPT1;ELOVL6;KDSR
regulation of cytosolic calcium ion concentration (GO:0051480)	8/138	0.146095	0.361669	0.303799	0.614843	-0.253629	0.487855	SMAD3;C5AR1;FPR1;ABL2;CXCR4;ATP2B1;CXCL13;CD55
positive regulation of defense response (GO:0031349)	5/75	0.149139	0.368674	0.268856	0.614843	-0.529174	1.00695	MEF2C;PLSCR1;SERPINE1;WNT5A;TLR4
nitrogen compound transport (GO:0071705)	5/75	0.149139	0.368674	0.268856	0.614843	-0.121216	0.23066	SLC12A2;SLC6A14;HBB;SLC7A1;AQP1
regulation of synapse assembly (GO:0051963)	3/36	0.150552	0.368991	0.240287	0.595275	-0.843807	1.5977	PTPRD;MEF2C;PDLIM5
tRNA transport (GO:0051031)	3/36	0.150552	0.368991	0.240287	0.595275	-0.827039	1.56596	NUP155;NUP50;RAE1
negative regulation of cell-substrate adhesion (GO:0010812)	3/36	0.150552	0.368991	0.240287	0.595275	-0.547769	1.03717	JAG1;THBS1;CORO1C
antibacterial humoral response (GO:0019731)	3/36	0.150552	0.368991	0.240287	0.595275	-0.529938	1.00341	RNASE6;HIST2H2BE;HIST1H2BC
positive regulation of NIK/NF-kappaB signaling (GO:1901224)	3/36	0.150552	0.368991	0.240287	0.595275	-0.527728	0.999225	TANK;MALT1;LIMS1
positive regulation of protein localization to membrane (GO:1905477)	6/96	0.150356	0.368991	0.284498	0.614843	-0.48443	0.917875	PRNP;ITGA3;PMAIP1;PIK3R1;BID;EPHA2
regulation of microtubule polymerization (GO:0031113)	3/36	0.150552	0.368991	0.240287	0.595275	-0.481076	0.910892	PAK1;STMN1;CDK5R1
regulation of endothelial cell apoptotic process (GO:2000351)	3/36	0.150552	0.368991	0.240287	0.595275	-0.436636	0.826748	SERPINE1;TNFAIP3;THBS1
regulation of cardiac muscle contraction (GO:0055117)	3/36	0.150552	0.368991	0.240287	0.595275	-0.237734	0.450136	PDE4D;PDE4B;SMAD7
cellular response to nutrient levels (GO:0031669)	4/55	0.149666	0.368991	0.254876	0.614628	-0.0939287	0.178403	PRKAA1;XBP1;BMPR2;PDK4
negative regulation of tumor necrosis factor production (GO:0032720)	3/36	0.150552	0.368991	0.240287	0.595275	0.0395252	-0.074839	TNFAIP3;IRAK3;TLR4
transcription initiation from RNA polymerase II promoter (GO:0006367)	9/161	0.150176	0.368991	0.322197	0.614843	0.267613	-0.507379	KAT2B;NR4A3;TAF15;BAX;E2F3;ESRRG;TCF4;RUNX2;CTGF
regulation of keratinocyte proliferation (GO:0010837)	2/19	0.157439	0.379129	0.231952	0.581315	-1.37106	2.53471	PTPRK;ZFP36L1
insulin secretion (GO:0030073)	2/19	0.157439	0.379129	0.231952	0.581315	-1.32929	2.45749	CYB5R4;RAB11FIP2
nuclear envelope reassembly (GO:0031468)	2/19	0.157439	0.379129	0.231952	0.581315	-1.2682	2.34454	ANKLE2;REEP3
establishment or maintenance of apical/basal cell polarity (GO:0035088)	2/19	0.157439	0.379129	0.231952	0.581315	-1.21916	2.25388	CLIC4;FSCN1
heart trabecula morphogenesis (GO:0061384)	2/19	0.157439	0.379129	0.231952	0.581315	-1.16922	2.16157	TGFBR3;TGFBR1
anion transmembrane transport (GO:0098656)	2/19	0.157439	0.379129	0.231952	0.581315	-1.13582	2.09981	SLC25A16;LRRC8C
positive regulation of p38MAPK cascade (GO:1900745)	2/19	0.157439	0.379129	0.231952	0.581315	-1.10657	2.04573	XDH;VEGFA
regulation of amyloid-beta formation (GO:1902003)	2/19	0.157439	0.379129	0.231952	0.581315	-0.845695	1.56345	EPHA4;PRNP
membrane protein ectodomain proteolysis (GO:0006509)	2/19	0.157439	0.379129	0.231952	0.581315	-0.709672	1.31198	ERAP1;ADAM9
positive regulation of morphogenesis of an epithelium (GO:1905332)	2/19	0.157439	0.379129	0.231952	0.581315	-0.66133	1.22261	LIF;VEGFA
positive regulation of synaptic transmission, glutamatergic (GO:0051968)	2/19	0.157439	0.379129	0.231952	0.581315	-0.648174	1.19829	TSHZ3;SHANK3
calcium-mediated signaling using intracellular calcium source (GO:0035584)	2/19	0.157439	0.379129	0.231952	0.581315	-0.643577	1.18979	PRNP;VCAM1
endoplasmic reticulum calcium ion homeostasis (GO:0032469)	2/19	0.157439	0.379129	0.231952	0.581315	-0.638937	1.18122	BAX;TGM2
regulation of cAMP-mediated signaling (GO:0043949)	2/19	0.157439	0.379129	0.231952	0.581315	-0.59969	1.10866	CXCL9;APLNR
gland development (GO:0048732)	5/76	0.155078	0.379129	0.277271	0.614843	-0.53116	0.989989	TGFBR3;XBP1;WT1;PKD2;TGFBR1
positive regulation of DNA biosynthetic process (GO:2000573)	4/56	0.156739	0.379129	0.264548	0.614843	-0.527487	0.977525	PDGFRB;TNKS2;HGF;KLF4
protein localization to nucleus (GO:0034504)	6/97	0.155568	0.379129	0.29208	0.614843	-0.520652	0.968764	TBRG1;NXT1;NUP155;NUP50;CALR;RAE1
epithelial cell differentiation (GO:0030855)	6/97	0.155568	0.379129	0.29208	0.614843	-0.434112	0.80774	JAG1;PCNA;WT1;ZNF703;ALDOC;VEGFA
fat cell differentiation (GO:0045444)	4/56	0.156739	0.379129	0.264548	0.614843	-0.368962	0.68375	NR4A3;ERAP1;KLF4;PSMB8
C-terminal protein lipidation (GO:0006501)	5/76	0.155078	0.379129	0.277271	0.614843	-0.342513	0.638384	CPM;NEGR1;VNN2;FOLR2;RECK
positive regulation of carbohydrate metabolic process (GO:0045913)	2/19	0.157439	0.379129	0.231952	0.581315	-0.312426	0.577588	PRKAA1;PFKFB3
regulation of cellular catabolic process (GO:0031329)	4/56	0.156739	0.379129	0.264548	0.614843	-0.288064	0.533833	IFI16;ITPR1;ABL2;PIP4K2A
DNA methylation (GO:0006306)	2/19	0.157439	0.379129	0.231952	0.581315	-0.242	0.44739	DNMT1;ATRX
positive regulation of protein metabolic process (GO:0051247)	6/97	0.155568	0.379129	0.29208	0.614843	-0.201454	0.374839	SMURF2;PLK2;WNT5A;TNFAIP3;KLF4;DTL
regulation of microtubule polymerization or depolymerization (GO:0031110)	2/19	0.157439	0.379129	0.231952	0.581315	-0.149405	0.276208	STMN1;FKBP4
centromere complex assembly (GO:0034508)	3/37	0.159571	0.382394	0.252078	0.608608	-0.919439	1.68741	CENPF;RBBP4;RUVBL1
regulation of cell morphogenesis involved in differentiation (GO:0010769)	3/37	0.159571	0.382394	0.252078	0.608608	-0.867295	1.59172	EPHA4;PAK1;CORO1C
heart looping (GO:0001947)	3/37	0.159571	0.382394	0.252078	0.608608	-0.859653	1.57769	MEF2C;STIL;PKD2
axonal transport (GO:0098930)	3/37	0.159571	0.382394	0.252078	0.608608	-0.785133	1.44093	DST;KIF1B;TRAK1
muscle cell differentiation (GO:0042692)	3/37	0.159571	0.382394	0.252078	0.608608	-0.536617	0.984834	MBNL1;MEF2C;JAG1
actin polymerization or depolymerization (GO:0008154)	3/37	0.159571	0.382394	0.252078	0.608608	-0.495998	0.910288	CFL2;CFL1;JAK2
regulation of muscle cell differentiation (GO:0051147)	3/37	0.159571	0.382394	0.252078	0.608608	-0.481106	0.882958	MEF2C;CTNNB1;ZFP36L1
protein targeting to ER (GO:0045047)	6/98	0.160859	0.385211	0.299702	0.614843	0.0663119	-0.121167	SPCS3;RPS27;RPL23;RPL27;RPL37;RPS23
positive regulation of JNK cascade (GO:0046330)	5/77	0.161114	0.385556	0.285739	0.614843	0.0254197	-0.0464072	PAK1;RASSF2;TNFRSF11A;TANK;CTGF
protein import (GO:0017038)	4/57	0.163934	0.391362	0.274287	0.614843	-0.643306	1.16329	NXT1;NUP155;NUP50;RAE1
DNA-templated transcription, initiation (GO:0006352)	10/187	0.163995	0.391362	0.355391	0.614843	-0.171488	0.310037	KAT2B;NR4A3;TAF15;BAX;E2F3;ESRRG;TCF4;NAT14;RUNX2;CTGF
cellular defense response (GO:0006968)	4/57	0.163934	0.391362	0.274287	0.614843	-0.139903	0.252986	CXCL9;RAB23;C5AR1;MNDA
cellular iron ion homeostasis (GO:0006879)	4/57	0.163934	0.391362	0.274287	0.614843	0.138761	-0.25092	SMAD4;TFRC;CYBRD1;HMOX1
response to UV (GO:0009411)	6/99	0.166226	0.396411	0.307361	0.614843	-0.360677	0.647202	PCNA;MSH2;PTPRK;DTL;CDC25A;AQP1
positive regulation of toll-like receptor signaling pathway (GO:0034123)	2/20	0.170824	0.398011	0.248305	0.603002	-1.30018	2.29757	TLR1;RSAD2
chromatin disassembly (GO:0031498)	2/20	0.170824	0.398011	0.248305	0.603002	-1.19756	2.11623	SET;HMGA1
positive regulation of interferon-alpha production (GO:0032727)	2/20	0.170824	0.398011	0.248305	0.603002	-1.17059	2.06858	IFIH1;TLR4
nucleosome disassembly (GO:0006337)	2/20	0.170824	0.398011	0.248305	0.603002	-1.16614	2.06071	SET;HMGA1
vesicle transport along microtubule (GO:0047496)	2/20	0.170824	0.398011	0.248305	0.603002	-1.14896	2.03035	NDE1;TRAK1
regulation of platelet activation (GO:0010543)	2/20	0.170824	0.398011	0.248305	0.603002	-1.13542	2.00643	LYN;TLR4
cellular response to interleukin-7 (GO:0098761)	2/20	0.170824	0.398011	0.248305	0.603002	-1.12333	1.98507	IRS1;IL7R
negative regulation of proteolysis involved in cellular protein catabolic process (GO:1903051)	2/20	0.170824	0.398011	0.248305	0.603002	-1.12098	1.98091	EPHA4;RPL23
positive regulation of excitatory postsynaptic potential (GO:2000463)	2/20	0.170824	0.398011	0.248305	0.603002	-1.11936	1.97804	PTEN;SHANK3
striated muscle cell differentiation (GO:0051146)	2/20	0.170824	0.398011	0.248305	0.603002	-1.09587	1.93654	SKI;MEF2C
negative regulation of lymphocyte activation (GO:0051250)	2/20	0.170824	0.398011	0.248305	0.603002	-1.04067	1.83899	GPNMB;TNFAIP3
sulfur compound transport (GO:0072348)	2/20	0.170824	0.398011	0.248305	0.603002	-1.0002	1.76748	RACGAP1;SLC19A2
interleukin-7-mediated signaling pathway (GO:0038111)	2/20	0.170824	0.398011	0.248305	0.603002	-0.990486	1.75031	IRS1;IL7R
purine ribonucleotide catabolic process (GO:0009154)	2/20	0.170824	0.398011	0.248305	0.603002	-0.988341	1.74652	PDE4D;PDE4B
error-free translesion synthesis (GO:0070987)	2/20	0.170824	0.398011	0.248305	0.603002	-0.985109	1.74081	PCNA;RPA3
excitatory postsynaptic potential (GO:0060079)	2/20	0.170824	0.398011	0.248305	0.603002	-0.921853	1.62903	MEF2C;ARRB2
positive regulation of axonogenesis (GO:0050772)	3/38	0.16875	0.398011	0.263951	0.614843	-0.757431	1.34772	PLXND1;PLXNA1;PLXNC1
regulation of osteoclast differentiation (GO:0045670)	3/38	0.16875	0.398011	0.263951	0.614843	-0.75165	1.33744	LRRC17;TLR4;FBN1
regulation of long-term synaptic potentiation (GO:1900271)	2/20	0.170824	0.398011	0.248305	0.603002	-0.684923	1.21034	EPHA4;SHANK3
positive regulation of STAT cascade (GO:1904894)	2/20	0.170824	0.398011	0.248305	0.603002	-0.657	1.161	IL6;IL7R
protein import into mitochondrial matrix (GO:0030150)	2/20	0.170824	0.398011	0.248305	0.603002	-0.653653	1.15509	DNAJC15;TOMM22
positive regulation of receptor activity (GO:2000273)	3/38	0.16875	0.398011	0.263951	0.614843	-0.581614	1.03489	TGFA;PKD2;SHANK3
regulation of carbohydrate catabolic process (GO:0043470)	3/38	0.16875	0.398011	0.263951	0.614843	-0.465183	0.827717	NUP155;NUP50;RAE1
positive regulation of axon extension (GO:0045773)	2/20	0.170824	0.398011	0.248305	0.603002	-0.460784	0.814262	NRP1;VEGFA
innate immune response in mucosa (GO:0002227)	2/20	0.170824	0.398011	0.248305	0.603002	-0.4407	0.778772	HIST2H2BE;HIST1H2BC
mitochondrial calcium ion homeostasis (GO:0051560)	2/20	0.170824	0.398011	0.248305	0.603002	-0.418273	0.739141	LETM1;TGM2
positive regulation of mitochondrial outer membrane permeabilization involved in apoptotic signaling pathway (GO:1901030)	3/38	0.16875	0.398011	0.263951	0.614843	-0.41023	0.729937	BAX;PMAIP1;BID
response to ionizing radiation (GO:0010212)	5/78	0.167244	0.398011	0.294255	0.614843	-0.345979	0.618716	PRKAA1;IFI16;MSH2;ECT2;TANK
actin filament organization (GO:0007015)	7/121	0.167948	0.398011	0.323592	0.614843	-0.33727	0.601723	DPYSL3;FLNA;SHROOM3;LCP1;RND3;FRYL;RHOBTB1
base-excision repair (GO:0006284)	3/38	0.16875	0.398011	0.263951	0.614843	-0.32154	0.572127	RPA3;HMGA1;POLE
myelination (GO:0042552)	3/38	0.16875	0.398011	0.263951	0.614843	-0.304203	0.541279	SKI;EPB41L3;CXCR4
positive regulation of transcription regulatory region DNA binding (GO:2000679)	2/20	0.170824	0.398011	0.248305	0.603002	-0.269336	0.47595	TRIM6;CTNNB1
hexose transmembrane transport (GO:0035428)	2/20	0.170824	0.398011	0.248305	0.603002	-0.11162	0.197246	SLC2A3;SLC2A5
nucleotide-excision repair, DNA incision, 5'-to lesion (GO:0006296)	3/38	0.16875	0.398011	0.263951	0.614843	0.0320335	-0.0569984	CUL4A;PCNA;RPA3
response to retinoic acid (GO:0032526)	4/58	0.171244	0.398453	0.284085	0.614843	-0.0730921	0.128983	LYN;WNT5A;ABL2;AQP1
chloride transmembrane transport (GO:1902476)	4/58	0.171244	0.398453	0.284085	0.614843	-0.0657101	0.115956	SLC12A2;CLIC4;CLIC2;GABRE
small GTPase mediated signal transduction (GO:0007264)	6/100	0.171668	0.399169	0.315054	0.614843	0.104862	-0.184786	DNMT1;SHC1;PLK2;CDK2;RAB18;RASGRP3
regulation of cellular response to heat (GO:1900034)	5/79	0.173463	0.4028	0.302813	0.614843	-0.412828	0.723187	NUP155;NUP50;RPA3;FKBP4;RAE1
positive regulation of translation (GO:0045727)	5/79	0.173463	0.4028	0.302813	0.614843	-0.307006	0.537809	IL6;FAM129A;UPF3B;VIM;THBS1
mRNA-containing ribonucleoprotein complex export from nucleus (GO:0071427)	6/101	0.177183	0.41116	0.322777	0.614843	0.187011	-0.323636	NXT1;NUP155;NUP50;CPSF2;UPF3B;RAE1
DNA damage checkpoint (GO:0000077)	3/39	0.178077	0.412403	0.27589	0.614843	-0.762206	1.31521	CHEK1;DONSON;STK4
T cell differentiation (GO:0030217)	3/39	0.178077	0.412403	0.27589	0.614843	-0.404866	0.69861	ANXA1;PIK3CD;ZFP36L1
regulation of ossification (GO:0030278)	3/39	0.178077	0.412403	0.27589	0.614843	-0.382325	0.659716	MEF2C;BMPR2;WNT5A
sterol homeostasis (GO:0055092)	4/59	0.178666	0.412657	0.293933	0.614843	-0.476489	0.820626	ABCA1;EHD1;XBP1;LDLR
neutrophil migration (GO:1990266)	4/59	0.178666	0.412657	0.293933	0.614843	-0.383137	0.659851	ITGB2;PDE4B;CCL2;PIK3CD
cholesterol homeostasis (GO:0042632)	4/59	0.178666	0.412657	0.293933	0.614843	-0.374492	0.644963	ABCA1;EHD1;XBP1;LDLR
receptor metabolic process (GO:0043112)	4/59	0.178666	0.412657	0.293933	0.614843	-0.335268	0.57741	TFRC;ITGB2;ARRB2;LGMN
branching involved in ureteric bud morphogenesis (GO:0001658)	2/21	0.184387	0.420793	0.264692	0.614843	-1.22281	2.06743	WT1;PKD2
Golgi to endosome transport (GO:0006895)	2/21	0.184387	0.420793	0.264692	0.614843	-1.1594	1.96022	TGOLN2;VPS13C
positive regulation of T cell migration (GO:2000406)	2/21	0.184387	0.420793	0.264692	0.614843	-1.12941	1.90952	WNT5A;CXCL13
heparan sulfate proteoglycan metabolic process (GO:0030201)	2/21	0.184387	0.420793	0.264692	0.614843	-1.06087	1.79364	EXT1;HPSE
regulation of anoikis (GO:2000209)	2/21	0.184387	0.420793	0.264692	0.614843	-1.033	1.74652	PDK4;MCL1
regulation of toll-like receptor signaling pathway (GO:0034121)	2/21	0.184387	0.420793	0.264692	0.614843	-1.03283	1.74622	IRAK3;SMPDL3B
purine nucleotide metabolic process (GO:0006163)	2/21	0.184387	0.420793	0.264692	0.614843	-0.915296	1.54751	NT5E;XDH
positive regulation of dendritic spine development (GO:0060999)	2/21	0.184387	0.420793	0.264692	0.614843	-0.8706	1.47194	CAPRIN2;SHANK3
hydrogen peroxide metabolic process (GO:0042743)	2/21	0.184387	0.420793	0.264692	0.614843	-0.849996	1.4371	GPX3;HBB
regulation of epidermal cell differentiation (GO:0045604)	2/21	0.184387	0.420793	0.264692	0.614843	-0.842346	1.42417	SFRP4;ZFP36L1
regulation of endoplasmic reticulum stress-induced intrinsic apoptotic signaling pathway (GO:1902235)	2/21	0.184387	0.420793	0.264692	0.614843	-0.83923	1.4189	XBP1;PMAIP1
regulation of fibroblast growth factor receptor signaling pathway (GO:0040036)	2/21	0.184387	0.420793	0.264692	0.614843	-0.725832	1.22718	SPRY4;THBS1
ureteric bud morphogenesis (GO:0060675)	2/21	0.184387	0.420793	0.264692	0.614843	-0.70667	1.19478	WT1;PKD2
negative regulation of interferon-gamma production (GO:0032689)	2/21	0.184387	0.420793	0.264692	0.614843	-0.536309	0.906748	PRNP;TLR4
axon extension (GO:0048675)	2/21	0.184387	0.420793	0.264692	0.614843	-0.390407	0.660069	NRP1;USP9X
regulation of protein ubiquitination (GO:0031396)	6/102	0.182769	0.420793	0.330527	0.614843	-0.363142	0.617173	TNFAIP3;ARRB1;ARRB2;MALT1;TGFBR1;SMAD7
dopaminergic neuron differentiation (GO:0071542)	2/21	0.184387	0.420793	0.264692	0.614843	-0.336572	0.569048	CTNNB1;VEGFA
entrainment of circadian clock by photoperiod (GO:0043153)	2/21	0.184387	0.420793	0.264692	0.614843	-0.263081	0.444795	PER3;BHLHE40
regulation of hydrolase activity (GO:0051336)	5/81	0.186162	0.423162	0.320036	0.614843	-0.561721	0.944332	EPHA4;PLXND1;RACGAP1;PLXNA1;PLXNC1
NIK/NF-kappaB signaling (GO:0038061)	5/81	0.186162	0.423162	0.320036	0.614843	-0.438338	0.736908	PSME4;REL;TANK;MALT1;PSMB8
RNA transport (GO:0050658)	5/81	0.186162	0.423162	0.320036	0.614843	-0.121315	0.203947	NXT1;NUP155;UPF3B;RAE1;ZFP36L1
cellular response to hormone stimulus (GO:0032870)	5/81	0.186162	0.423162	0.320036	0.614843	-0.0855335	0.143794	MEF2C;XBP1;NR4A3;WT1;ZFP36L1
negative regulation of defense response (GO:0031348)	5/81	0.186162	0.423162	0.320036	0.614843	0.0584622	-0.0982832	IFI16;TNFAIP3;IRAK3;KLF4;SMPDL3B
retrograde vesicle-mediated transport, Golgi to ER (GO:0006890)	5/81	0.186162	0.423162	0.320036	0.614843	0.173802	-0.292185	RACGAP1;COPZ2;KIF23;KIF2C;KIF11
ERBB2 signaling pathway (GO:0038128)	3/40	0.187542	0.424619	0.287881	0.614843	-0.717793	1.20141	SHC1;GAB1;PIK3R1
regulation of plasma membrane bounded cell projection assembly (GO:0120032)	3/40	0.187542	0.424619	0.287881	0.614843	-0.47352	0.792555	CYLD;FSCN1;EPHA2
signal transduction by p53 class mediator (GO:0072331)	3/40	0.187542	0.424619	0.287881	0.614843	-0.442215	0.740158	IFI16;ATRX;PMAIP1
regulation of coenzyme metabolic process (GO:0051196)	3/40	0.187542	0.424619	0.287881	0.614843	-0.178831	0.299319	NUP155;NUP50;RAE1
clathrin-dependent endocytosis (GO:0072583)	3/40	0.187542	0.424619	0.287881	0.614843	-0.0439221	0.0735148	NLGN4X;SYNJ1;AP2B1
mitotic DNA damage checkpoint (GO:0044773)	3/40	0.187542	0.424619	0.287881	0.614843	0.122147	-0.204444	MSH2;CDK2;DONSON
negative regulation of macromolecule metabolic process (GO:0010605)	7/125	0.187961	0.425289	0.352001	0.614843	0.346643	-0.57942	MEF2C;TRIM6;REL;KLF4;LDLR;XDH;VEGFA
RNA processing (GO:0006396)	10/194	0.191745	0.433565	0.396514	0.621311	-0.0494392	0.0816533	HNRNPL;SYNCRIP;MBNL1;DHX33;WT1;RBMS1;PRPF4B;SNRPA1;LSM5;RBM6
positive regulation of protein binding (GO:0032092)	4/61	0.193823	0.437975	0.313751	0.614843	-0.294671	0.4835	MEF2C;CAPRIN2;STK4;TANK
positive regulation of defense response to virus by host (GO:0002230)	2/22	0.198097	0.44013	0.281079	0.614843	-1.24918	2.02242	TRIM6;SIN3A
nucleotide-excision repair, preincision complex stabilization (GO:0006293)	2/22	0.198097	0.44013	0.281079	0.614843	-1.09082	1.76604	CUL4A;RPA3
vesicle docking (GO:0048278)	2/22	0.198097	0.44013	0.281079	0.614843	-1.06034	1.71669	CAV2;STX7
zinc II ion transport (GO:0006829)	2/22	0.198097	0.44013	0.281079	0.614843	-1.05695	1.71119	SLC30A1;SLC39A14
negative regulation of cytokine biosynthetic process (GO:0042036)	2/22	0.198097	0.44013	0.281079	0.614843	-1.00862	1.63295	IL6;KLF4
limb morphogenesis (GO:0035108)	2/22	0.198097	0.44013	0.281079	0.614843	-0.969733	1.57	SKI;MBNL1
positive regulation of lamellipodium organization (GO:1902745)	2/22	0.198097	0.44013	0.281079	0.614843	-0.925376	1.49818	FSCN1;CORO1C
regulation of cardiac muscle hypertrophy (GO:0010611)	2/22	0.198097	0.44013	0.281079	0.614843	-0.873377	1.414	SMAD4;NR4A3
positive regulation of mitotic cell cycle phase transition (GO:1901992)	3/41	0.197133	0.44013	0.29991	0.614843	-0.827047	1.34302	CCND2;UBE2C;DTL
hyaluronan metabolic process (GO:0030212)	2/22	0.198097	0.44013	0.281079	0.614843	-0.824916	1.33554	ABCC5;HAS2
embryonic skeletal system morphogenesis (GO:0048704)	2/22	0.198097	0.44013	0.281079	0.614843	-0.792408	1.28291	TFAP2A;TGFBR1
negative regulation of cytokine-mediated signaling pathway (GO:0001960)	3/41	0.197133	0.44013	0.29991	0.614843	-0.782892	1.27132	IL6;CARD8;IRAK3
negative regulation of cytokine secretion (GO:0050710)	3/41	0.197133	0.44013	0.29991	0.614843	-0.646884	1.05046	SRGN;ANXA1;FN1
cellular response to copper ion (GO:0071280)	2/22	0.198097	0.44013	0.281079	0.614843	-0.62189	1.00684	PRNP;AQP1
regulation of interleukin-17 production (GO:0032660)	2/22	0.198097	0.44013	0.281079	0.614843	-0.564819	0.914442	PRNP;TLR4
positive regulation of mitotic nuclear division (GO:0045840)	3/41	0.197133	0.44013	0.29991	0.614843	-0.543995	0.883381	PDGFRB;UBE2C;TGFA
cellular protein complex localization (GO:0034629)	2/22	0.198097	0.44013	0.281079	0.614843	-0.533751	0.864142	TNFAIP2;SMAD7
nucleotide-excision repair, DNA incision (GO:0033683)	3/41	0.197133	0.44013	0.29991	0.614843	-0.473062	0.768195	CUL4A;PCNA;RPA3
negative regulation of TOR signaling (GO:0032007)	3/41	0.197133	0.44013	0.29991	0.614843	-0.461611	0.749599	PRKAA1;DDIT4;TNFAIP8L1
embryonic heart tube morphogenesis (GO:0003143)	3/41	0.197133	0.44013	0.29991	0.614843	-0.404015	0.656071	MEF2C;STIL;PKD2
negative regulation of cell cycle arrest (GO:0071157)	2/22	0.198097	0.44013	0.281079	0.614843	-0.348251	0.563818	RPL23;CALR
determination of heart left/right asymmetry (GO:0061371)	3/41	0.197133	0.44013	0.29991	0.614843	-0.135917	0.220713	MEF2C;STIL;PKD2
cellular response to tumor necrosis factor (GO:0071356)	10/195	0.195871	0.44013	0.402416	0.621311	0.00547135	-0.00891995	PSME4;CCL2;HAS2;TNFRSF11A;ADAMTS12;JAK2;TANK;PSMB8;LIMS1;ZFP36L1
photoperiodism (GO:0009648)	2/22	0.198097	0.44013	0.281079	0.614843	0.0131941	-0.0213613	PER3;BHLHE40
plasma membrane bounded cell projection assembly (GO:0120031)	12/242	0.197069	0.44013	0.42791	0.632898	0.124312	-0.201908	EHD1;OFD1;ABCC4;ACTR2;NRP1;RAB23;FSCN1;PMP22;FLNA;TRIM59;EMP3;SSX2IP
defense response to bacterium (GO:0042742)	12/242	0.197069	0.44013	0.42791	0.632898	0.290536	-0.47189	TLR1;IL6;SHC1;SERPINE1;RNASE6;CXCL13;LYZ;IL6R;LYST;TLR4;HIST2H2BE;HIST1H2BC
C-terminal protein amino acid modification (GO:0018410)	5/83	0.199185	0.442262	0.33737	0.614843	-0.331898	0.535524	CPM;NEGR1;VNN2;FOLR2;RECK
regulation of tumor necrosis factor production (GO:0032680)	4/62	0.201546	0.446929	0.323706	0.614843	-0.438884	0.702977	TNFAIP3;IRAK3;JAK2;TLR4
positive regulation of T cell proliferation (GO:0042102)	4/62	0.201546	0.446929	0.323706	0.614843	-0.22341	0.357844	IL6;ANXA1;VCAM1;TFRC
mRNA export from nucleus (GO:0006406)	6/106	0.20578	0.456024	0.361723	0.614843	-0.264133	0.41758	NXT1;NUP155;NUP50;CPSF2;UPF3B;RAE1
regulation of calcium-mediated signaling (GO:0050848)	3/42	0.206839	0.456903	0.311965	0.614843	-0.382101	0.60212	PDE4D;ITPR1;JPH1
DNA duplex unwinding (GO:0032508)	3/42	0.206839	0.456903	0.311965	0.614843	-0.295132	0.465073	CUL4A;HMGA1;RECQL
peptide transport (GO:0015833)	3/42	0.206839	0.456903	0.311965	0.614843	-0.283743	0.447126	CENPF;MIA3;IPO4
regulation of stress-activated MAPK cascade (GO:0032872)	3/42	0.206839	0.456903	0.311965	0.614843	-0.248338	0.391334	PHLPP1;IGF1R;MAP4K4
gluconeogenesis (GO:0006094)	3/42	0.206839	0.456903	0.311965	0.614843	-0.105765	0.166666	MDH1;MDH2;ALDOC
cellular protein catabolic process (GO:0044257)	4/63	0.20936	0.462174	0.333681	0.614843	-0.359516	0.562176	BNIP3;AP2B1;ADAMTS12;LGMN
peptide biosynthetic process (GO:0043043)	9/175	0.209635	0.462486	0.408989	0.621311	0.387357	-0.605202	EEF1A1;RPS27;RPL23;MRPS18A;IGF2BP3;RPL27;RPL37;PELO;RPS23
positive regulation of biosynthetic process (GO:0009891)	2/23	0.211923	0.462792	0.297434	0.614843	-1.14814	1.78138	CREB1;TLR4
protein complex localization (GO:0031503)	2/23	0.211923	0.462792	0.297434	0.614843	-1.10897	1.7206	BIRC5;SMAD7
cellular response to unfolded protein (GO:0034620)	2/23	0.211923	0.462792	0.297434	0.614843	-1.10446	1.7136	HSPA4;HSPA13
beta-catenin destruction complex disassembly (GO:1904886)	2/23	0.211923	0.462792	0.297434	0.614843	-1.07272	1.66435	CSNK1A1;CTNNB1
urogenital system development (GO:0001655)	2/23	0.211923	0.462792	0.297434	0.614843	-1.01515	1.57504	ITGB4;CEP55
purine-containing compound biosynthetic process (GO:0072522)	2/23	0.211923	0.462792	0.297434	0.614843	-1.00261	1.55559	MTHFD1L;GMPS
sulfur amino acid metabolic process (GO:0000096)	2/23	0.211923	0.462792	0.297434	0.614843	-0.880359	1.36591	CBS;SMS
nucleotide-excision repair, DNA incision, 3'-to lesion (GO:0006295)	2/23	0.211923	0.462792	0.297434	0.614843	-0.820304	1.27273	CUL4A;RPA3
regulation of interferon-gamma-mediated signaling pathway (GO:0060334)	2/23	0.211923	0.462792	0.297434	0.614843	-0.554047	0.859622	SOCS3;JAK2
protein localization to cilium (GO:0061512)	2/23	0.211923	0.462792	0.297434	0.614843	-0.548789	0.851464	EHD1;TULP4
lymphocyte activation involved in immune response (GO:0002285)	2/23	0.211923	0.462792	0.297434	0.614843	-0.516192	0.800889	GPR183;LCP1
regulation of natural killer cell mediated cytotoxicity (GO:0042269)	2/23	0.211923	0.462792	0.297434	0.614843	-0.445533	0.691259	LAMP1;ARRB2
glucose transport (GO:0015758)	2/23	0.211923	0.462792	0.297434	0.614843	-0.362708	0.562753	SLC2A3;SLC2A5
regulation of monocyte chemotaxis (GO:0090025)	2/23	0.211923	0.462792	0.297434	0.614843	-0.115873	0.179781	LYN;SERPINE1
positive regulation of phosphatase activity (GO:0010922)	2/23	0.211923	0.462792	0.297434	0.614843	-0.113538	0.176157	PDGFRB;MEF2C
regulation of bone resorption (GO:0045124)	2/23	0.211923	0.462792	0.297434	0.614843	0.0597996	-0.0927811	IL6;TNFAIP3
regulation of macromolecule metabolic process (GO:0060255)	7/130	0.214256	0.467591	0.387831	0.618448	-0.301689	0.464778	EIF4A1;CDK2;AHR;TOB2;LDLR;TOB1;ZFP36L1
NADH metabolic process (GO:0006734)	1/7	0.234221	0.467628	0.299671	0.614843	-2.52956	3.67163	MDH1
ribosomal small subunit export from nucleus (GO:0000056)	1/7	0.234221	0.467628	0.299671	0.614843	-2.45855	3.56855	XPO1
positive regulation of cholesterol storage (GO:0010886)	1/7	0.234221	0.467628	0.299671	0.614843	-2.33968	3.39602	EHD1
chemical homeostasis within a tissue (GO:0048875)	1/7	0.234221	0.467628	0.299671	0.614843	-2.32419	3.37354	VEGFA
cellular response to bacterial lipopeptide (GO:0071221)	1/7	0.234221	0.467628	0.299671	0.614843	-2.17693	3.15978	TLR1
negative regulation of systemic arterial blood pressure (GO:0003085)	1/7	0.234221	0.467628	0.299671	0.614843	-2.16912	3.14846	BMPR2
regulation of male gonad development (GO:2000018)	1/7	0.234221	0.467628	0.299671	0.614843	-2.06369	2.99542	WT1
regulation of respiratory system process (GO:0044065)	1/7	0.234221	0.467628	0.299671	0.614843	-2.05512	2.98298	TSHZ3
negative regulation of complement activation (GO:0045916)	1/7	0.234221	0.467628	0.299671	0.614843	-1.91997	2.78682	CD55
positive regulation of helicase activity (GO:0051096)	1/7	0.234221	0.467628	0.299671	0.614843	-1.88165	2.7312	MSH2
negative regulation of erythrocyte differentiation (GO:0045647)	1/7	0.234221	0.467628	0.299671	0.614843	-1.87317	2.71888	ZFP36L1
pyrimidine-containing compound transmembrane transport (GO:0072531)	1/7	0.234221	0.467628	0.299671	0.614843	-1.8052	2.62023	SLC19A2
positive regulation of phospholipid transport (GO:2001140)	1/7	0.234221	0.467628	0.299671	0.614843	-1.77311	2.57365	PRELID1
regulation of interferon-alpha secretion (GO:1902739)	1/7	0.234221	0.467628	0.299671	0.614843	-1.77022	2.56945	IFIH1
immune response-inhibiting cell surface receptor signaling pathway (GO:0002767)	1/7	0.234221	0.467628	0.299671	0.614843	-1.76635	2.56384	LYN
lens fiber cell development (GO:0070307)	1/7	0.234221	0.467628	0.299671	0.614843	-1.75439	2.54647	EPHA2
negative regulation of meiotic cell cycle (GO:0051447)	1/7	0.234221	0.467628	0.299671	0.614843	-1.745	2.53284	FBXO5
regulation of histone deacetylase activity (GO:1901725)	1/7	0.234221	0.467628	0.299671	0.614843	-1.73238	2.51453	VEGFA
bundle of His cell-Purkinje myocyte adhesion involved in cell communication (GO:0086073)	1/7	0.234221	0.467628	0.299671	0.614843	-1.72678	2.5064	DSG2
positive regulation of vesicle fusion (GO:0031340)	1/7	0.234221	0.467628	0.299671	0.614843	-1.72083	2.49777	ANXA1
coronary vasculature development (GO:0060976)	1/7	0.234221	0.467628	0.299671	0.614843	-1.69171	2.4555	APLNR
carbohydrate transport (GO:0008643)	1/7	0.234221	0.467628	0.299671	0.614843	-1.68769	2.44966	AQP1
negative regulation of cAMP-mediated signaling (GO:0043951)	1/7	0.234221	0.467628	0.299671	0.614843	-1.68639	2.44778	APLNR
corticosteroid receptor signaling pathway (GO:0031958)	1/7	0.234221	0.467628	0.299671	0.614843	-1.66592	2.41806	CALR
negative regulation of neural precursor cell proliferation (GO:2000178)	1/7	0.234221	0.467628	0.299671	0.614843	-1.65465	2.40171	WNT5A
regulation of glucokinase activity (GO:0033131)	1/7	0.234221	0.467628	0.299671	0.614843	-1.64333	2.38528	MIDN
pyrimidine deoxyribonucleotide biosynthetic process (GO:0009221)	1/7	0.234221	0.467628	0.299671	0.614843	-1.63891	2.37886	TYMS
negative regulation of dendritic spine development (GO:0061000)	1/7	0.234221	0.467628	0.299671	0.614843	-1.62818	2.36329	PTEN
azole transport (GO:0045117)	1/7	0.234221	0.467628	0.299671	0.614843	-1.62411	2.35738	SLC19A2
negative regulation of cell size (GO:0045792)	1/7	0.234221	0.467628	0.299671	0.614843	-1.61232	2.34026	PTEN
iron ion import (GO:0097286)	1/7	0.234221	0.467628	0.299671	0.614843	-1.58734	2.304	TFRC
pronephros development (GO:0048793)	1/7	0.234221	0.467628	0.299671	0.614843	-1.57729	2.28942	HNF1B
male genitalia development (GO:0030539)	1/7	0.234221	0.467628	0.299671	0.614843	-1.54917	2.24861	WT1
regulation of nuclear cell cycle DNA replication (GO:0033262)	1/7	0.234221	0.467628	0.299671	0.614843	-1.53961	2.23473	ATRX
platelet dense granule organization (GO:0060155)	1/7	0.234221	0.467628	0.299671	0.614843	-1.52364	2.21154	ABCA1
cardiac ventricle formation (GO:0003211)	1/7	0.234221	0.467628	0.299671	0.614843	-1.51295	2.19603	MEF2C
negative regulation of endoplasmic reticulum calcium ion concentration (GO:0032471)	1/7	0.234221	0.467628	0.299671	0.614843	-1.51046	2.19241	TGM2
positive regulation of activin receptor signaling pathway (GO:0032927)	1/7	0.234221	0.467628	0.299671	0.614843	-1.50867	2.18981	ACVR2A
embryonic skeletal joint morphogenesis (GO:0060272)	1/7	0.234221	0.467628	0.299671	0.614843	-1.49964	2.17671	CTNNB1
protein deubiquitination involved in ubiquitin-dependent protein catabolic process (GO:0071947)	1/7	0.234221	0.467628	0.299671	0.614843	-1.48475	2.15511	TNFAIP3
trigeminal nerve development (GO:0021559)	1/7	0.234221	0.467628	0.299671	0.614843	-1.46855	2.13159	TFAP2A
vesicle fusion with endoplasmic reticulum-Golgi intermediate compartment (ERGIC) membrane (GO:1990668)	1/7	0.234221	0.467628	0.299671	0.614843	-1.44944	2.10385	CALR
regulation of glial cell apoptotic process (GO:0034350)	1/7	0.234221	0.467628	0.299671	0.614843	-1.41385	2.05218	CCL2
regulation of epithelial to mesenchymal transition involved in endocardial cushion formation (GO:1905005)	1/7	0.234221	0.467628	0.299671	0.614843	-1.40856	2.04451	TGFBR1
positive regulation of sodium ion transmembrane transport (GO:1902307)	1/7	0.234221	0.467628	0.299671	0.614843	-1.38678	2.0129	GLRX
vascular smooth muscle cell development (GO:0097084)	1/7	0.234221	0.467628	0.299671	0.614843	-1.35827	1.97151	VEGFA
negative regulation of vasculature development (GO:1901343)	1/7	0.234221	0.467628	0.299671	0.614843	-1.33782	1.94183	VASH1
spermine metabolic process (GO:0008215)	1/7	0.234221	0.467628	0.299671	0.614843	-1.32183	1.91862	SMS
regulation of saliva secretion (GO:0046877)	1/7	0.234221	0.467628	0.299671	0.614843	-1.3064	1.89622	AQP1
negative regulation of cholesterol storage (GO:0010887)	1/7	0.234221	0.467628	0.299671	0.614843	-1.29904	1.88554	ABCA1
protein localization to nuclear envelope (GO:0090435)	1/7	0.234221	0.467628	0.299671	0.614843	-1.28677	1.86773	NUP155
neuron projection maintenance (GO:1990535)	1/7	0.234221	0.467628	0.299671	0.614843	-1.28119	1.85963	PRNP
regulation of skeletal muscle satellite cell proliferation (GO:0014842)	1/7	0.234221	0.467628	0.299671	0.614843	-1.26499	1.83613	CFLAR
cardiolipin acyl-chain remodeling (GO:0035965)	1/7	0.234221	0.467628	0.299671	0.614843	-1.24826	1.81184	PLA2G4A
positive regulation of interferon-alpha secretion (GO:1902741)	1/7	0.234221	0.467628	0.299671	0.614843	-1.24354	1.80499	IFIH1
cellular hyperosmotic response (GO:0071474)	1/7	0.234221	0.467628	0.299671	0.614843	-1.21817	1.76815	AQP1
regulation of lymphocyte apoptotic process (GO:0070228)	1/7	0.234221	0.467628	0.299671	0.614843	-1.13261	1.64398	LYN
renal filtration cell differentiation (GO:0061318)	1/7	0.234221	0.467628	0.299671	0.614843	-1.1127	1.61507	WT1
glomerular epithelial cell differentiation (GO:0072311)	1/7	0.234221	0.467628	0.299671	0.614843	-1.09651	1.59158	WT1
positive regulation of ATP metabolic process (GO:1903580)	2/24	0.225838	0.467628	0.313731	0.614843	-1.06756	1.58846	PRKAA1;PFKFB3
cellular nitrogen compound catabolic process (GO:0044270)	1/7	0.234221	0.467628	0.299671	0.614843	-1.09098	1.58355	MPST
cellular response to iron ion (GO:0071281)	1/7	0.234221	0.467628	0.299671	0.614843	-1.0746	1.55978	TFAP2A
positive regulation of deacetylase activity (GO:0090045)	1/7	0.234221	0.467628	0.299671	0.614843	-1.07333	1.55792	VEGFA
prepulse inhibition (GO:0060134)	1/7	0.234221	0.467628	0.299671	0.614843	-1.07245	1.55665	PTEN
heart trabecula formation (GO:0060347)	1/7	0.234221	0.467628	0.299671	0.614843	-1.04391	1.51522	TGFBR3
phospholipid dephosphorylation (GO:0046839)	2/24	0.225838	0.467628	0.313731	0.614843	-1.0123	1.50625	SYNJ1;PTEN
regulation of fat cell proliferation (GO:0070344)	1/7	0.234221	0.467628	0.299671	0.614843	-1.0232	1.48516	E2F3
regulation of oxidative stress-induced neuron intrinsic apoptotic signaling pathway (GO:1903376)	1/7	0.234221	0.467628	0.299671	0.614843	-1.01642	1.47532	MCL1
negative regulation of extrinsic apoptotic signaling pathway in absence of ligand (GO:2001240)	2/24	0.225838	0.467628	0.313731	0.614843	-0.985379	1.46618	BCL2L1;MCL1
regulation of interleukin-8 secretion (GO:2000482)	2/24	0.225838	0.467628	0.313731	0.614843	-0.985216	1.46594	TLR1;ANXA1
vitamin transport (GO:0051180)	2/24	0.225838	0.467628	0.313731	0.614843	-0.984129	1.46432	FOLR2;SLC19A2
embryonic camera-type eye morphogenesis (GO:0048596)	1/7	0.234221	0.467628	0.299671	0.614843	-0.99103	1.43847	TFAP2A
galactosylceramide metabolic process (GO:0006681)	1/7	0.234221	0.467628	0.299671	0.614843	-0.986801	1.43233	GALC
regulation of anion channel activity (GO:0010359)	1/7	0.234221	0.467628	0.299671	0.614843	-0.982811	1.42654	PRNP
negative regulation of signal transduction in absence of ligand (GO:1901099)	2/24	0.225838	0.467628	0.313731	0.614843	-0.957364	1.4245	BCL2L1;MCL1
regulation of macrophage apoptotic process (GO:2000109)	1/7	0.234221	0.467628	0.299671	0.614843	-0.963871	1.39905	MEF2C
determination of liver left/right asymmetry (GO:0071910)	1/7	0.234221	0.467628	0.299671	0.614843	-0.962733	1.3974	PKD2
polyamine biosynthetic process (GO:0006596)	1/7	0.234221	0.467628	0.299671	0.614843	-0.930062	1.34997	SMS
metanephros development (GO:0001656)	2/24	0.225838	0.467628	0.313731	0.614843	-0.88224	1.31272	WT1;PKD2
positive regulation of keratinocyte migration (GO:0051549)	1/7	0.234221	0.467628	0.299671	0.614843	-0.867318	1.2589	ADAM9
establishment of mitochondrion localization, microtubule-mediated (GO:0034643)	1/7	0.234221	0.467628	0.299671	0.614843	-0.841948	1.22208	LRPPRC
vocal learning (GO:0042297)	1/7	0.234221	0.467628	0.299671	0.614843	-0.830744	1.20582	SHANK3
imitative learning (GO:0098596)	1/7	0.234221	0.467628	0.299671	0.614843	-0.823317	1.19504	SHANK3
positive regulation of receptor binding (GO:1900122)	1/7	0.234221	0.467628	0.299671	0.614843	-0.809752	1.17535	NRP1
T-helper 17 cell lineage commitment (GO:0072540)	1/7	0.234221	0.467628	0.299671	0.614843	-0.807522	1.17211	IL6
mesodermal cell fate commitment (GO:0001710)	1/7	0.234221	0.467628	0.299671	0.614843	-0.791285	1.14854	KLF4
protein K48-linked deubiquitination (GO:0071108)	2/24	0.225838	0.467628	0.313731	0.614843	-0.761159	1.13256	TNFAIP3;YOD1
regulation of dendritic cell chemotaxis (GO:2000508)	1/7	0.234221	0.467628	0.299671	0.614843	-0.752648	1.09246	CALR
regulation of ATP metabolic process (GO:1903578)	3/44	0.226556	0.467628	0.336099	0.614843	-0.705544	1.04757	NUP155;NUP50;RAE1
negative regulation of glial cell proliferation (GO:0060253)	1/7	0.234221	0.467628	0.299671	0.614843	-0.677403	0.983244	SKI
protein localization to Golgi apparatus (GO:0034067)	2/24	0.225838	0.467628	0.313731	0.614843	-0.658801	0.980254	VPS13C;PAQR3
cholesterol import (GO:0070508)	1/7	0.234221	0.467628	0.299671	0.614843	-0.663277	0.96274	LDLR
cellular response to radiation (GO:0071478)	3/43	0.21665	0.467628	0.324032	0.614843	-0.627851	0.96028	IFI16;ECT2;TANK
retinal ganglion cell axon guidance (GO:0031290)	1/7	0.234221	0.467628	0.299671	0.614843	-0.64604	0.93772	NRP1
morphogenesis of an endothelium (GO:0003159)	1/7	0.234221	0.467628	0.299671	0.614843	-0.641695	0.931413	CTNNB1
positive regulation of ERBB signaling pathway (GO:1901186)	2/24	0.225838	0.467628	0.313731	0.614843	-0.625037	0.930015	PLAUR;RTN4
ammonium transport (GO:0015696)	2/24	0.225838	0.467628	0.313731	0.614843	-0.623066	0.927084	SLC12A2;AQP1
fructose 6-phosphate metabolic process (GO:0006002)	1/7	0.234221	0.467628	0.299671	0.614843	-0.634041	0.920304	GFPT2
chondrocyte development (GO:0002063)	1/7	0.234221	0.467628	0.299671	0.614843	-0.61716	0.895801	BMPR2
long term synaptic depression (GO:0060292)	1/7	0.234221	0.467628	0.299671	0.614843	-0.608617	0.883401	PLK2
response to unfolded protein (GO:0006986)	3/44	0.226556	0.467628	0.336099	0.614843	-0.591085	0.87762	HSPA4;SERPINH1;HSPA13
phagosome-lysosome fusion (GO:0090385)	1/7	0.234221	0.467628	0.299671	0.614843	-0.598989	0.869426	RAB34
determination of left/right symmetry (GO:0007368)	3/43	0.21665	0.467628	0.324032	0.614843	-0.555832	0.850128	OFD1;STIL;PKD2
positive regulation of fibroblast migration (GO:0010763)	1/7	0.234221	0.467628	0.299671	0.614843	-0.581103	0.843464	THBS1
inner ear receptor cell development (GO:0060119)	1/7	0.234221	0.467628	0.299671	0.614843	-0.568144	0.824655	SLC4A7
amine metabolic process (GO:0009308)	1/7	0.234221	0.467628	0.299671	0.614843	-0.519134	0.753518	VCAM1
development of primary male sexual characteristics (GO:0046546)	3/44	0.226556	0.467628	0.336099	0.614843	-0.497326	0.738411	MSH2;WT1;WNT5A
glucocorticoid receptor signaling pathway (GO:0042921)	1/7	0.234221	0.467628	0.299671	0.614843	-0.50002	0.725774	CALR
endoplasmic reticulum membrane organization (GO:0090158)	1/7	0.234221	0.467628	0.299671	0.614843	-0.488556	0.709134	RTN4
positive regulation of amyloid-beta clearance (GO:1900223)	1/7	0.234221	0.467628	0.299671	0.614843	-0.486862	0.706674	LDLR
response to manganese ion (GO:0010042)	1/7	0.234221	0.467628	0.299671	0.614843	-0.484422	0.703134	ADAM9
negative regulation of meiotic nuclear division (GO:0045835)	1/7	0.234221	0.467628	0.299671	0.614843	-0.481182	0.69843	FBXO5
peptidyl-proline hydroxylation (GO:0019511)	1/7	0.234221	0.467628	0.299671	0.614843	-0.466547	0.677188	P4HB
cellular triglyceride homeostasis (GO:0035356)	1/7	0.234221	0.467628	0.299671	0.614843	-0.460144	0.667894	XBP1
regulation of osteoclast development (GO:2001204)	1/7	0.234221	0.467628	0.299671	0.614843	-0.444547	0.645255	FBN1
maintenance of protein location in extracellular region (GO:0071694)	1/7	0.234221	0.467628	0.299671	0.614843	-0.430167	0.624383	FBN1
endosome to lysosome transport via multivesicular body sorting pathway (GO:0032510)	1/7	0.234221	0.467628	0.299671	0.614843	-0.423723	0.615029	LYST
heparan sulfate proteoglycan biosynthetic process, polysaccharide chain biosynthetic process (GO:0015014)	1/7	0.234221	0.467628	0.299671	0.614843	-0.397889	0.577531	EXT1
iron ion homeostasis (GO:0055072)	4/64	0.217257	0.467628	0.343671	0.614843	-0.361876	0.552466	SMAD4;TFRC;CYBRD1;HMOX1
positive regulation of cell projection organization (GO:0031346)	4/64	0.217257	0.467628	0.343671	0.614843	-0.352442	0.538063	LYN;DPYSL3;WNT5A;ABL2
melanosome organization (GO:0032438)	2/24	0.225838	0.467628	0.313731	0.614843	-0.349267	0.519687	RAB32;LYST
regulation of NFAT protein import into nucleus (GO:0051532)	1/7	0.234221	0.467628	0.299671	0.614843	-0.314019	0.455795	DYRK2
venous blood vessel morphogenesis (GO:0048845)	1/7	0.234221	0.467628	0.299671	0.614843	-0.306708	0.445183	VEGFA
neutrophil extravasation (GO:0072672)	1/7	0.234221	0.467628	0.299671	0.614843	-0.289939	0.420844	PIK3CD
positive regulation of protein modification by small protein conjugation or removal (GO:1903322)	4/66	0.233286	0.467628	0.363663	0.616723	-0.286502	0.417001	ARRB2;TANK;MALT1;SMAD7
DNA synthesis involved in DNA repair (GO:0000731)	4/66	0.233286	0.467628	0.363663	0.616723	-0.273811	0.39853	PCNA;RPA3;DTL;POLE
carbohydrate homeostasis (GO:0033500)	4/64	0.217257	0.467628	0.343671	0.614843	-0.247825	0.378348	CYB5R4;PRKAA1;IRS1;PDK4
positive regulation of oxidative stress-induced cell death (GO:1903209)	1/7	0.234221	0.467628	0.299671	0.614843	-0.250035	0.362924	TLR4
negative regulation of protein kinase activity (GO:0006469)	6/110	0.229761	0.467628	0.393074	0.621311	-0.243772	0.358519	SPRED1;ADARB1;TRIB1;ASPN;CORO1C;IGF1R
surfactant homeostasis (GO:0043129)	1/7	0.234221	0.467628	0.299671	0.614843	-0.24539	0.356181	VEGFA
regulation of ion homeostasis (GO:2000021)	2/24	0.225838	0.467628	0.313731	0.614843	-0.231707	0.344765	WNK1;SLC30A1
positive regulation of intracellular estrogen receptor signaling pathway (GO:0033148)	1/7	0.234221	0.467628	0.299671	0.614843	-0.219314	0.318331	PAK1
glycolipid metabolic process (GO:0006664)	4/66	0.233286	0.467628	0.363663	0.616723	-0.20106	0.292641	GALC;KDELC1;B3GNT5;ST3GAL6
mitotic metaphase plate congression (GO:0007080)	3/44	0.226556	0.467628	0.336099	0.614843	-0.19403	0.288089	CDC23;KIF14;KIF2C
positive regulation of interferon-gamma production (GO:0032729)	3/44	0.226556	0.467628	0.336099	0.614843	-0.191692	0.284617	PDE4D;PDE4B;TLR4
sterol import (GO:0035376)	1/7	0.234221	0.467628	0.299671	0.614843	-0.153645	0.223014	LDLR
male gonad development (GO:0008584)	3/44	0.226556	0.467628	0.336099	0.614843	-0.135967	0.201879	MSH2;WT1;WNT5A
negative regulation of axon extension (GO:0030517)	2/24	0.225838	0.467628	0.313731	0.614843	-0.109896	0.163518	EPHA4;RTN4
insulin secretion involved in cellular response to glucose stimulus (GO:0035773)	1/7	0.234221	0.467628	0.299671	0.614843	-0.108047	0.156829	RAB11FIP2
nucleobase-containing compound catabolic process (GO:0034655)	3/44	0.226556	0.467628	0.336099	0.614843	-0.0797376	0.118391	ENTPD1;RNASET2;RNASE6
negative regulation of cell cycle phase transition (GO:1901988)	1/7	0.234221	0.467628	0.299671	0.614843	-0.00221811	0.00321956	ZFP36L1
regulation of lysosomal protein catabolic process (GO:1905165)	1/7	0.234221	0.467628	0.299671	0.614843	0.0378989	-0.0550098	LDLR
protein transmembrane import into intracellular organelle (GO:0044743)	3/44	0.226556	0.467628	0.336099	0.614843	0.0566887	-0.0841692	HSPA4;DNAJC15;TOMM22
positive regulation of trophoblast cell migration (GO:1901165)	1/7	0.234221	0.467628	0.299671	0.614843	0.0816869	-0.118568	SMURF2
positive regulation of ion transmembrane transporter activity (GO:0032414)	2/24	0.225838	0.467628	0.313731	0.614843	0.151998	-0.226164	WNK1;GLRX
nuclear-transcribed mRNA catabolic process, deadenylation-dependent decay (GO:0000288)	4/64	0.217257	0.467628	0.343671	0.614843	0.186588	-0.284859	EIF4A1;EXOSC6;LSM5;EIF4B
regulation of release of sequestered calcium ion into cytosol by sarcoplasmic reticulum (GO:0010880)	2/24	0.225838	0.467628	0.313731	0.614843	0.315517	-0.469469	PDE4D;CLIC2
negative regulation of axon regeneration (GO:0048681)	1/8	0.262871	0.469598	0.330178	0.614843	-2.58594	3.45505	EPHA4
regulation of toll-like receptor 3 signaling pathway (GO:0034139)	1/8	0.262871	0.469598	0.330178	0.614843	-2.17167	2.90154	TNFAIP3
positive regulation of fatty acid beta-oxidation (GO:0032000)	1/8	0.262871	0.469598	0.330178	0.614843	-2.08519	2.786	IRS1
positive regulation of protein deubiquitination (GO:1903003)	1/8	0.262871	0.469598	0.330178	0.614843	-2.00606	2.68028	TANK
chromatin-mediated maintenance of transcription (GO:0048096)	1/8	0.262871	0.469598	0.330178	0.614843	-1.94858	2.60347	CHEK1
negative regulation of macrophage activation (GO:0043031)	1/8	0.262871	0.469598	0.330178	0.614843	-1.93238	2.58184	LDLR
activation of signaling protein activity involved in unfolded protein response (GO:0006987)	1/8	0.262871	0.469598	0.330178	0.614843	-1.85572	2.47941	BAX
thiamine-containing compound metabolic process (GO:0042723)	1/8	0.262871	0.469598	0.330178	0.614843	-1.82686	2.44085	SLC19A2
regulation of meiotic nuclear division (GO:0040020)	1/8	0.262871	0.469598	0.330178	0.614843	-1.82576	2.43938	FBXO5
cellular response to hydroxyurea (GO:0072711)	1/8	0.262871	0.469598	0.330178	0.614843	-1.79584	2.39941	ATRX
auditory receptor cell differentiation (GO:0042491)	1/8	0.262871	0.469598	0.330178	0.614843	-1.74965	2.33769	SLC4A7
regulation of toll-like receptor 9 signaling pathway (GO:0034163)	1/8	0.262871	0.469598	0.330178	0.614843	-1.72084	2.2992	RSAD2
heme catabolic process (GO:0042167)	1/8	0.262871	0.469598	0.330178	0.614843	-1.71186	2.2872	HMOX1
vascular smooth muscle contraction (GO:0014829)	1/8	0.262871	0.469598	0.330178	0.614843	-1.70914	2.28357	PIK3C2A
negative regulation of T cell mediated immunity (GO:0002710)	1/8	0.262871	0.469598	0.330178	0.614843	-1.70522	2.27832	SMAD7
purine ribonucleotide transport (GO:0015868)	1/8	0.262871	0.469598	0.330178	0.614843	-1.68448	2.25061	SLC25A16
regulation of alpha-beta T cell differentiation (GO:0046637)	1/8	0.262871	0.469598	0.330178	0.614843	-1.65517	2.21145	PRDM1
regulation of high voltage-gated calcium channel activity (GO:1901841)	1/8	0.262871	0.469598	0.330178	0.614843	-1.65342	2.20912	PDE4B
attachment of GPI anchor to protein (GO:0016255)	1/8	0.262871	0.469598	0.330178	0.614843	-1.64407	2.19663	PLAUR
pharyngeal arch artery morphogenesis (GO:0061626)	1/8	0.262871	0.469598	0.330178	0.614843	-1.63923	2.19015	BMPR2
carnitine transport (GO:0015879)	1/8	0.262871	0.469598	0.330178	0.614843	-1.61115	2.15264	SLC25A15
amino-acid betaine transport (GO:0015838)	1/8	0.262871	0.469598	0.330178	0.614843	-1.61025	2.15144	SLC25A15
porphyrin-containing compound catabolic process (GO:0006787)	1/8	0.262871	0.469598	0.330178	0.614843	-1.59287	2.12822	HMOX1
fusion of virus membrane with host plasma membrane (GO:0019064)	1/8	0.262871	0.469598	0.330178	0.614843	-1.54546	2.06488	CXCR4
fructose metabolic process (GO:0006000)	1/8	0.262871	0.469598	0.330178	0.614843	-1.52517	2.03776	ALDOC
regulation of isotype switching (GO:0045191)	1/8	0.262871	0.469598	0.330178	0.614843	-1.51612	2.02567	TFRC
positive regulation of macrophage migration (GO:1905523)	1/8	0.262871	0.469598	0.330178	0.614843	-1.51577	2.0252	THBS1
protein C-linked glycosylation via 2'-alpha-mannosyl-L-tryptophan (GO:0018406)	1/8	0.262871	0.469598	0.330178	0.614843	-1.51467	2.02374	DPY19L1
regulation of interleukin-23 production (GO:0032667)	1/8	0.262871	0.469598	0.330178	0.614843	-1.50136	2.00595	TLR4
negative regulation of transporter activity (GO:0032410)	1/8	0.262871	0.469598	0.330178	0.614843	-1.49802	2.00149	PPIF
adenine nucleotide transport (GO:0051503)	1/8	0.262871	0.469598	0.330178	0.614843	-1.48857	1.98886	SLC25A16
response to type I interferon (GO:0034340)	1/8	0.262871	0.469598	0.330178	0.614843	-1.47781	1.97449	SHMT2
positive regulation of RIG-I signaling pathway (GO:1900246)	1/8	0.262871	0.469598	0.330178	0.614843	-1.47164	1.96625	DDX60
wound healing, spreading of epidermal cells (GO:0035313)	1/8	0.262871	0.469598	0.330178	0.614843	-1.43691	1.91984	COL5A1
central nervous system neuron axonogenesis (GO:0021955)	1/8	0.262871	0.469598	0.330178	0.614843	-1.42565	1.9048	PTEN
regulation of T-helper 17 type immune response (GO:2000316)	1/8	0.262871	0.469598	0.330178	0.614843	-1.42406	1.90267	SMAD7
regulation of atrial cardiac muscle cell membrane repolarization (GO:0060372)	1/8	0.262871	0.469598	0.330178	0.614843	-1.41147	1.88585	FLNA
negative regulation of cell adhesion mediated by integrin (GO:0033629)	1/8	0.262871	0.469598	0.330178	0.614843	-1.41022	1.88418	SERPINE1
membrane fusion involved in viral entry into host cell (GO:0039663)	1/8	0.262871	0.469598	0.330178	0.614843	-1.3898	1.85689	CXCR4
negative regulation of nitrogen compound metabolic process (GO:0051172)	1/8	0.262871	0.469598	0.330178	0.614843	-1.34746	1.80033	LDLR
lymphatic endothelial cell differentiation (GO:0060836)	1/8	0.262871	0.469598	0.330178	0.614843	-1.34094	1.79161	BMPR2
negative regulation of keratinocyte proliferation (GO:0010839)	1/8	0.262871	0.469598	0.330178	0.614843	-1.33112	1.7785	PTPRK
positive regulation of B cell differentiation (GO:0045579)	1/8	0.262871	0.469598	0.330178	0.614843	-1.32534	1.77077	XBP1
negative regulation of calcium ion import (GO:0090281)	1/8	0.262871	0.469598	0.330178	0.614843	-1.31309	1.75441	SLC30A1
positive regulation of phospholipid biosynthetic process (GO:0071073)	1/8	0.262871	0.469598	0.330178	0.614843	-1.30946	1.74956	ACSL3
positive regulation of lymphocyte apoptotic process (GO:0070230)	1/8	0.262871	0.469598	0.330178	0.614843	-1.3023	1.73999	PRELID1
positive regulation of apoptotic cell clearance (GO:2000427)	1/8	0.262871	0.469598	0.330178	0.614843	-1.27425	1.70251	CCL2
regulation of response to biotic stimulus (GO:0002831)	1/8	0.262871	0.469598	0.330178	0.614843	-1.26609	1.69161	CD55
reproductive system development (GO:0061458)	1/8	0.262871	0.469598	0.330178	0.614843	-1.26272	1.68711	WT1
sequestering of extracellular ligand from receptor (GO:0035581)	1/8	0.262871	0.469598	0.330178	0.614843	-1.23498	1.65004	FBN1
death-inducing signaling complex assembly (GO:0071550)	1/8	0.262871	0.469598	0.330178	0.614843	-1.20715	1.61286	TANK
negative regulation of platelet-derived growth factor receptor-beta signaling pathway (GO:2000587)	1/8	0.262871	0.469598	0.330178	0.614843	-1.14928	1.53554	PDGFRB
negative regulation of dendrite morphogenesis (GO:0050774)	1/8	0.262871	0.469598	0.330178	0.614843	-1.12473	1.50274	PTEN
positive regulation of cyclin-dependent protein serine/threonine kinase activity involved in G1/S transition of mitotic cell cycle (GO:0031659)	1/8	0.262871	0.469598	0.330178	0.614843	-1.11769	1.49334	PKD2
regulation of T-helper 1 cell differentiation (GO:0045625)	1/8	0.262871	0.469598	0.330178	0.614843	-1.11766	1.4933	ANXA1
elastic fiber assembly (GO:0048251)	1/8	0.262871	0.469598	0.330178	0.614843	-1.09527	1.46338	LOX
negative regulation of cardiac muscle cell differentiation (GO:2000726)	1/8	0.262871	0.469598	0.330178	0.614843	-1.08458	1.44909	SMAD4
regulation of natural killer cell chemotaxis (GO:2000501)	1/8	0.262871	0.469598	0.330178	0.614843	-1.07987	1.4428	CCL2
DNA replication initiation (GO:0006270)	2/25	0.239816	0.469598	0.329943	0.614843	-1.00683	1.43764	PRIM2;POLE
mucosal immune response (GO:0002385)	2/25	0.239816	0.469598	0.329943	0.614843	-0.990172	1.41385	HIST2H2BE;HIST1H2BC
phosphate ion transmembrane transport (GO:0035435)	1/8	0.262871	0.469598	0.330178	0.614843	-1.04697	1.39885	SLC20A1
regulation of lamellipodium assembly (GO:0010591)	2/26	0.253832	0.469598	0.346046	0.614843	-1.0169	1.39425	FSCN1;EPHA2
regulation of hormone biosynthetic process (GO:0046885)	1/8	0.262871	0.469598	0.330178	0.614843	-1.0338	1.38125	TRERF1
peptide hormone secretion (GO:0030072)	2/26	0.253832	0.469598	0.346046	0.614843	-1.00147	1.3731	CYB5R4;IL6
valine metabolic process (GO:0006573)	1/8	0.262871	0.469598	0.330178	0.614843	-1.02491	1.36937	BCAT1
box C/D snoRNP assembly (GO:0000492)	1/8	0.262871	0.469598	0.330178	0.614843	-1.016	1.35747	RUVBL1
mitral valve development (GO:0003174)	1/8	0.262871	0.469598	0.330178	0.614843	-1.01521	1.35642	BMPR2
chaperone mediated protein folding requiring cofactor (GO:0051085)	2/25	0.239816	0.469598	0.329943	0.614843	-0.935858	1.3363	HSPA4;HSPA13
sulfur amino acid biosynthetic process (GO:0000097)	1/8	0.262871	0.469598	0.330178	0.614843	-0.99512	1.32957	CBS
replication fork protection (GO:0048478)	1/8	0.262871	0.469598	0.330178	0.614843	-0.96409	1.28811	DONSON
protein C-linked glycosylation via tryptophan (GO:0018317)	1/8	0.262871	0.469598	0.330178	0.614843	-0.962095	1.28545	DPY19L1
negative regulation of MyD88-independent toll-like receptor signaling pathway (GO:0034128)	1/8	0.262871	0.469598	0.330178	0.614843	-0.934276	1.24828	TLR4
negative regulation of muscle hypertrophy (GO:0014741)	1/8	0.262871	0.469598	0.330178	0.614843	-0.924262	1.2349	SMAD4
positive regulation of vascular endothelial growth factor production (GO:0010575)	2/25	0.239816	0.469598	0.329943	0.614843	-0.861647	1.23033	HPSE;PTGS2
positive regulation of lamellipodium morphogenesis (GO:2000394)	1/8	0.262871	0.469598	0.330178	0.614843	-0.911119	1.21734	CORO1C
pri-miRNA transcription from RNA polymerase II promoter (GO:0061614)	1/8	0.262871	0.469598	0.330178	0.614843	-0.909399	1.21504	KLF4
negative regulation of endothelial cell apoptotic process (GO:2000352)	2/25	0.239816	0.469598	0.329943	0.614843	-0.849749	1.21334	SERPINE1;TNFAIP3
smooth muscle cell migration (GO:0014909)	1/8	0.262871	0.469598	0.330178	0.614843	-0.906167	1.21072	PDGFRB
negative regulation of insulin receptor signaling pathway (GO:0046627)	2/26	0.253832	0.469598	0.346046	0.614843	-0.872797	1.19668	SOCS3;IRS1
cardiac muscle cell-cardiac muscle cell adhesion (GO:0086042)	1/8	0.262871	0.469598	0.330178	0.614843	-0.870478	1.16304	DSG2
cellular response to epidermal growth factor stimulus (GO:0071364)	2/26	0.253832	0.469598	0.346046	0.614843	-0.846081	1.16005	EEF1A1;ZFP36L1
intracellular sterol transport (GO:0032366)	1/8	0.262871	0.469598	0.330178	0.614843	-0.833997	1.11429	ABCA1
receptor catabolic process (GO:0032801)	2/25	0.239816	0.469598	0.329943	0.614843	-0.779439	1.11295	AP2B1;LGMN
regulation of DNA endoreduplication (GO:0032875)	1/8	0.262871	0.469598	0.330178	0.614843	-0.813239	1.08656	SMC3
negative regulation of leukocyte migration (GO:0002686)	1/8	0.262871	0.469598	0.330178	0.614843	-0.806266	1.07724	HMOX1
cellular senescence (GO:0090398)	2/25	0.239816	0.469598	0.329943	0.614843	-0.750672	1.07187	HMGA1;CALR
regulation of apoptotic signaling pathway (GO:2001233)	2/26	0.253832	0.469598	0.346046	0.614843	-0.777984	1.06668	CYLD;TGFBR1
negative regulation of interleukin-8 secretion (GO:2000483)	1/8	0.262871	0.469598	0.330178	0.614843	-0.797868	1.06602	ANXA1
regulation of endocytic recycling (GO:2001135)	1/8	0.262871	0.469598	0.330178	0.614843	-0.796076	1.06363	EHD1
regulation of myosin-light-chain-phosphatase activity (GO:0035507)	1/8	0.262871	0.469598	0.330178	0.614843	-0.7873	1.0519	NUAK1
positive regulation of interleukin-5 production (GO:0032754)	1/8	0.262871	0.469598	0.330178	0.614843	-0.782449	1.04542	PDE4D
proteasomal ubiquitin-independent protein catabolic process (GO:0010499)	2/25	0.239816	0.469598	0.329943	0.614843	-0.729292	1.04134	PSME4;PSMB8
regulation of AMPA receptor activity (GO:2000311)	2/25	0.239816	0.469598	0.329943	0.614843	-0.71634	1.02285	MEF2C;SHANK3
positive regulation of insulin receptor signaling pathway (GO:0046628)	1/8	0.262871	0.469598	0.330178	0.614843	-0.76282	1.0192	IRS1
regulation of dendritic spine maintenance (GO:1902950)	1/8	0.262871	0.469598	0.330178	0.614843	-0.760178	1.01567	PRNP
regulation of DNA damage response, signal transduction by p53 class mediator (GO:0043516)	2/26	0.253832	0.469598	0.346046	0.614843	-0.732236	1.00396	SPRED1;PMAIP1
positive regulation of dendritic spine morphogenesis (GO:0061003)	1/8	0.262871	0.469598	0.330178	0.614843	-0.726447	0.970598	CAPRIN2
receptor clustering (GO:0043113)	2/25	0.239816	0.469598	0.329943	0.614843	-0.668506	0.954549	ITGB2;FLNA
rRNA-containing ribonucleoprotein complex export from nucleus (GO:0071428)	1/8	0.262871	0.469598	0.330178	0.614843	-0.70536	0.942424	XPO1
regulation of protein ubiquitination involved in ubiquitin-dependent protein catabolic process (GO:2000058)	2/26	0.253832	0.469598	0.346046	0.614843	-0.681974	0.935043	RPL23;PTEN
positive regulation of mitotic cell cycle spindle assembly checkpoint (GO:0090267)	1/8	0.262871	0.469598	0.330178	0.614843	-0.698911	0.933808	MAD2L1
activation of cysteine-type endopeptidase activity involved in apoptotic process by cytochrome c (GO:0008635)	1/8	0.262871	0.469598	0.330178	0.614843	-0.698633	0.933436	BAX
negative regulation of sequestering of calcium ion (GO:0051283)	2/25	0.239816	0.469598	0.329943	0.614843	-0.652109	0.931136	ITPR1;PKD2
macromolecule modification (GO:0043412)	2/25	0.239816	0.469598	0.329943	0.614843	-0.644018	0.919583	ST3GAL6;LRPPRC
regulation of mitochondrial fusion (GO:0010635)	1/8	0.262871	0.469598	0.330178	0.614843	-0.67379	0.900245	BNIP3
positive regulation of leukocyte mediated cytotoxicity (GO:0001912)	2/26	0.253832	0.469598	0.346046	0.614843	-0.652575	0.894735	LAMP1;STX7
positive regulation of dephosphorylation (GO:0035306)	2/25	0.239816	0.469598	0.329943	0.614843	-0.626225	0.894178	ANKLE2;DLC1
positive regulation of dendritic cell chemotaxis (GO:2000510)	1/8	0.262871	0.469598	0.330178	0.614843	-0.653766	0.873491	CALR
epithelial cell differentiation involved in kidney development (GO:0035850)	1/8	0.262871	0.469598	0.330178	0.614843	-0.623774	0.833418	MEF2C
venous blood vessel development (GO:0060841)	1/8	0.262871	0.469598	0.330178	0.614843	-0.617569	0.825128	BMPR2
adenylate cyclase-activating dopamine receptor signaling pathway (GO:0007191)	1/8	0.262871	0.469598	0.330178	0.614843	-0.616483	0.823677	GNG2
response to alcohol (GO:0097305)	2/26	0.253832	0.469598	0.346046	0.614843	-0.598942	0.821199	TGFBR3;TGFBR1
positive regulation of microtubule polymerization or depolymerization (GO:0031112)	2/25	0.239816	0.469598	0.329943	0.614843	-0.568263	0.811414	PAK1;CDK5R1
positive regulation of nuclear division (GO:0051785)	2/26	0.253832	0.469598	0.346046	0.614843	-0.576057	0.789822	PDGFRB;TGFA
regulation of T cell activation (GO:0050863)	3/45	0.236546	0.469598	0.348154	0.614843	-0.546976	0.788527	PRELID1;GPNMB;CCL2
positive regulation of glutamate receptor signaling pathway (GO:1900451)	1/8	0.262871	0.469598	0.330178	0.614843	-0.584707	0.781221	SHANK3
organophosphate ester transport (GO:0015748)	2/26	0.253832	0.469598	0.346046	0.614843	-0.550611	0.754933	PRELID1;LDLR
tetrahydrofolate interconversion (GO:0035999)	1/8	0.262871	0.469598	0.330178	0.614843	-0.563725	0.753187	TYMS
negative regulation of glial cell apoptotic process (GO:0034351)	1/8	0.262871	0.469598	0.330178	0.614843	-0.553737	0.739843	CCL2
forebrain neuron differentiation (GO:0021879)	1/8	0.262871	0.469598	0.330178	0.614843	-0.552523	0.738221	SHANK3
heterotypic cell-cell adhesion (GO:0034113)	2/26	0.253832	0.469598	0.346046	0.614843	-0.53416	0.732378	ITGB2;DSG2
positive regulation of lipid transport (GO:0032370)	1/8	0.262871	0.469598	0.330178	0.614843	-0.541287	0.723209	PRELID1
oxygen transport (GO:0015671)	1/8	0.262871	0.469598	0.330178	0.614843	-0.53223	0.711107	HBB
oxaloacetate metabolic process (GO:0006107)	1/8	0.262871	0.469598	0.330178	0.614843	-0.516355	0.689896	MDH1
regulation of generation of precursor metabolites and energy (GO:0043467)	3/47	0.256739	0.469598	0.372186	0.617839	-0.503943	0.685208	NUP155;NUP50;RAE1
positive regulation of isomerase activity (GO:0010912)	1/8	0.262871	0.469598	0.330178	0.614843	-0.491198	0.656284	PLSCR1
leucine metabolic process (GO:0006551)	1/8	0.262871	0.469598	0.330178	0.614843	-0.474059	0.633385	BCAT1
cellular response to gonadotropin stimulus (GO:0071371)	1/8	0.262871	0.469598	0.330178	0.614843	-0.472832	0.631746	WT1
regulation of synaptic transmission, glutamatergic (GO:0051966)	3/46	0.24661	0.469598	0.360187	0.614843	-0.437869	0.612993	MEF2C;TSHZ3;SHANK3
hexose biosynthetic process (GO:0019319)	3/45	0.236546	0.469598	0.348154	0.614843	-0.410858	0.592298	MDH1;MDH2;ALDOC
regulation of endothelial cell chemotaxis to fibroblast growth factor (GO:2000544)	1/8	0.262871	0.469598	0.330178	0.614843	-0.43595	0.582468	CXCL13
melanocyte differentiation (GO:0030318)	1/8	0.262871	0.469598	0.330178	0.614843	-0.431627	0.576693	MEF2C
positive regulation of macroautophagy (GO:0016239)	3/45	0.236546	0.469598	0.348154	0.614843	-0.391886	0.564947	LARP1;BNIP3;PIP4K2A
cellular response to leptin stimulus (GO:0044320)	1/8	0.262871	0.469598	0.330178	0.614843	-0.401979	0.537081	NR4A3
chondroitin sulfate proteoglycan metabolic process (GO:0050654)	1/8	0.262871	0.469598	0.330178	0.614843	-0.398717	0.532722	CSGALNACT2
substrate-dependent cell migration, cell extension (GO:0006930)	1/8	0.262871	0.469598	0.330178	0.614843	-0.389041	0.519793	NRP1
cellular response to laminar fluid shear stress (GO:0071499)	1/8	0.262871	0.469598	0.330178	0.614843	-0.383063	0.511807	KLF4
positive regulation of interleukin-8 production (GO:0032757)	3/45	0.236546	0.469598	0.348154	0.614843	-0.354468	0.511006	TLR1;SERPINE1;TLR4
regulation of MDA-5 signaling pathway (GO:0039533)	1/8	0.262871	0.469598	0.330178	0.614843	-0.382127	0.510556	DDX60
positive regulation of cellular senescence (GO:2000774)	1/8	0.262871	0.469598	0.330178	0.614843	-0.371643	0.496548	HMGA1
negative regulation of type 2 immune response (GO:0002829)	1/8	0.262871	0.469598	0.330178	0.614843	-0.349253	0.466633	ANXA1
hyperosmotic response (GO:0006972)	1/8	0.262871	0.469598	0.330178	0.614843	-0.335677	0.448494	AQP1
regulation of cell-cell adhesion mediated by integrin (GO:0033632)	1/8	0.262871	0.469598	0.330178	0.614843	-0.330465	0.441531	CXCL13
positive regulation of protein localization to cell periphery (GO:1904377)	3/47	0.256739	0.469598	0.372186	0.617839	-0.323809	0.440282	ITGA3;PIK3R1;EPHA2
positive regulation of immune effector process (GO:0002699)	2/25	0.239816	0.469598	0.329943	0.614843	-0.287525	0.410552	XBP1;DDX60
folic acid transport (GO:0015884)	1/8	0.262871	0.469598	0.330178	0.614843	-0.30371	0.405784	FOLR2
metanephric nephron tubule development (GO:0072234)	1/8	0.262871	0.469598	0.330178	0.614843	-0.277933	0.371344	PKD2
positive regulation of extracellular matrix disassembly (GO:0090091)	1/8	0.262871	0.469598	0.330178	0.614843	-0.277526	0.3708	FSCN1
long-chain fatty acid import (GO:0044539)	1/8	0.262871	0.469598	0.330178	0.614843	-0.269954	0.360682	ACSL3
cartilage development (GO:0051216)	3/47	0.256739	0.469598	0.372186	0.617839	-0.260063	0.353606	MEF2C;FGFR3;RUNX2
detection of molecule of bacterial origin (GO:0032490)	1/8	0.262871	0.469598	0.330178	0.614843	-0.244767	0.32703	TLR4
negative regulation of T cell cytokine production (GO:0002725)	1/8	0.262871	0.469598	0.330178	0.614843	-0.230905	0.30851	SMAD7
retrograde axonal transport (GO:0008090)	1/8	0.262871	0.469598	0.330178	0.614843	-0.220877	0.295112	DST
negative regulation of cyclin-dependent protein serine/threonine kinase activity involved in G1/S transition of mitotic cell cycle (GO:0031658)	1/8	0.262871	0.469598	0.330178	0.614843	-0.219459	0.293217	PTEN
vesicle transport along actin filament (GO:0030050)	1/8	0.262871	0.469598	0.330178	0.614843	-0.207187	0.27682	MYO5A
positive regulation of microtubule polymerization (GO:0031116)	2/25	0.239816	0.469598	0.329943	0.614843	-0.193332	0.276056	PAK1;CDK5R1
peptidyl-threonine phosphorylation (GO:0018107)	4/69	0.257829	0.469598	0.393587	0.621311	-0.199615	0.270569	WNK1;CHEK1;TGFBR1;CDK5R1
positive regulation of epithelial cell differentiation involved in kidney development (GO:2000698)	1/8	0.262871	0.469598	0.330178	0.614843	-0.198418	0.265104	LIF
pyruvate metabolic process (GO:0006090)	3/47	0.256739	0.469598	0.372186	0.617839	-0.192005	0.261067	SLC16A1;SLC16A3;HK1
protein complex disassembly (GO:0043241)	3/47	0.256739	0.469598	0.372186	0.617839	-0.191293	0.2601	GABARAPL1;CSNK1A1;CTNNB1
regulation of protein heterodimerization activity (GO:0043497)	1/8	0.262871	0.469598	0.330178	0.614843	-0.186691	0.249437	BAX
response to dsRNA (GO:0043331)	2/25	0.239816	0.469598	0.329943	0.614843	-0.168618	0.240767	PMAIP1;IRAK3
positive regulation of synaptic transmission (GO:0050806)	4/68	0.249588	0.469598	0.383629	0.617839	-0.138323	0.191985	TSHZ3;PLK2;PTEN;SHANK3
chylomicron remnant clearance (GO:0034382)	1/8	0.262871	0.469598	0.330178	0.614843	-0.142411	0.190274	LDLR
positive regulation of histone H4 acetylation (GO:0090240)	1/8	0.262871	0.469598	0.330178	0.614843	-0.138581	0.185157	ARRB1
store-operated calcium entry (GO:0002115)	1/8	0.262871	0.469598	0.330178	0.614843	-0.135832	0.181483	ORAI2
peptide catabolic process (GO:0043171)	2/26	0.253832	0.469598	0.346046	0.614843	-0.129359	0.177362	ERAP2;ERAP1
positive regulation of CD4-positive, alpha-beta T cell activation (GO:2000516)	1/8	0.262871	0.469598	0.330178	0.614843	-0.122837	0.164121	CD55
amino acid import across plasma membrane (GO:0089718)	1/8	0.262871	0.469598	0.330178	0.614843	-0.115697	0.154582	SLC7A1
positive regulation of transferase activity (GO:0051347)	7/138	0.258834	0.469598	0.445168	0.638123	-0.0832549	0.112525	PDGFRB;EPHA4;EPM2AIP1;KLF4;FGFR3;EPHA2;IGF1R
adherens junction organization (GO:0034332)	3/45	0.236546	0.469598	0.348154	0.614843	-0.0725195	0.104545	ZNF703;CTNNB1;SMAD7
cellular response to ionizing radiation (GO:0071479)	3/47	0.256739	0.469598	0.372186	0.617839	-0.0593616	0.0807136	IFI16;ECT2;TANK
kidney epithelium development (GO:0072073)	1/8	0.262871	0.469598	0.330178	0.614843	-0.0477381	0.0637824	WT1
aminoglycan biosynthetic process (GO:0006023)	3/47	0.256739	0.469598	0.372186	0.617839	-0.0399872	0.0543704	EXT1;B3GNT5;XYLT1
T-helper 1 type immune response (GO:0042088)	1/8	0.262871	0.469598	0.330178	0.614843	-0.0356818	0.0476741	TLR4
COPII-coated vesicle budding (GO:0090114)	4/69	0.257829	0.469598	0.393587	0.621311	-0.0302655	0.0410237	VAPA;TRAPPC10;TGFA;MIA3
regulation of cardiac muscle cell action potential (GO:0098901)	2/25	0.239816	0.469598	0.329943	0.614843	0.0509178	-0.0727048	FLNA;DSG2
nucleotide-binding domain, leucine rich repeat containing receptor signaling pathway (GO:0035872)	2/26	0.253832	0.469598	0.346046	0.614843	0.0597338	-0.0819	CYLD;TNFAIP3
regulation of protein deubiquitination (GO:0090085)	1/8	0.262871	0.469598	0.330178	0.614843	0.0827427	-0.110552	TANK
protein methylation (GO:0006479)	3/47	0.256739	0.469598	0.372186	0.617839	0.0876568	-0.119186	EEF1A1;FAM98A;EZH2
positive regulation of cytosolic calcium ion concentration (GO:0007204)	7/134	0.236197	0.469598	0.416555	0.624669	0.0889012	-0.128292	C5AR1;FPR1;ABL2;CXCR4;CXCL13;JPH1;CD55
cytoplasmic pattern recognition receptor signaling pathway (GO:0002753)	2/25	0.239816	0.469598	0.329943	0.614843	0.0968818	-0.138336	CYLD;TNFAIP3
antigen receptor-mediated signaling pathway (GO:0050851)	12/258	0.260261	0.469598	0.512897	0.66898	0.117189	-0.157745	MEF2C;PAK1;INPP5D;PDE4D;PSME4;PDE4B;PIK3CD;BTN3A3;MNDA;PIK3R1;MALT1;PSMB8
positive regulation of viral life cycle (GO:1903902)	3/45	0.236546	0.469598	0.348154	0.614843	0.115949	-0.167153	LARP1;ADARB1;P4HB
signal transduction in response to DNA damage (GO:0042770)	2/26	0.253832	0.469598	0.346046	0.614843	0.123963	-0.169964	ATRX;BID
SRP-dependent cotranslational protein targeting to membrane (GO:0006614)	5/90	0.246957	0.469598	0.398373	0.621311	0.121534	-0.169971	RPS27;RPL23;RPL27;RPL37;RPS23
cellular response to light stimulus (GO:0071482)	4/67	0.241405	0.469598	0.373652	0.617839	0.126944	-0.180423	PCNA;PTPRK;CDC25A;AQP1
cellular response to platelet-derived growth factor stimulus (GO:0036120)	1/8	0.262871	0.469598	0.330178	0.614843	0.240399	-0.321194	HAS2
regulation of glycogen (starch) synthase activity (GO:2000465)	1/8	0.262871	0.469598	0.330178	0.614843	0.25717	-0.343602	EPM2AIP1
nuclear-transcribed mRNA catabolic process, nonsense-mediated decay (GO:0000184)	6/113	0.248298	0.469598	0.416567	0.624669	0.257099	-0.358171	RPS27;RPL23;UPF3B;RPL27;RPL37;RPS23
negative regulation of RIG-I signaling pathway (GO:0039536)	1/8	0.262871	0.469598	0.330178	0.614843	0.292047	-0.390201	RNF125
regulation of signal transduction (GO:0009966)	11/234	0.261339	0.469598	0.502271	0.667066	0.294777	-0.395572	PDGFRB;EPHA4;PLSCR1;ITGA3;BIRC5;TIMP1;SYNJ2BP;FGFR3;CD55;EPHA2;IGF1R
fructose 1,6-bisphosphate metabolic process (GO:0030388)	1/8	0.262871	0.469598	0.330178	0.614843	0.298015	-0.398174	ALDOC
mammary gland development (GO:0030879)	2/25	0.239816	0.469598	0.329943	0.614843	0.280569	-0.400621	JAK2;VEGFA
monocarboxylic acid biosynthetic process (GO:0072330)	4/69	0.257829	0.469598	0.393587	0.621311	0.344159	-0.466493	CH25H;XBP1;OSBPL3;ASNS
positive regulation of macrophage chemotaxis (GO:0010759)	1/8	0.262871	0.469598	0.330178	0.614843	0.361336	-0.482778	THBS1
protein transport (GO:0015031)	15/327	0.244534	0.469598	0.526139	0.675719	0.382034	-0.538057	TBC1D8B;RAB5C;TFRC;GRTP1;RAB3D;STX7;COPZ2;MIA3;IPO4;EHD1;RAB32;CENPF;RAB23;RAB34;RAB18
regulation of microglial cell activation (GO:1903978)	1/8	0.262871	0.469598	0.330178	0.614843	0.404627	-0.540619	LDLR
regulation of cellular protein localization (GO:1903827)	2/26	0.253832	0.469598	0.346046	0.614843	0.430465	-0.590203	CTNNB1;LCP1
peptidyl-tyrosine dephosphorylation (GO:0035335)	2/26	0.253832	0.469598	0.346046	0.614843	0.431201	-0.591212	DUSP5;PTPN13
regulation of JNK cascade (GO:0046328)	5/91	0.254017	0.469598	0.407071	0.621311	0.48661	-0.666828	PHLPP1;RASSF2;CTGF;IGF1R;MAP4K4
positive regulation of calcium ion transmembrane transport (GO:1904427)	2/26	0.253832	0.469598	0.346046	0.614843	0.538937	-0.738927	CXCL9;APLNR
regulation of cardiac conduction (GO:1903779)	4/68	0.249588	0.469598	0.383629	0.617839	0.567089	-0.787088	ASPH;PDE4D;ITPR1;ATP2B1
regulation of cellular macromolecule biosynthetic process (GO:2000112)	27/632	0.264575	0.472397	0.657393	0.745422	0.871833	-1.15922	ZNF551;ZMYND8;CREM;AHR;SMC3;ARNTL2;ZNF805;ZNF703;ZNF207;APBB2;GPBP1L1;HIVEP3;RBBP6;TRIM22;HES6;MEF2C;BCL11B;ATRX;HMGA1;ESRRG;TGFBR1;WT1;BHLHE40;CALR;SSBP2;HOXB7;EZH2
internal peptidyl-lysine acetylation (GO:0018393)	2/27	0.267865	0.472638	0.362019	0.614843	-0.743523	0.979423	KAT2B;RUVBL1
negative regulation of cellular response to insulin stimulus (GO:1900077)	2/27	0.267865	0.472638	0.362019	0.614843	-0.718797	0.946853	SOCS3;IRS1
regulation of microtubule-based process (GO:0032886)	2/27	0.267865	0.472638	0.362019	0.614843	-0.669363	0.881734	CYLD;PHLDB2
positive regulation of interferon-beta production (GO:0032728)	2/27	0.267865	0.472638	0.362019	0.614843	-0.657242	0.865768	IFIH1;TLR4
regulation of transcription regulatory region DNA binding (GO:2000677)	2/27	0.267865	0.472638	0.362019	0.614843	-0.559142	0.736543	TRIM6;SIN3A
regulation of NF-kappaB import into nucleus (GO:0042345)	2/27	0.267865	0.472638	0.362019	0.614843	-0.535824	0.705827	CYLD;TLR4
response to ketone (GO:1901654)	2/27	0.267865	0.472638	0.362019	0.614843	-0.533689	0.703015	TGFBR3;THBS1
positive regulation of gene expression, epigenetic (GO:0045815)	3/48	0.266924	0.472638	0.384141	0.617839	-0.491174	0.648739	KAT2B;CHEK1;HMGA1
negative regulation of catalytic activity (GO:0043086)	2/27	0.267865	0.472638	0.362019	0.614843	-0.48537	0.639366	DLC1;TIMP1
bile acid biosynthetic process (GO:0006699)	2/27	0.267865	0.472638	0.362019	0.614843	-0.468166	0.616703	CH25H;OSBPL3
positive regulation of cyclin-dependent protein kinase activity (GO:1904031)	2/27	0.267865	0.472638	0.362019	0.614843	-0.403915	0.532066	CCND2;CKS2
positive regulation of organelle assembly (GO:1902117)	3/48	0.266924	0.472638	0.384141	0.617839	-0.389622	0.514609	FSCN1;PIP4K2A;LCP1
peptide cross-linking (GO:0018149)	3/48	0.266924	0.472638	0.384141	0.617839	-0.372525	0.492028	ANXA1;FN1;THBS1
response to organic cyclic compound (GO:0014070)	4/70	0.266123	0.472638	0.40352	0.621311	-0.264658	0.350353	CCL2;CTNNB1;HMOX1;PMAIP1
negative regulation of cell cycle G2/M phase transition (GO:1902750)	4/70	0.266123	0.472638	0.40352	0.621311	-0.199929	0.264665	CHEK1;PSME4;DTL;PSMB8
apoptotic cell clearance (GO:0043277)	2/27	0.267865	0.472638	0.362019	0.614843	-0.16558	0.218114	THBS1;TGM2
fatty acid biosynthetic process (GO:0006633)	3/48	0.266924	0.472638	0.384141	0.617839	-0.161118	0.212804	XBP1;ELOVL5;ELOVL6
positive regulation of glucose import (GO:0046326)	2/27	0.267865	0.472638	0.362019	0.614843	-0.0829602	0.109281	IRS1;PIK3R1
endocrine system development (GO:0035270)	2/27	0.267865	0.472638	0.362019	0.614843	0.182167	-0.239964	WT1;TGFBR1
response to glucose (GO:0009749)	3/48	0.266924	0.472638	0.384141	0.617839	0.189145	-0.249821	XBP1;THBS1;IGF1R
monovalent inorganic cation homeostasis (GO:0055067)	2/27	0.267865	0.472638	0.362019	0.614843	0.255556	-0.336637	SLC12A2;PDK4
regulation of T cell receptor signaling pathway (GO:0050856)	2/27	0.267865	0.472638	0.362019	0.614843	0.404265	-0.532528	PRNP;KCNN4
RNA biosynthetic process (GO:0032774)	2/27	0.267865	0.472638	0.362019	0.614843	0.456071	-0.60077	TCF4;NAT14
negative regulation of neuron projection regeneration (GO:0070571)	1/9	0.290451	0.473908	0.359359	0.614843	-1.8248	2.25604	EPHA4
glomerular epithelial cell development (GO:0072310)	1/9	0.290451	0.473908	0.359359	0.614843	-1.79481	2.21896	JAG1
doxorubicin metabolic process (GO:0044598)	1/9	0.290451	0.473908	0.359359	0.614843	-1.76116	2.17736	AKR1B10
positive regulation of mitochondrial membrane permeability involved in apoptotic process (GO:1902110)	1/9	0.290451	0.473908	0.359359	0.614843	-1.62384	2.00758	BNIP3
monocyte activation (GO:0042117)	1/9	0.290451	0.473908	0.359359	0.614843	-1.59291	1.96934	ADAM9
response to hydroperoxide (GO:0033194)	1/9	0.290451	0.473908	0.359359	0.614843	-1.54802	1.91385	GPX3
actin filament network formation (GO:0051639)	1/9	0.290451	0.473908	0.359359	0.614843	-1.53826	1.90178	LCP1
bundle of His cell to Purkinje myocyte communication (GO:0086069)	1/9	0.290451	0.473908	0.359359	0.614843	-1.44304	1.78406	DSG2
phospholipid scrambling (GO:0017121)	1/9	0.290451	0.473908	0.359359	0.614843	-1.44171	1.78241	PLSCR1
response to hydroxyurea (GO:0072710)	1/9	0.290451	0.473908	0.359359	0.614843	-1.4325	1.77103	ATRX
asymmetric protein localization (GO:0008105)	1/9	0.290451	0.473908	0.359359	0.614843	-1.41358	1.74764	SHROOM3
basement membrane organization (GO:0071711)	1/9	0.290451	0.473908	0.359359	0.614843	-1.40098	1.73206	COL4A1
heterochromatin assembly (GO:0031507)	1/9	0.290451	0.473908	0.359359	0.614843	-1.38703	1.71482	HMGA1
diol biosynthetic process (GO:0034312)	1/9	0.290451	0.473908	0.359359	0.614843	-1.38492	1.7122	ACER3
ventricular trabecula myocardium morphogenesis (GO:0003222)	1/9	0.290451	0.473908	0.359359	0.614843	-1.37576	1.70088	TGFBR1
positive regulation of spindle checkpoint (GO:0090232)	1/9	0.290451	0.473908	0.359359	0.614843	-1.37481	1.69971	MAD2L1
regulation of protein ADP-ribosylation (GO:0010835)	1/9	0.290451	0.473908	0.359359	0.614843	-1.36557	1.68828	KAT2B
regulation of transcription from RNA polymerase II promoter in response to oxidative stress (GO:0043619)	1/9	0.290451	0.473908	0.359359	0.614843	-1.34812	1.66671	HMOX1
protein localization to endosome (GO:0036010)	1/9	0.290451	0.473908	0.359359	0.614843	-1.32901	1.64309	NRP1
positive regulation of monocyte differentiation (GO:0045657)	1/9	0.290451	0.473908	0.359359	0.614843	-1.32615	1.63955	ZFP36L1
angiogenesis involved in wound healing (GO:0060055)	1/9	0.290451	0.473908	0.359359	0.614843	-1.32298	1.63563	HPSE
sphingosine biosynthetic process (GO:0046512)	1/9	0.290451	0.473908	0.359359	0.614843	-1.32228	1.63476	ACER3
regulation of positive chemotaxis (GO:0050926)	1/9	0.290451	0.473908	0.359359	0.614843	-1.30891	1.61824	VEGFA
nodal signaling pathway (GO:0038092)	1/9	0.290451	0.473908	0.359359	0.614843	-1.30665	1.61544	SMAD3
alpha-amino acid biosynthetic process (GO:1901607)	1/9	0.290451	0.473908	0.359359	0.614843	-1.3062	1.61488	BCAT1
kinetochore assembly (GO:0051382)	1/9	0.290451	0.473908	0.359359	0.614843	-1.30208	1.60978	CENPF
B cell mediated immunity (GO:0019724)	1/9	0.290451	0.473908	0.359359	0.614843	-1.30015	1.6074	MSH2
peripheral nervous system axon ensheathment (GO:0032292)	1/9	0.290451	0.473908	0.359359	0.614843	-1.29994	1.60714	SKI
phospholipid homeostasis (GO:0055091)	1/9	0.290451	0.473908	0.359359	0.614843	-1.29843	1.60528	ABCA1
regulation of MHC class II biosynthetic process (GO:0045346)	1/9	0.290451	0.473908	0.359359	0.614843	-1.29734	1.60392	XBP1
positive regulation of immunoglobulin mediated immune response (GO:0002891)	1/9	0.290451	0.473908	0.359359	0.614843	-1.28584	1.58971	TFRC
negative regulation of exocytosis (GO:0045920)	1/9	0.290451	0.473908	0.359359	0.614843	-1.28255	1.58564	ANXA1
positive regulation of IRE1-mediated unfolded protein response (GO:1903896)	1/9	0.290451	0.473908	0.359359	0.614843	-1.27432	1.57547	BAX
cristae formation (GO:0042407)	2/28	0.281892	0.473908	0.377843	0.617839	-1.22138	1.54655	LETM1;ATP5C1
tyrosine phosphorylation of STAT protein (GO:0007260)	1/9	0.290451	0.473908	0.359359	0.614843	-1.24427	1.53832	JAK2
membrane lipid catabolic process (GO:0046466)	1/9	0.290451	0.473908	0.359359	0.614843	-1.23921	1.53207	SMPDL3B
negative regulation of centriole replication (GO:0046600)	1/9	0.290451	0.473908	0.359359	0.614843	-1.23446	1.52619	KAT2B
regulation of nitrogen compound metabolic process (GO:0051171)	1/9	0.290451	0.473908	0.359359	0.614843	-1.21244	1.49897	LDLR
TORC1 signaling (GO:0038202)	1/9	0.290451	0.473908	0.359359	0.614843	-1.2013	1.48519	LARP1
negative regulation of calcium ion transmembrane transport (GO:1903170)	1/9	0.290451	0.473908	0.359359	0.614843	-1.15768	1.43127	SESTD1
early endosome to Golgi transport (GO:0034498)	1/9	0.290451	0.473908	0.359359	0.614843	-1.14141	1.41115	TRAPPC10
transepithelial transport (GO:0070633)	1/9	0.290451	0.473908	0.359359	0.614843	-1.11595	1.37967	SLC12A2
central nervous system myelination (GO:0022010)	1/9	0.290451	0.473908	0.359359	0.614843	-1.11126	1.37387	PTEN
cellular response to epinephrine stimulus (GO:0071872)	1/9	0.290451	0.473908	0.359359	0.614843	-1.0912	1.34908	PDE4B
T-helper cell lineage commitment (GO:0002295)	1/9	0.290451	0.473908	0.359359	0.614843	-1.08826	1.34544	IL6
regulation of microvillus organization (GO:0032530)	1/9	0.290451	0.473908	0.359359	0.614843	-1.0776	1.33226	FSCN1
[truncated: 1,447 more rows]
