# Supplementary material for: Comparison of tumour and serum specific microRNA changes dissecting their role in pancreatic ductal adenocarcinoma: a meta-analysis
Source: BMC Cancer. 2019 Dec 3;19:1175. doi: 10.1186/s12885-019-6380-z (PMC6891989; doi:10.1186/s12885-019-6380-z)
Supplement: Supplementary file 6 — Additional file 6: Table S5. a: List of enriched GO terms in ‘GO Biological process’ as obtained by EnrichR using our genes of interest. b: List of enriched ‘KEGG Pathways’ as obtained by EnrichR using our genes of interest. c: List of enriched functions of genes as obtained by ‘GeneMANIA functions’ using our genes of interest. [file 12885_2019_6380_MOESM6_ESM.zip › Supplementary Table 5cR5.xlsx]

## Sheet: genemania-functions
Function	FDR	Genes in network	Genes in genome
collagen metabolic process	1.22533e-05	13	87
multicellular organismal macromolecule metabolic process	1.22533e-05	13	91
multicellular organismal metabolic process	1.82989e-05	13	97
endoplasmic reticulum lumen	1.89755e-05	15	142
collagen catabolic process	1.89755e-05	11	66
multicellular organismal catabolic process	3.78239e-05	11	72
extracellular matrix disassembly	0.000107717	13	120
proteinaceous extracellular matrix	0.000292932	12	110
response to hydrogen peroxide	0.000294857	8	40
collagen	0.000317996	7	28
protein kinase binding	0.00048374	18	276
response to inorganic substance	0.00109568	13	153
extracellular matrix	0.0011024	15	208
extracellular matrix part	0.0011024	9	67
negative regulation of organelle organization	0.00180095	13	163
organelle fission	0.00202445	17	281
cellular response to oxidative stress	0.00207671	10	95
response to reactive oxygen species	0.00207671	9	74
ossification	0.00229121	12	144
regulation of mitotic cell cycle	0.00248557	17	290
extracellular structure organization	0.00259625	17	293
extracellular matrix organization	0.00259625	17	292
angiogenesis	0.00307934	15	237
cell cycle G2/M phase transition	0.00307934	12	152
G2/M transition of mitotic cell cycle	0.00307934	12	152
mitosis	0.00314061	13	180
microtubule cytoskeleton organization	0.00563248	14	220
positive regulation of osteoblast differentiation	0.00660279	6	33
nuclear division	0.00673979	15	256
spindle	0.00724745	11	141
establishment of chromosome localization	0.00800237	5	21
cellular response to hydrogen peroxide	0.00800237	6	35
chromosome localization	0.00800237	5	21
extracellular matrix structural constituent	0.00877283	7	53
response to oxygen levels	0.00877283	10	120
platelet-derived growth factor binding	0.00879198	4	11
cell cycle checkpoint	0.0110523	13	209
intrinsic apoptotic signaling pathway	0.0112764	12	180
platelet activation	0.0115925	13	211
centrosome cycle	0.0126069	6	39
regulation of osteoblast differentiation	0.0129947	7	58
cellular response to reactive oxygen species	0.0129947	7	58
response to oxidative stress	0.0130672	11	156
regulation of angiogenesis	0.0140106	10	131
midbody	0.0140106	8	81
transmembrane receptor protein serine/threonine kinase signaling pathway	0.0140106	13	218
positive regulation of mitotic cell cycle	0.0140106	5	25
integrin binding	0.0142296	7	60
osteoblast differentiation	0.0144104	8	82
condensed chromosome, centromeric region	0.0159017	5	26
blood vessel development	0.0166993	12	193
spindle checkpoint	0.0193092	6	44
negative regulation of mitosis	0.0193092	6	44
positive regulation of intrinsic apoptotic signaling pathway	0.021455	5	28
regulation of microtubule cytoskeleton organization	0.0231618	7	66
protein homooligomerization	0.0255949	9	116
response to decreased oxygen levels	0.0272634	9	118
regulation of vasculature development	0.0272634	10	146
maintenance of location	0.0272634	11	176
negative regulation of nuclear division	0.0272634	6	48
response to glucocorticoid	0.0272634	4	16
metaphase plate congression	0.0272634	4	16
regulation of intracellular transport	0.0305703	14	277
regulation of mitosis	0.0313618	8	95
epithelial to mesenchymal transition	0.0313618	7	71
response to organic cyclic compound	0.0331073	13	246
cellular response to oxygen levels	0.0332087	7	72
regulation of release of cytochrome c from mitochondria	0.0332087	5	32
regulation of cell division	0.0353724	10	153
cellular response to inorganic substance	0.0380649	6	52
cell chemotaxis	0.0425152	10	157
regulation of nuclear division	0.0430205	8	101
endothelial cell proliferation	0.0430205	7	76
response to corticosteroid	0.0456137	4	19
regulation of ubiquitin-protein ligase activity involved in mitotic cell cycle	0.0480253	7	78
Rho protein signal transduction	0.0480253	6	55
endoplasmic reticulum unfolded protein response	0.0480253	7	78
regulation of cytoskeleton organization	0.048973	12	226
cellular response to unfolded protein	0.0500649	7	79
regulation of establishment of protein localization	0.0500649	14	297
humoral immune response	0.0538047	8	106
positive regulation of apoptotic signaling pathway	0.0543396	6	57
epithelial cell proliferation	0.054514	10	165
negative regulation of mitotic metaphase/anaphase transition	0.054673	5	37
regulation of microtubule-based process	0.0550764	7	81
negative regulation of mitotic cell cycle phase transition	0.0552435	10	166
positive regulation of cell death	0.0560318	13	268
extrinsic apoptotic signaling pathway	0.0560318	9	137
regulation of protein ubiquitination	0.0560318	10	167
platelet degranulation	0.0560318	7	82
Ras protein signal transduction	0.0560318	10	167
negative regulation of cell cycle phase transition	0.0562584	10	168
negative regulation of metaphase/anaphase transition of cell cycle	0.0562584	5	38
G1/S transition of mitotic cell cycle	0.0573354	11	201
anaphase-promoting complex-dependent proteasomal ubiquitin-dependent protein catabolic process	0.0573354	7	83
regulation of cell morphogenesis	0.0592227	12	236
skin development	0.0596539	9	140
interphase	0.0596539	4	22
condensed chromosome kinetochore	0.0596539	4	22
regulation of ERK1 and ERK2 cascade	0.0596539	8	111
cellular response to topologically incorrect protein	0.0596539	7	84
mitotic spindle checkpoint	0.0596539	5	39
mitotic interphase	0.0596539	4	22
condensed chromosome	0.0627817	7	86
response to endoplasmic reticulum stress	0.0627817	8	113
metaphase/anaphase transition of mitotic cell cycle	0.0627817	5	40
ER-nucleus signaling pathway	0.0627817	7	86
positive regulation of cell cycle	0.0627817	7	86
centrosome organization	0.0649766	6	62
negative regulation of cell migration	0.0672248	8	115
metaphase/anaphase transition of cell cycle	0.0672248	5	41
negative regulation of cell cycle process	0.0672248	11	209
release of cytochrome c from mitochondria	0.0672248	5	41
response to hypoxia	0.0706397	8	116
regulation of chemotaxis	0.0725912	7	89
tissue remodeling	0.0725912	6	64
negative regulation of cell motility	0.0727139	8	117
mitotic cell cycle checkpoint	0.0727139	9	147
collagen fibril organization	0.0732222	4	24
chromatin	0.0738969	11	213
extrinsic component of plasma membrane	0.0750785	6	65
activation of signaling protein activity involved in unfolded protein response	0.0750785	6	65
extrinsic component of cytoplasmic side of plasma membrane	0.076519	5	43
regulation of ossification	0.078798	7	92
maintenance of protein location	0.078798	7	92
fibrillar collagen	0.078798	3	11
condensed chromosome outer kinetochore	0.078798	3	11
regulation of endothelial cell proliferation	0.078798	6	66
mammary gland morphogenesis	0.078798	3	11
ERK1 and ERK2 cascade	0.078798	8	120
positive regulation of MAPK cascade	0.078798	12	251
microtubule organizing center organization	0.078798	6	66
negative regulation of cellular component movement	0.0803189	8	121
positive regulation of nuclease activity	0.0805115	6	67
positive regulation of intracellular transport	0.0835811	8	122
neuron death	0.0844381	7	94
regulation of mitotic metaphase/anaphase transition	0.0844381	5	45
odontogenesis	0.0844381	5	45
regulation of nervous system development	0.0848457	12	256
regulation of metaphase/anaphase transition of cell cycle	0.0922291	5	46
negative regulation of protein ubiquitination	0.0937312	7	96
cellular response to decreased oxygen levels	0.0958888	6	70
mRNA cleavage factor complex	0.0958888	3	12
regulation of chromosome segregation	0.0964033	4	27
regulation of ubiquitin-protein ligase activity	0.0969738	7	97
protein heterodimerization activity	0.0984308	10	191
