# Supplementary material for: Comparison of tumour and serum specific microRNA changes dissecting their role in pancreatic ductal adenocarcinoma: a meta-analysis
Source: BMC Cancer. 2019 Dec 3;19:1175. doi: 10.1186/s12885-019-6380-z (PMC6891989; doi:10.1186/s12885-019-6380-z)
Supplement: Supplementary file 7 — Additional file 7: Table S6. List of transcription cofactors among our genes of interest. [file 12885_2019_6380_MOESM7_ESM.xlsx]

## Sheet: Sheet1
		Sl.no	Downregulated genes as Transcription coFactors
		1	RBBP4
		2	ARRB1
		3	HIPK1
		4	SIN3A
		5	CALR
		Sl.no	Upregulated genes as Transcription coFactors
		1	KAT2B
		2	CENPF
		3	CHD9
		4	PTTG1
		5	TLE4
		6	TRAK1
		7	DNMT1
		8	SSBP2
		9	PTEN
		10	JAK2
		11	CBX3
		12	SMAD7
		13	CDK2
		14	HMGA1
		15	FLNA
